# Supplementary material for: Integrative Single-Cell and Bulk Transcriptomic Analyses with Spatial Validation Identify a Residual Fatty Acid–EMT Subset Driving Chemotherapy Resistance in Triple-Negative Breast Cancer via MIF- and MK-Mediated Ligand–Receptor Signaling
Source: Int J Mol Sci. 2026 Jul 9;27(14):6157. doi: 10.3390/ijms27146157 (PMC13409733; doi:10.3390/ijms27146157)
Supplement: Supplementary file 1 [file ijms-27-06157-s001.zip]

Archive with 2 entries (2 files):
- Supplementary_Dataset.xlsx
- Supplementry_Figure.pdf
