# Supplementary material for: Integrative Single-Cell and Bulk Transcriptomic Analyses with Spatial Validation Identify a Residual Fatty Acid–EMT Subset Driving Chemotherapy Resistance in Triple-Negative Breast Cancer via MIF- and MK-Mediated Ligand–Receptor Signaling
Source: Int J Mol Sci. 2026 Jul 9;27(14):6157. doi: 10.3390/ijms27146157 (PMC13409733; doi:10.3390/ijms27146157)
Supplement: Supplementary file 1 [file ijms-27-06157-s001.zip › Supplementary_Dataset.xlsx]

## Sheet: Contents
Supplementary Dataset — Single-Cell Analysis Identifies a Residual FA-EMT Subset Driving Chemotherapy Resistance in TNBC
Supplementary Table	Description	N rows
S1_EpiDGE	Cancer Epithelial DGE — TNBC vs non-TNBC (scRNA-seq)	9904
S2_NaiveTNBC_vs_NonTNBC	Cancer Epithelial DGE: Naïve TNBC vs Naïve non-TNBC	11424
S3_NACTNBC_vs_NaiveTNBC	Cancer Epithelial DGE: Chemo-treated TNBC vs Naïve TNBC	11825
S4_FibroblastDGE	Fibroblast DGE — TNBC vs non-TNBC (scRNA-seq)	7043
S5_TcellDGE	T cell DGE — TNBC vs non-TNBC (scRNA-seq)	3976
S6_MyeloidDGE	Myeloid DGE — TNBC vs non-TNBC (scRNA-seq)	6092
S7_BulkValidation_GSE25066	Upregulated genes in resistant vs sensitive TNBC — bulk validation (GSE25066)	1960
S8_Pathways_FAEMT_Tcell	FA-EMT → T cell signaling pathway information flow (T vs N)	27
S9_LR_FAEMT_Tcell	FA-EMT → T cell ligand–receptor interactions (T vs N)	151
S10_Pathways_FAEMT_Myeloid	FA-EMT → Myeloid signaling pathway information flow (T vs N)	40
S11_LR_FAEMT_Myeloid	FA-EMT → Myeloid ligand–receptor interactions (T vs T)	146

## Sheet: S1_EpiDGE
Table S1. Cancer epithelial differential gene expression — TNBC vs non-TNBC (scRNA-seq)
gene	p_val	avg_log2FC	pct.1	pct.2	p_val_adj
MGP	0	-5.14825	0.036	0.77	0
CLDN3	0	-5.41316	0.034	0.703	0
GRB7	0	-6.46145	0.04	0.682	0
AGR3	0	-6.18868	0.036	0.654	0
ANKRD30A	0	-12.8773	0	0.568	0
EFHD1	0	-5.03596	0.014	0.555	0
GPR160	0	-6.46409	0.017	0.548	0
BAMBI	0	-4.62904	0.059	0.624	0
CLEC3A	0	-12.9949	0	0.464	0
ZNF667-AS1	0	-5.03152	0.02	0.526	0
FABP5	0	3.95743	0.876	0.19	0
S100A1	0	-4.74963	0.044	0.569	0
HOXB-AS3	0	-10.0263	0.001	0.445	0
TFAP2B	0	-11.4209	0	0.436	0
PGAP3	0	-5.09861	0.06	0.579	0
VTCN1	0	-7.41363	0.005	0.45	0
PNMT	0	-11.9566	0	0.427	0
S100A6	0	1.39153	0.995	0.703	0
BEX4	0	-5.33986	0.012	0.468	0
SCGB2A2	0	-8.7264	0.002	0.423	0
ERBB2	0	-4.40218	0.173	0.701	0
HOXB2	0	-3.78822	0.203	0.732	0
TFF3	0	-4.07141	0.079	0.604	0
DEPTOR	0	-5.70245	0.013	0.448	0
AARD	0	-10.5948	0	0.405	0
GATA3	0	-3.74487	0.173	0.696	0
MTSS1	0	-3.89129	0.118	0.647	0
RPS2	0	1.00476	0.989	0.931	0
CLDN4	0	-2.27184	0.265	0.836	0
CRABP1	0	-7.06897	0.009	0.423	0
GSTM1	0	-9.32297	0	0.392	0
LRRC26	0	-3.50629	0.103	0.623	0
MTRNR2L12	0	-2.11543	0.459	0.89	0
RPS20	0	2.24104	0.914	0.692	0
CEACAM6	0	-4.82445	0.061	0.53	0
HIST3H2A	0	-3.79434	0.076	0.564	0
TSPYL5	0	-7.4326	0.007	0.394	0
JUP	0	-2.74351	0.226	0.739	0
CLU	0	-3.48836	0.196	0.7	0
CXCL14	0	-6.84736	0.013	0.402	0
ELF3	0	-2.09275	0.262	0.821	0
NTN4	0	-3.95205	0.056	0.501	0
LINC00578	0	-5.39043	0.013	0.394	0
MAL2	0	-2.20037	0.273	0.774	0
IKZF3	0	-8.07405	0.003	0.343	0
HPN	0	-7.84105	0.004	0.345	0
PRLR	0	-4.14007	0.044	0.456	0
HIST1H4H	0	-3.88761	0.073	0.515	0
RP11-114M1.1	0	-8.23103	0.003	0.335	0
RARRES3	0	-2.46337	0.235	0.734	0
HOXB3	0	-5.4179	0.023	0.4	0
TRIB1	0	-3.02209	0.256	0.701	0
HIST1H2BK	0	-3.34707	0.115	0.573	0
ANKRD30B	0	-6.6876	0.007	0.342	0
CX3CL1	0	-5.10216	0.022	0.39	0
C4B	0	-6.62387	0.005	0.335	0
JUND	0	-2.79251	0.307	0.735	0
GRHL2	0	-3.15248	0.089	0.54	0
USP6NL	0	-3.73338	0.136	0.581	0
DMKN	0	-3.25807	0.051	0.472	0
MT-ATP8	0	-1.57575	0.42	0.915	0
CYSLTR1	0	-6.83694	0.003	0.322	0
FBXO32	0	-2.60729	0.207	0.682	0
SYNE4	0	-3.20928	0.088	0.529	0
CRACR2B	0	-2.79572	0.171	0.641	0
PROM1	0	-10.5425	0	0.306	0
TSPAN15	0	-2.37694	0.18	0.664	0
PPP1R1B	0	-6.65588	0.008	0.331	0
CD9	0	-1.60439	0.52	0.869	0
AUTS2	0	-5.66467	0.013	0.347	0
SPINT2	0	-1.35171	0.435	0.926	0
HSPA1B	0	-1.8791	0.52	0.828	0
MGAT4A	0	-3.48773	0.076	0.489	0
RAD21	0	-2.07131	0.481	0.805	0
UTP23	0	-2.93529	0.253	0.665	0
HOXC10	0	-2.65396	0.174	0.62	0
XBP1	0	-1.64139	0.613	0.876	0
TSPAN1	0	-3.2794	0.164	0.594	0
MAP3K8	0	-2.88699	0.148	0.595	0
SEPP1	0	-2.66978	0.208	0.649	0
KYNU	0	7.75535	0.589	0.013	0
FAM174B	0	-3.84022	0.049	0.428	0
MACC1	0	-4.07857	0.04	0.408	0
SAMD12	0	-5.32802	0.011	0.323	0
ARPC1B	0	1.70179	0.855	0.585	0
TRPS1	0	-2.41846	0.347	0.724	0
CSTA	0	5.41285	0.595	0.024	0
OXR1	0	-2.71736	0.325	0.699	0
LDLRAD4	0	-5.64612	0.008	0.308	0
MIEN1	0	-1.92682	0.65	0.848	0
WFDC2	0	-7.25744	0.003	0.28	0
AKR7A3	0	-4.18817	0.025	0.353	0
FSCN1	0	3.497	0.658	0.124	0
AR	0	-5.59264	0.009	0.299	0
HSPA1A	0	-1.4226	0.631	0.869	0
ST8SIA6	0	-7.19086	0.003	0.277	0
UCP2	0	-2.95863	0.123	0.534	0
PGAM1	0	1.02707	0.912	0.779	0
VDAC2	0	1.23525	0.876	0.704	0
KIAA1324	0	-3.7199	0.055	0.416	0
ARRDC1	0	-2.37011	0.258	0.668	0
PADI2	0	-6.07414	0.002	0.269	0
CDH1	0	-3.04969	0.115	0.514	0
HOXB5	0	-5.65557	0.013	0.304	0
NPEPPS	0	-2.14952	0.374	0.723	0
NDUFB9	0	-1.07426	0.752	0.919	0
GSTP1	0	1.27871	0.898	0.693	0
RPL7	0	0.801907	0.978	0.946	0
ENPP5	0	-6.29145	0.008	0.281	0
NPDC1	0	-2.10232	0.233	0.658	0
HOXB6	0	-3.8155	0.06	0.41	0
NGFRAP1	0	2.08041	0.766	0.353	0
DEGS2	0	-3.10382	0.091	0.471	0
EPS8L1	0	-2.91258	0.071	0.444	0
SLC12A2	0	-3.47188	0.106	0.479	0
STARD3	0	-2.42277	0.382	0.707	0
C4A	0	-6.19529	0.003	0.257	0
MT-ND3	0	-1.23498	0.582	0.918	0
HOXB-AS1	0	-4.20976	0.03	0.341	0
DDX52	0	-2.64899	0.24	0.62	0
ARPC2	0	1.20492	0.858	0.721	0
ITGB6	0	-4.12075	0.05	0.384	0
SBSPON	0	-7.28116	0.001	0.246	0
KRT23	0	-6.31154	0.009	0.275	0
RASEF	0	-3.08459	0.096	0.468	0
RNF19A	0	-2.19568	0.301	0.681	0
ANOS1	0	-7.06795	0.002	0.246	0
MT-ND4L	0	-1.20716	0.578	0.942	0
MLPH	0	-2.82584	0.102	0.483	0
ARPC1A	0	1.3131	0.844	0.654	0
CERS4	0	-3.95527	0.034	0.346	0
PRKAR2B	0	-6.08159	0.006	0.258	0
RAC1	0	0.820515	0.904	0.818	0
KIAA0196	0	-2.85176	0.236	0.599	0
CNTNAP2	0	-7.1974	0.002	0.241	0
GPRC5A	0	-2.45842	0.157	0.563	0
PNPLA2	0	-1.90938	0.328	0.701	0
RASL11A	0	-3.33265	0.041	0.359	0
VAV3	0	-2.45126	0.11	0.493	0
CRISP3	0	-5.77088	0.004	0.244	0
RAB11FIP1	0	-3.05606	0.15	0.518	0
ARFGEF3	0	-3.56007	0.036	0.341	0
KRT19	0	-1.12577	0.474	0.981	0
TATDN1	0	-1.56002	0.519	0.797	0
CEACAM5	0	-5.93244	0.011	0.265	0
RPL37A	0	0.716438	0.971	0.946	0
OCLN	0	-3.79791	0.037	0.338	0
AC090498.1	0	-1.04989	0.694	0.923	0
FAM91A1	0	-2.43454	0.278	0.629	0
CLEC11A	0	-3.55825	0.022	0.301	0
H2AFY2	0	-6.72978	0.002	0.233	0
RP11-532F12.5	0	-1.61886	0.23	0.68	0
KDELR2	0	1.04592	0.875	0.739	0
NSMCE2	0	-2.10753	0.32	0.67	0
IFITM1	0	-1.88599	0.303	0.713	0
MT-ATP6	0	-0.847102	0.688	0.943	0
MT-CO2	0	-0.749393	0.779	0.966	0
EIF3H	0	-0.86575	0.83	0.941	0
RP11-66B24.2	0	-4.21469	0.033	0.32	0
LINC01285	0	-5.11322	0.024	0.293	0
FBP1	0	-2.51038	0.102	0.46	0
TMEM176B	0	-3.33408	0.023	0.297	0
CLMN	0	-2.86546	0.083	0.423	0
S100A7	0	7.52896	0.471	0.005	0
TMEM25	0	-3.17227	0.04	0.335	0
MRPL13	0	-1.35997	0.661	0.849	0
SERINC2	0	-1.36452	0.413	0.803	0
ANXA9	0	-5.73927	0.008	0.241	0
RPL13A	0	0.859926	0.973	0.931	0
SRGN	0	4.34108	0.516	0.044	0
CRNDE	0	-1.62191	0.382	0.725	0
PKM	0	0.795826	0.94	0.886	0
ATP6V1G1	0	-0.794578	0.786	0.933	0
PIK3R3	0	-2.19477	0.227	0.604	0
HDHD3	0	-1.95914	0.255	0.63	0
ATP6V0C	0	-1.21827	0.356	0.81	0
LINC00665	0	-2.48239	0.137	0.498	0
SQLE	0	-2.4196	0.382	0.672	0
HSPA2	0	-3.11098	0.08	0.409	0
S100A8	0	5.33839	0.528	0.093	0
TNFSF10	0	-1.59411	0.427	0.759	0
EEF1D	0	0.623389	0.967	0.926	0
CCNG2	0	-3.23159	0.093	0.427	0
S100A2	0	4.99451	0.524	0.069	0
MED30	0	-1.94061	0.289	0.641	0
KRT8	0	-0.919561	0.751	0.972	0
NQO1	0	-1.10976	0.673	0.89	0
BASP1	0	6.4195	0.463	0.012	0
MT-CO1	0	-0.713519	0.771	0.95	0
MZB1	0	-5.97978	0.005	0.225	0
TMEM65	0	-3.30774	0.076	0.393	0
NAPA	0	-1.52097	0.431	0.747	0
RHPN2	0	-2.84775	0.08	0.402	0
GATA3-AS1	0	-9.05347	0.001	0.205	0
ZNF652	0	-2.87335	0.144	0.483	0
MT-ND2	0	-0.97823	0.66	0.918	0
MT-ND4	0	-0.810526	0.709	0.934	0
PLP2	0	1.35863	0.809	0.608	0
C8orf76	0	-1.95631	0.294	0.641	0
MTDH	0	-1.03646	0.665	0.865	0
PHYHD1	0	-5.76461	0.003	0.213	0
SH3GLB2	0	-3.08109	0.107	0.439	0
AKR1C2	0	6.59127	0.452	0.008	0
DAPK1	0	-5.77794	0.003	0.211	0
LMO4	0	-2.14394	0.29	0.638	0
ZNF10	0	-3.01273	0.089	0.413	0
NET1	0	-1.88657	0.301	0.658	0
SORL1	0	-4.10628	0.024	0.279	0
ERMP1	0	-3.43195	0.064	0.363	0
BCAM	0	-2.18547	0.182	0.545	0
SYNGR2	0	-1.18599	0.527	0.803	0
POLR2K	0	-1.00082	0.73	0.892	0
SPDEF	0	-1.97477	0.2	0.572	0
SERPINB3	0	11.8509	0.43	0	0
ESRP2	0	-3.05683	0.061	0.359	0
SCNN1A	0	-3.19641	0.071	0.373	0
AZGP1	0	-1.95739	0.164	0.546	0
ARHGEF38	0	-3.81275	0.028	0.281	0
MTSS1L	0	-3.67963	0.047	0.323	0
CCDC124	0	-1.25303	0.542	0.824	0
PLEKHF2	0	-2.18727	0.232	0.575	0
RPS17	0	1.04655	0.933	0.898	0
ISYNA1	0	-1.9655	0.145	0.497	0
MTRNR2L8	0	-3.02548	0.127	0.456	0
SLC40A1	0	-2.89264	0.053	0.341	0
CYBA	0	1.58984	0.763	0.595	0
TPD52L1	0	-1.45258	0.305	0.712	0
HIST1H2AC	0	-1.5515	0.372	0.723	0
AGL	0	-2.54365	0.191	0.525	0
RP11-206M11.7	0	-11.1068	0	0.183	0
SPAG1	0	-3.38827	0.066	0.354	0
WDYHV1	0	-2.18859	0.293	0.6	0
CRABP2	0	-1.16022	0.429	0.828	0
ANKRD10	0	-1.86649	0.288	0.618	0
NAALADL2	0	-3.04484	0.099	0.409	0
FCGRT	0	-2.19233	0.241	0.565	0
KLF4	0	-1.98522	0.322	0.657	0
FKBP1A	0	1.00134	0.858	0.693	0
WDR83OS	0	-0.731031	0.738	0.917	0
BST2	0	-0.668778	0.777	0.946	0
SERTAD3	0	-2.29556	0.191	0.525	0
ERBB3	0	-2.21694	0.138	0.476	0
RPL21	0	0.648302	0.986	0.964	0
NINJ1	0	-1.44715	0.411	0.724	0
SHROOM3	0	-3.25521	0.044	0.311	0
SCRN2	0	-2.09292	0.236	0.568	0
SMIM14	0	-1.72632	0.393	0.684	0
SIGIRR	0	-2.11519	0.223	0.565	0
STARD10	0	-1.73612	0.263	0.622	0
PLXNB1	0	-3.83072	0.044	0.308	0
KIAA1522	0	-2.44559	0.15	0.474	0
YBX1	0	0.677046	0.953	0.894	0
TBX3	0	-2.84834	0.115	0.425	0
EPC1	0	-1.77423	0.35	0.655	0
ZNF706	0	-0.937428	0.703	0.871	0
KRT6A	0	9.03735	0.405	0.003	0
MIF	0	-0.509858	0.923	0.999	0
SEPHS2	0	-1.94019	0.229	0.561	0
LMCD1	0	-3.44801	0.027	0.268	0
ETNK1	0	-1.9969	0.258	0.584	0
BLNK	0	-2.47101	0.074	0.371	0
MSL1	0	-2.33765	0.205	0.524	0
RP11-211F2.1	0	-9.34892	0	0.174	0
NNMT	0	2.49725	0.576	0.139	0
CTSF	0	-2.56611	0.083	0.385	0
PLA2G10	0	-4.2964	0.017	0.233	0
MAP3K1	0	-3.3264	0.048	0.308	0
CAV1	0	3.44211	0.511	0.112	0
SREBF1	0	-2.02628	0.268	0.591	0
RPL24	0	0.466826	0.992	0.974	0
S100A9	0	4.05417	0.548	0.206	0
CSTB	0	0.802899	0.957	0.895	0
TOX3	0	-7.51352	0.001	0.175	0
RP11-483P21.2	0	-5.28623	0.009	0.207	0
S100A4	0	1.91797	0.715	0.365	0
RNF144B	0	-2.23933	0.112	0.431	0
EIF3E	0	-0.771611	0.812	0.921	0
TMPRSS2	0	-4.64691	0.006	0.194	0
PLEKHS1	0	-3.6428	0.022	0.248	0
ASPH	0	1.71942	0.733	0.542	0
BCAS1	0	-4.47191	0.015	0.223	0
TACSTD2	0	-1.17612	0.47	0.817	0
SLC38A1	0	-1.83432	0.267	0.59	0
MCF2L	0	-4.35611	0.011	0.21	0
MT-CYB	0	-0.770191	0.691	0.939	0
AP2M1	0	0.964994	0.842	0.721	0
COX6C	0	-0.6158	0.902	0.98	0
ZHX2	0	-3.0694	0.027	0.257	0
UBD	0	-6.85026	0.01	0.203	0
MARCKSL1	0	-0.789321	0.726	0.913	0
SKAP1	0	-4.40254	0.007	0.194	0
NEDD9	0	-3.5261	0.039	0.283	0
TPTEP1	0	-5.17172	0.013	0.214	0
SCGB1D2	0	-7.19306	0	0.167	0
TNFRSF18	0	-2.95709	0.046	0.301	0
HMGCS1	0	-2.37733	0.196	0.511	0
MYO6	0	-1.93407	0.278	0.598	0
TMEM176A	0	-2.68987	0.035	0.28	0
SLC12A7	0	-2.67341	0.109	0.406	0
CEACAM1	0	-3.33943	0.03	0.262	0
AKR1C1	0	6.47385	0.391	0.007	0
PTPRF	0	-1.83096	0.235	0.571	0
BATF	0	-2.37343	0.083	0.376	0
DNAJA4	0	-2.41204	0.12	0.425	0
NDUFB8	0	4.57603	0.454	0.075	0
AFF3	0	-4.90684	0.019	0.229	0
KRT18	0	-0.802412	0.763	0.958	0
RORA	0	-3.09272	0.039	0.281	0
SLC25A29	0	-3.44944	0.054	0.311	0
RPL4	0	0.526435	0.971	0.941	0
EIF4EBP3	0	-5.11058	0.012	0.206	0
GABRP	0	-8.73595	0.001	0.166	0
SERPINE1	0	6.85399	0.386	0.008	0
GLYATL2	0	-10.2093	0	0.162	0
C10orf82	0	-9.35749	0	0.162	0
PCBP1	0	-0.905699	0.66	0.861	0
MBNL2	0	-2.18029	0.198	0.513	0
TBC1D8	0	-3.41879	0.042	0.285	0
C9orf142	0	-1.24011	0.512	0.779	0
TUBB6	0	2.91816	0.491	0.097	0
PSMA2	0	4.17108	0.48	0.113	0
PRSS22	0	-1.79569	0.145	0.483	0
MDH2	0	0.928818	0.831	0.72	0
MUC1	0	-1.45511	0.215	0.599	0
ALDH3B2	0	-2.73508	0.062	0.327	0
CRHR1	0	-3.74315	0.026	0.244	0
SNHG12	0	-1.93234	0.307	0.616	0
PPT1	0	-1.62593	0.4	0.665	0
ZHX1	0	-1.93692	0.325	0.598	0
ZNF302	0	-2.69381	0.082	0.358	0
CD24	0	-0.962326	0.475	0.911	0
PTPRK	0	-1.82593	0.274	0.592	0
NOXA1	0	-3.31365	0.034	0.264	0
AKR1B1	0	6.83121	0.383	0.015	0
CAMK2N1	0	-2.58762	0.128	0.419	0
MAOB	0	-4.39909	0.008	0.187	0
CTC-526N19.1	0	-3.45577	0.027	0.245	0
N4BP2L2	0	-1.38995	0.445	0.746	0
HOXB4	0	-4.49904	0.011	0.199	0
ZG16B	0	-2.00191	0.102	0.406	0
CTSL	0	2.74437	0.556	0.207	0
SH3BGRL	0	-1.15961	0.524	0.786	0
PLOD2	0	2.79954	0.533	0.168	0
NRK	0	-9.18494	0	0.155	0
LRP3	0	-3.69826	0.028	0.246	0
NUPR2	0	-2.76844	0.04	0.277	0
DNAH5	0	-5.05254	0.012	0.199	0
COPS6	0	1.45066	0.74	0.517	0
PTK7	0	-2.37011	0.125	0.42	0
SMOC1	0	6.03965	0.374	0.009	0
SOCS6	0	-2.30225	0.121	0.413	0
RERG	0	-2.63774	0.058	0.312	0
PMAIP1	0	3.25851	0.454	0.074	0
RPL27A	0	0.784367	0.948	0.931	0
IRX2	0	-3.14284	0.059	0.31	0
EZR	0	-1.27471	0.452	0.727	0
FOXA1	0	-2.33358	0.126	0.423	0
MMP14	0	4.56973	0.417	0.051	0
NFIB	0	-2.14832	0.231	0.532	0
YWHAZ	0	-0.597128	0.802	0.925	0
HPGD	0	-4.55982	0.008	0.183	0
FOSB	0	-1.6077	0.409	0.67	0
RPL23	0	0.861268	0.905	0.869	0
PRR15L	0	-2.10377	0.083	0.365	0
RNF139	0	-2.12422	0.249	0.532	0
BSPRY	0	-2.22147	0.117	0.413	0
C1orf64	0	-9.68676	0	0.149	0
C5orf49	0	-5.97457	0.002	0.157	0
FASN	0	-2.20952	0.252	0.54	0
GSTO1	0	1.90253	0.663	0.371	0
B3GNT5	0	5.81718	0.368	0.012	0
CALCOCO2	0	-1.40254	0.432	0.688	0
ZNF704	0	-6.23107	0.001	0.152	0
S100A16	0	0.654665	0.928	0.888	0
SYCP2	0	-4.25213	0.016	0.206	0
RPL23A	0	0.529785	0.984	0.97	0
GATM	0	-3.41181	0.026	0.234	0
ELP5	0	2.40652	0.537	0.166	0
LYPD6B	0	-2.29391	0.06	0.314	0
MMP7	0	-6.09455	0.013	0.194	0
NDUFAF6	0	-1.73715	0.307	0.598	0
TP53INP1	0	-2.99494	0.071	0.328	0
PFN1	0	0.385797	0.98	0.965	0
INHBB	0	-5.95433	0.002	0.156	0
YPEL2	0	-2.61269	0.067	0.322	0
FAM102A	0	-2.49888	0.122	0.404	0
PLTP	0	4.27751	0.392	0.035	0
H1F0	0	-1.53537	0.302	0.627	0
POTEI	0	-9.66115	0	0.144	0
RNF43	0	-3.65766	0.037	0.254	0
CLPSL1	0	-4.10067	0.014	0.195	0
CNKSR1	0	-3.12132	0.053	0.288	0
PSMA7	0	0.604029	0.908	0.847	0
CACFD1	0	-2.83231	0.058	0.3	0
FGG	0	8.40181	0.343	0.003	0
PARD6B	0	-2.89028	0.036	0.253	0
MYADM	0	-1.41374	0.277	0.615	0
SPSB3	0	-1.56488	0.308	0.606	0
PLCB4	0	-5.06567	0.009	0.176	0
VWA1	0	-2.35168	0.114	0.392	0
NDUFA4	0	0.579496	0.933	0.884	0
GADD45G	0	-2.80152	0.053	0.289	0
DAZAP2	0	-1.02097	0.555	0.775	0
RAMP1	0	3.32898	0.438	0.075	0
PYDC1	0	-7.62535	0.002	0.148	0
TMC4	0	-2.04979	0.118	0.408	0
MTRR	0	-2.87365	0.099	0.359	0
RPLP2	0	0.508592	0.985	0.969	0
ZFP36	0	-1.09814	0.628	0.808	0
DAPK2	0	-5.13202	0.01	0.179	0
CASZ1	0	-3.45734	0.044	0.264	0
PRRG2	0	-2.5417	0.082	0.339	0
ITGB1BP1	0	1.79439	0.646	0.378	0
CDK2AP1	0	-2.33162	0.111	0.384	0
GPX1	0	0.665556	0.922	0.841	0
HOTAIR	0	-5.68963	0.006	0.163	0
MTA1	0	-2.35679	0.159	0.447	0
EMP3	0	3.31277	0.459	0.118	0
BTG2	0	-1.75878	0.237	0.552	0
COL1A2	0	4.68029	0.381	0.038	0
TIMP1	0	1.56116	0.702	0.398	0
NFIA	0	-1.89659	0.258	0.544	0
KLRG2	0	-4.10339	0.016	0.195	0
DNAJC1	0	-1.24506	0.431	0.689	0
SPOPL	0	-2.76596	0.081	0.334	0
PIP	0	-10.0673	0	0.137	0
EPB41L5	0	-2.71148	0.084	0.338	0
AQP3	0	3.97088	0.449	0.125	0
LENG8	0	-2.34807	0.19	0.478	0
RP11-295M3.4	0	-4.97007	0.004	0.152	0
VKORC1	0	2.42527	0.58	0.256	0
CAPN13	0	-3.56172	0.016	0.195	0
RAB20	0	-1.51643	0.16	0.476	0
NEBL	0	-2.45248	0.076	0.327	0
PRRG4	0	-2.2397	0.137	0.419	0
CCDC64B	0	-2.13326	0.107	0.381	0
KLC3	0	-3.32778	0.027	0.223	0
DCBLD2	0	3.98188	0.388	0.046	0
SERPINB4	0	11.0193	0.325	0	0
CAB39L	0	-2.55804	0.084	0.336	0
CDKN2A	0	-1.08791	0.372	0.79	0
SLC16A3	0	2.36368	0.505	0.148	0
MARVELD3	0	-2.33725	0.091	0.35	0
ZNF467	0	-3.32704	0.032	0.237	0
ZNF385A	0	-2.475	0.081	0.332	0
RPS26	0	-0.412155	0.951	0.993	0
ARPC5	0	0.923597	0.822	0.692	0
C5orf30	0	-2.51489	0.132	0.398	0
ZNF737	0	-4.84481	0.011	0.176	0
ABI1	0	-1.64862	0.28	0.564	0
RPL31	0	0.619899	0.962	0.938	0
SMIM1	0	-3.44067	0.032	0.231	0
DBNDD2	0	-3.40387	0.014	0.187	0
EPB41L4B	0	-4.36796	0.018	0.195	0
ABRACL	0	-0.975724	0.58	0.798	0
RPL8	0	0.364598	0.999	0.992	0
C8orf4	0	-1.29672	0.338	0.694	0
ADGRV1	0	-3.96939	0.012	0.176	0
ELMO3	0	-2.34234	0.081	0.331	0
UBE2Z	0	-1.76571	0.295	0.56	0
VSIG2	0	-3.73692	0.012	0.176	0
HOOK2	0	-1.44046	0.348	0.631	0
TMSB10	0	0.390929	1	0.993	0
RASSF7	0	-1.93853	0.185	0.471	0
CAV2	0	2.54059	0.476	0.12	0
PPFIBP2	0	-3.97241	0.017	0.191	0
TASP1	0	-2.29974	0.124	0.39	0
RP11-865I6.2	0	7.72799	0.32	0.003	0
TRMT12	0	-2.34815	0.125	0.389	0
MSN	0	2.16465	0.493	0.128	0
ZNF677	0	-3.64495	0.015	0.184	0
KRT17	0	2.37554	0.556	0.244	0
COL1A1	0	3.60479	0.413	0.075	0
KREMEN1	0	-3.35897	0.024	0.209	0
NME1	0	2.44381	0.591	0.285	0
DNALI1	0	-5.21855	0.003	0.141	0
MT-ND1	0	-0.722235	0.653	0.914	0
MXD1	0	-1.84408	0.195	0.48	0
PCMTD1	0	-1.38713	0.341	0.623	0
WBP5	0	2.4895	0.498	0.163	0
SLC38A2	0	-1.37347	0.407	0.672	0
CAPN2	0	1.30154	0.716	0.482	0
LY6D	0	6.13561	0.325	0.011	0
ABO	0	-7.61596	0	0.129	0
ATP5O	0	3.21653	0.471	0.159	0
BGN	0	4.64857	0.355	0.034	0
PLEKHG6	0	-4.36877	0.012	0.172	0
SCGB2A1	0	-8.30033	0.001	0.131	0
PATZ1	0	-3.05105	0.05	0.265	0
POLD2	0	1.53332	0.662	0.404	0
CDH3	0	-2.36122	0.089	0.338	0
TUBA1B	0	0.824686	0.888	0.805	0
HGF	0	8.42011	0.307	0.001	0
TFPI	0	3.5197	0.379	0.05	0
PLAU	0	4.47602	0.362	0.043	0
FDCSP	0	-11.9918	0	0.125	0
TFPT	0	-1.43014	0.335	0.608	0
GPNMB	0	-2.08864	0.111	0.373	0
DPY19L4	0	-2.21163	0.163	0.428	0
DEDD2	0	-1.90911	0.206	0.475	0
CLDN7	0	-0.946905	0.343	0.77	0
ACSS1	0	-4.18939	0.005	0.147	0
RBM47	0	-1.70971	0.211	0.493	0
MPZL3	0	-3.54065	0.031	0.221	0
ST8SIA6-AS1	0	-9.652	0	0.124	0
BAG2	0	3.20887	0.363	0.042	0
ZNF736	0	-4.69923	0.011	0.164	0
POLE4	0	1.53539	0.69	0.474	0
PRSS8	0	-1.31904	0.188	0.509	0
ZNF91	0	-2.42098	0.119	0.376	0
ZNF296	0	-3.00032	0.045	0.252	0
HSPA6	0	-2.06537	0.159	0.439	0
PPP1R13L	0	-1.73177	0.191	0.472	0
XIST	0	-1.92498	0.183	0.483	0
CHDH	0	-5.30528	0.004	0.14	0
FAHD2B	0	-2.5758	0.056	0.272	0
STK17A	0	2.28468	0.511	0.192	0
MRPL10	0	-1.50192	0.335	0.583	0
CD320	0	2.36802	0.496	0.171	0
NCKAP5	0	-3.69341	0.011	0.164	0
PHB	0	-0.778455	0.718	0.855	0
ECHDC2	0	-1.86418	0.206	0.487	0
MTL5	0	-2.94038	0.058	0.272	0
CD70	0	5.994	0.303	0.003	0
EPHB6	0	-5.94171	0.003	0.133	0
BIK	0	-1.7618	0.153	0.435	0
TPI1	0	0.482121	0.963	0.907	0
VIPR1	0	-6.53094	0.001	0.125	0
FKBP10	0	-1.12065	0.337	0.657	0
ARHGAP35	0	-2.2167	0.153	0.41	0
DDR1	0	-1.47059	0.25	0.532	0
SLC1A1	0	-4.43714	0.007	0.148	0
RPS6	0	0.350477	0.999	0.999	0
COX16	0	-1.12521	0.409	0.676	0
GNA15	0	3.13871	0.364	0.046	0
IER2	0	-0.952208	0.589	0.809	0
RAP1GAP	0	-3.76093	0.007	0.149	0
NME2	0	-0.890354	0.449	0.83	0
ENO1	0	0.675611	0.923	0.876	0
PRR15	0	-3.22387	0.021	0.192	0
GNG11	0	4.09621	0.333	0.027	0
ADRB2	0	-4.23174	0.009	0.156	0
ZNF493	0	-3.55303	0.033	0.221	0
SCARB1	0	-2.3826	0.116	0.363	0
SSR3	0	0.942451	0.786	0.715	0
GOLPH3	0	-1.29926	0.423	0.643	0
OTUB1	0	-1.06088	0.441	0.711	0
KRT81	0	3.53279	0.393	0.075	0
DKK3	0	5.2444	0.32	0.02	0
LDHA	0	0.623856	0.932	0.853	0
NEAT1	0	-0.928689	0.532	0.813	0
TSPAN12	0	-4.09794	0.003	0.132	0
C5orf51	0	-2.051	0.191	0.445	0
FAM221A	0	-3.10892	0.023	0.195	0
SLC25A25	0	-2.36556	0.107	0.35	0
SPHK1	0	2.41814	0.471	0.141	0
CRIP1	0	-1.60074	0.144	0.427	0
EPHX4	0	-5.30061	0.007	0.144	0
PCSK1	0	7.52351	0.292	0.003	0
N4BP3	0	-2.81258	0.043	0.24	0
PAFAH1B3	0	-0.918511	0.533	0.763	0
EPB41L4A-AS1	0	-1.49164	0.282	0.552	0
GLRX3	0	1.3592	0.701	0.51	0
DUSP4	0	-1.19748	0.303	0.623	0
FAM126A	0	4.45125	0.32	0.02	0
RPL27	0	0.473566	0.975	0.965	0
CLEC2L	0	-9.58518	0	0.116	0
CTSK	0	4.91218	0.318	0.022	0
PCOLCE	0	4.34841	0.357	0.057	0
DERL1	0	-1.01815	0.513	0.701	0
PTP4A1	0	1.53336	0.724	0.524	0
CYC1	0	0.969956	0.764	0.642	0
TPM4	0	1.17438	0.785	0.647	0
COL6A3	0	5.02308	0.316	0.023	0
ATP5G1	0	-0.695605	0.771	0.888	0
SNAI2	0	6.43214	0.298	0.009	0
MALAT1	0	-0.638793	0.77	0.904	0
CRIP2	0	-0.91801	0.485	0.783	0
RNF139-AS1	0	-3.04553	0.042	0.234	0
ANXA2R	0	-2.85864	0.034	0.217	0
ZSCAN18	0	-2.52269	0.049	0.249	0
RPSA	0	0.401345	0.983	0.953	0
FNBP1L	0	-1.51995	0.244	0.518	0
LURAP1L	0	-1.79289	0.162	0.421	0
IQGAP2	0	-3.75655	0.01	0.153	0
TGFBI	0	3.52954	0.337	0.032	0
COL6A1	0	3.53954	0.378	0.082	0
ANKRD46	0	-1.94176	0.146	0.398	0
IFI27L2	0	3.22288	0.379	0.074	0
ALDH1A3	0	-2.5177	0.07	0.284	0
JUNB	0	-0.810517	0.687	0.845	0
CD164	0	-0.965067	0.579	0.748	0
RSRP1	0	-1.20473	0.431	0.674	0
ZNF682	0	-5.87985	0.004	0.129	0
PLA2G16	0	-1.99703	0.191	0.447	0
ANP32E	0	2.09007	0.52	0.217	0
HIST1H2BC	0	-2.03848	0.116	0.359	0
RALGDS	0	-3.06003	0.05	0.246	0
EIF4A1	0	1.73328	0.64	0.377	0
ACTA2	0	2.9509	0.386	0.07	0
CLMP	0	2.87416	0.362	0.052	0
HINT1	0	0.413516	0.957	0.934	0
SRSF11	0	-0.841594	0.569	0.767	0
EFNA1	0	-1.05924	0.241	0.569	0
MAGEH1	0	-3.09277	0.023	0.187	0
RPS29	0	0.929364	0.892	0.879	0
INADL	0	-2.05349	0.128	0.376	0
CST4	0	-9.2	0	0.11	0
DNAJB4	0	-1.87818	0.367	0.596	0
SESTD1	0	-1.80723	0.196	0.455	0
CISH	0	-2.57141	0.052	0.252	0
PRDX6	0	0.574113	0.896	0.841	0
TMPRSS4	0	-4.05232	0.012	0.155	0
CYCS	0	0.802675	0.831	0.75	0
JUN	0	-0.791377	0.645	0.822	0
ANXA2	0	0.429634	0.967	0.954	0
USMG5	0	0.567068	0.913	0.875	0
CMTR2	0	-2.35315	0.158	0.401	0
MAP1A	0	4.9358	0.307	0.026	0
RAB31	0	1.885	0.557	0.249	0
HMGA2	0	9.53593	0.271	0	0
RBPMS	0	-1.38332	0.26	0.537	0
PGM2L1	0	-1.97909	0.227	0.476	0
PDCD6	0	-0.681239	0.708	0.822	0
ARHGAP22	0	5.15049	0.295	0.016	0
TAX1BP3	0	1.97883	0.509	0.191	0
GLYATL1	0	-8.20195	0	0.11	0
FOXA3	0	-6.30988	0.001	0.114	0
WEE1	0	-2.11407	0.166	0.412	0
ZNF572	0	-6.76129	0.002	0.116	0
SNRPD3	0	-0.718847	0.676	0.865	0
TC2N	0	-1.08066	0.249	0.565	0
VIM	0	2.59531	0.516	0.284	0
AKR1C3	0	4.32748	0.308	0.024	0
NT5E	0	4.6966	0.302	0.023	0
UQCRB	0	0.617246	0.929	0.908	0
CPS1	0	7.18033	0.27	0.001	0
IER5L	0	-2.42325	0.113	0.345	0
TMEM86A	0	-3.25568	0.009	0.144	0
SLC19A2	0	-3.13935	0.081	0.292	0
TNFSF13	0	-2.61189	0.017	0.167	0
IRX4	0	-8.70881	0	0.106	0
NAA38	0	1.19892	0.702	0.526	0
FEZ1	0	6.68701	0.274	0.005	0
RAB17	0	-2.11422	0.067	0.277	0
SCIN	0	-3.96042	0.01	0.144	0
B4GALNT2	0	-6.95074	0.002	0.116	0
SLC1A4	0	-2.75075	0.025	0.188	0
SRPX	0	5.66125	0.284	0.012	0
GCA	0	-1.74299	0.168	0.42	0
NELL2	0	-6.84751	0.001	0.112	0
WAC	0	-1.42405	0.327	0.568	0
BCAS4	0	-1.69496	0.166	0.419	0
SERPINB5	0	3.46523	0.317	0.031	0
SERTAD4	0	-2.65132	0.03	0.198	0
KCNK15	0	-2.42735	0.068	0.276	0
PTTG1	0	1.73888	0.504	0.183	0
PILRB	0	-2.32023	0.133	0.366	0
AC007325.2	0	-9.18807	0	0.105	0
HSPH1	0	-1.13543	0.488	0.701	0
HLA-DRB5	0	-3.24175	0.067	0.265	0
SNHG15	0	-1.35018	0.368	0.607	0
FTH1	0	-0.314795	0.967	0.999	0
MAP4K4	0	3.59846	0.331	0.044	0
EEF1B2	0	0.46147	0.933	0.911	0
CTA-392C11.1	0	-3.22945	0.013	0.153	0
NOP10	0	0.695238	0.847	0.781	0
IGFBP6	0	4.87109	0.293	0.02	0
IGSF3	0	-2.5625	0.053	0.245	0
TMEM141	0	-0.888866	0.535	0.742	0
SPINT1	0	-0.841915	0.309	0.697	0
H2AFJ	0	-0.771856	0.628	0.83	0
CCDC160	0	-4.98736	0.004	0.12	0
TBKBP1	0	-3.30545	0.018	0.167	0
ARF5	0	-0.672413	0.613	0.84	0
GLIPR1	0	2.24051	0.39	0.085	0
PPP1R1A	0	-8.46762	0	0.104	0
NUCKS1	0	0.942078	0.784	0.709	0
TUBB	0	0.65445	0.906	0.824	0
TAF2	0	-1.56805	0.262	0.506	0
COX4I1	0	0.450944	0.921	0.925	0
SERTAD1	0	-1.29074	0.417	0.638	0
LINC01550	0	-3.91617	0.01	0.143	0
ATN1	0	-1.98983	0.196	0.44	0
C4orf19	0	-7.77449	0	0.105	0
SOX9	0	-1.96397	0.223	0.468	0
EFHD2	0	1.95974	0.489	0.205	0
INPP5J	0	-6.07944	0.003	0.114	0
GALNT6	0	-1.97276	0.172	0.405	0
HLA-G	0	-4.7688	0.006	0.128	0
HN1	0	0.775012	0.819	0.725	0
MT-CO3	0	-0.563697	0.75	0.922	0
FHL1	0	8.09798	0.26	0.001	0
DPYSL3	0	5.4955	0.279	0.015	0
CD46	0	-0.97931	0.45	0.707	0
PQLC2L	0	5.65643	0.271	0.009	0
GBP5	0	-4.89746	0.018	0.16	0
C9orf152	0	-2.2226	0.085	0.304	0
AVPI1	0	2.61543	0.456	0.172	0
NFAT5	0	-1.90962	0.236	0.474	0
RAB3IP	0	-1.95209	0.108	0.334	0
MRPL12	0	3.32913	0.358	0.075	0
TFG	0	1.11733	0.715	0.552	0
FGA	0	10.2653	0.255	0	0
IFNL1	0	-8.65454	0.001	0.105	0
TTC6	0	-3.62814	0.017	0.16	0
SKAP2	0	2.57794	0.326	0.04	0
TGFB1I1	0	3.30343	0.335	0.058	0
TAGLN2	0	0.457211	0.937	0.891	0
LTF	0	-6.09439	0.004	0.116	0
RP11-513G11.4	0	-4.04349	0.005	0.121	0
FDXR	0	3.38057	0.328	0.048	0
GAS6	0	3.94187	0.301	0.028	0
GOLM1	0	-1.50815	0.32	0.546	0
NAA50	0	1.50001	0.625	0.404	0
PCNP	0	1.27325	0.683	0.494	0
ZBTB7C	0	-4.55416	0.01	0.139	0
OAZ1	0	0.394438	0.949	0.927	0
ATP5J2	0	0.652001	0.884	0.856	0
CXCL10	0	-4.14869	0.03	0.188	0
RUVBL1	0	2.02827	0.499	0.21	0
LMX1B	0	-8.36416	0	0.1	0
ZNF98	0	-8.57584	0	0.1	0
HRASLS	0	-7.69466	0.001	0.104	0
SLC35A3	0	-1.7159	0.246	0.48	0
PPM1H	0	-4.32211	0.006	0.125	0
ENTPD2	0	-3.07015	0.027	0.183	0
MTRNR2L1	0	-4.76147	0.015	0.151	0
UBC	0	-0.478636	0.873	0.931	0
ARHGAP32	0	-2.697	0.103	0.318	0
RERE	0	-1.6521	0.209	0.455	0
FGF5	0	9.25597	0.25	0	0
KIF12	0	-6.63248	0.001	0.105	0
GLCCI1	0	-2.87373	0.056	0.242	0
FGF13	0	-5.93214	0.001	0.105	0
SIN3B	0	-1.8885	0.164	0.396	0
NUDT4	0	-1.27684	0.416	0.622	0
LPAR2	0	-2.26442	0.058	0.248	0
TMEM241	0	-1.77984	0.138	0.37	0
NT5C3B	0	-1.34558	0.347	0.563	0
ZFP36L1	0	-0.66897	0.623	0.844	0
CXCL8	0	2.29992	0.386	0.086	0
TM7SF2	0	-1.81222	0.133	0.367	0
ADGRG1	0	-1.8759	0.146	0.377	0
TDRD12	0	-8.83546	0	0.1	0
SPINK8	0	-3.317	0.011	0.139	0
SEC61A2	0	-3.42034	0.023	0.172	0
GLIPR2	0	3.37729	0.306	0.035	0
ZNF626	0	-2.76756	0.03	0.19	0
MT-ND5	0	-0.824656	0.59	0.886	0
SORT1	0	-1.57777	0.129	0.365	0
C5orf17	0	-7.42166	0.001	0.101	0
EEF2	0	0.4694	0.927	0.88	0
TRIM28	0	-1.45179	0.316	0.548	0
NPM3	0	1.6815	0.543	0.275	0
MACROD1	0	-1.66511	0.112	0.339	0
HOXD8	0	-3.74302	0.014	0.148	0
FARP1	0	-1.4266	0.27	0.514	0
ZNF24	0	-1.49358	0.288	0.521	0
FN3K	0	-2.4328	0.067	0.262	0
DHRS3	0	-1.5297	0.142	0.388	0
CH17-340M24.3	0	-1.70452	0.137	0.373	0
AC018816.3	0	-2.65147	0.04	0.21	0
TCEB1	0	0.729255	0.824	0.744	0
TMEM50B	0	-1.22574	0.338	0.573	0
SLC25A33	0	-1.6254	0.202	0.437	0
RND1	0	-2.05106	0.064	0.26	0
SERHL2	0	-2.47683	0.108	0.323	0
LINC00472	0	-3.08615	0.058	0.244	0
MAP1B	0	3.63815	0.34	0.081	0
RHOH	0	-2.55585	0.04	0.211	0
NR2F6	0	-1.69596	0.275	0.494	0
MB	0	-0.888893	0.154	0.427	0
KIAA1671	0	-2.69171	0.056	0.237	0
GNAS	0	-0.786105	0.593	0.779	0
LTBP1	0	3.22716	0.35	0.081	0
ITGA5	0	3.89333	0.306	0.046	0
RPL38	0	0.643201	0.916	0.906	0
EPHB3	0	-2.84936	0.035	0.197	0
PTRF	0	2.10916	0.421	0.14	0
IGF2BP3	0	5.68278	0.25	0.007	0
ATP5H	0	0.825367	0.808	0.719	0
EMILIN1	0	5.90021	0.253	0.009	0
MAGEA3	0	-6.51487	0.001	0.1	0
DBP	0	-2.47045	0.054	0.234	0
TSTD1	0	-0.758773	0.41	0.826	0
POSTN	0	4.38413	0.264	0.015	0
CLIC6	0	-4.03825	0.011	0.135	0
EXOSC5	0	-1.29607	0.303	0.542	0
HLA-DQA1	0	-2.8637	0.027	0.178	0
DFNA5	0	6.07334	0.245	0.004	0
CRB3	0	-1.02107	0.206	0.49	0
CD163L1	0	-2.1491	0.037	0.203	0
MMP2	0	5.38982	0.249	0.007	0
TBC1D9	0	-2.95759	0.064	0.249	0
MARCH6	0	-1.43074	0.311	0.534	0
PER3	0	-3.61204	0.013	0.14	0
NUDT14	0	-1.49455	0.249	0.493	0
EPB41L4A	0	-3.61725	0.018	0.152	0
LRP2	0	-6.46524	0.002	0.102	0
SHFM1	0	0.54055	0.878	0.879	0
CLIC1	0	0.595917	0.852	0.826	0
BCL2	0	-4.14043	0.015	0.145	0
WNK2	0	-2.71443	0.031	0.187	0
DNAJB1	0	-0.930918	0.623	0.756	0
PVRL2	0	-1.02086	0.429	0.647	0
RP11-14N7.2	0	2.81221	0.415	0.155	0
COL3A1	0	4.27677	0.272	0.022	0
MME	0	4.38591	0.277	0.027	0
ZNF292	0	-1.63359	0.294	0.517	0
TNFRSF11B	0	-4.39131	0.004	0.109	0
ZNF577	0	-3.58963	0.024	0.167	0
CST6	0	-1.86671	0.111	0.332	0
RNMT	0	-1.03665	0.388	0.623	0
RPS27L	0	0.682405	0.841	0.791	0
ZNF350	0	-2.13107	0.052	0.23	0
ABHD11	0	-1.36091	0.285	0.515	0
MYH14	0	-2.47948	0.077	0.272	0
PROCR	0	3.40402	0.27	0.02	0
LRP1	0	3.56419	0.268	0.019	0
C8orf88	0	7.61903	0.236	0.001	0
OSBPL7	0	-3.40194	0.033	0.188	0
NRP2	0	5.20161	0.251	0.011	0
CCT6A	0	0.744654	0.78	0.693	0
CCDC80	0	3.72257	0.268	0.02	0
EMG1	0	3.33505	0.316	0.058	0
TSPAN13	0	-0.814181	0.494	0.759	0
SEPT11	0	2.59079	0.409	0.145	0
OBSCN	0	-3.85837	0.011	0.132	0
ACOT4	0	-2.06081	0.041	0.207	0
RNF187	0	-1.18138	0.331	0.56	0
ADAM12	0	7.13662	0.236	0.003	0
NUDT1	0	1.81798	0.498	0.219	0
CDK2AP2	0	-1.05278	0.431	0.654	0
FURIN	0	3.1265	0.381	0.122	0
YME1L1	0	-0.914476	0.452	0.661	0
POLR3G	0	3.41886	0.306	0.047	0
ACTB	0	0.290656	1	0.999	0
PPP1R15A	0	-1.02456	0.517	0.708	0
CDKN2B	0	-2.07851	0.106	0.319	0
ITGB8	0	-2.84272	0.053	0.226	0
EFEMP2	0	3.77346	0.322	0.071	0
MDFI	0	-1.26352	0.152	0.393	0
RHCG	0	6.01303	0.247	0.011	0
RGS2	0	3.10586	0.379	0.113	0
ICA1	0	-0.946706	0.219	0.498	0
CASC3	0	-1.57818	0.231	0.451	0
LINC01535	0	-3.73533	0.013	0.137	0
NOL3	0	-1.28638	0.324	0.552	0
NADK2	0	-2.65754	0.054	0.226	0
WIPF1	0	3.66796	0.264	0.02	0
P4HB	0	0.607844	0.828	0.781	0
PHLDB2	0	2.79694	0.285	0.034	0
SLC44A4	0	-2.2382	0.032	0.186	0
NPNT	0	-2.77244	0.028	0.172	0
POLB	0	-1.61813	0.19	0.416	0
TPRXL	0	-4.4131	0.003	0.101	0
LINC00839	0	6.87351	0.227	0.001	0
TSEN34	0	-0.799924	0.508	0.713	0
VMP1	0	-0.897236	0.494	0.716	0
TPPP3	0	-3.15492	0.024	0.164	0
LMTK3	0	-1.32085	0.182	0.433	0
PHEX	0	-2.8424	0.033	0.183	0
YKT6	0	1.66651	0.52	0.246	0
ZNF552	0	-2.90578	0.032	0.182	0
BDH1	0	-1.57692	0.1	0.306	0
SIX1	0	-1.95109	0.13	0.341	0
ATP1B3	0	1.41236	0.611	0.412	0
ZNF593	0	-0.734036	0.588	0.774	0
FAM120AOS	0	-1.40236	0.26	0.485	0
GNG10	0	-0.86572	0.327	0.607	0
VCAN	0	4.71197	0.249	0.016	0
FAM214A	0	-2.19122	0.109	0.312	0
SCAMP5	0	-5.0393	0.004	0.105	0
CYB5A	0	-0.582104	0.748	0.873	0
PSMG3	0	1.43202	0.578	0.331	0
MTPN	0	1.26476	0.636	0.486	0
CD68	0	2.47872	0.378	0.106	0
LYPD3	0	-1.02652	0.228	0.506	0
DDIT3	0	-1.51224	0.276	0.505	0
ARHGDIB	0	-1.17854	0.324	0.561	0
PTN	0	3.77444	0.264	0.024	0
RP5-1159O4.1	0	-2.53689	0.048	0.213	0
SERBP1	0	0.645797	0.819	0.76	0
GPRC5C	0	-2.33584	0.037	0.194	0
ESPN	0	-4.02019	0.016	0.139	0
CECR5	0	-1.3841	0.196	0.425	0
ACY1	0	-2.14112	0.078	0.264	0
PAK4	0	-1.54682	0.226	0.447	0
GLRX	0	1.53693	0.583	0.346	0
POPDC3	0	4.78377	0.24	0.011	0
RARRES1	0	-1.25822	0.284	0.544	0
APP	0	-0.897764	0.486	0.684	0
FZD3	0	-2.37522	0.049	0.213	0
CLEC7A	0	-1.72702	0.081	0.276	0
ZNF664	0	-1.6753	0.181	0.4	0
TMEM50A	0	-0.617383	0.616	0.774	0
FNBP4	0	-1.35133	0.302	0.525	0
CIART	0	-3.74696	0.012	0.128	0
KIAA0101	0	2.46618	0.4	0.137	0
KLHL24	0	-1.68605	0.147	0.37	0
SLC25A1	0	-0.816181	0.471	0.686	0
SPTSSB	0	-1.46827	0.078	0.275	0
EGFL7	0	2.68179	0.321	0.066	0
OLMALINC	0	-2.67301	0.049	0.211	0
ZDHHC4	0	1.79178	0.463	0.195	0
GNB2	0	0.669016	0.787	0.721	0
AXL	0	6.992	0.222	0.003	0
ZNF135	0	-4.45813	0.004	0.101	0
FADS1	0	2.51427	0.334	0.079	0
COL6A2	0	2.73083	0.359	0.114	0
IRX5	0	-2.35573	0.046	0.209	0
CHCHD10	0	0.771277	0.803	0.729	0
LIPH	0	-3.58848	0.017	0.141	0
RPS10	0	1.17312	0.818	0.77	0
PCBP2	0	-0.420799	0.803	0.918	0
GPX8	0	2.36388	0.371	0.109	0
SH3BP5	0	-1.49217	0.178	0.398	0
UQCRHL	0	-0.917161	0.494	0.692	0
SH3YL1	0	-1.30068	0.22	0.452	0
FBN1	0	4.51742	0.236	0.012	0
DDIT4	0	0.891434	0.78	0.653	0
TMEM132A	0	-2.14262	0.133	0.336	0
MTHFD1L	0	2.89474	0.32	0.069	0
MBD6	0	-2.1414	0.098	0.287	0
DDA1	0	-0.798292	0.474	0.674	0
YWHAQ	0	0.518913	0.856	0.812	0
ZNF749	0	-1.82401	0.109	0.308	0
P2RY2	0	-2.77732	0.026	0.162	0
CCDC88A	0	2.66924	0.293	0.048	0
TTC39A	0	-1.97789	0.074	0.256	0
LAMA4	0	5.11219	0.242	0.019	0
ZNF260	0	-2.19717	0.097	0.289	0
ADAMTSL1	0	8.33907	0.212	0	0
CIRBP	0	-0.654906	0.612	0.799	0
CLASRP	0	-1.83774	0.192	0.408	0
DYRK1B	0	-2.4782	0.059	0.227	0
RPL13	0	0.288818	1	0.996	0
ZMYM5	0	-1.69788	0.177	0.392	0
OSER1	0	-1.41828	0.281	0.489	0
RP11-680F8.1	0	6.58519	0.218	0.004	0
SERINC1	0	-1.52105	0.248	0.466	0
CKMT1A	0	4.13619	0.276	0.044	0
TXNDC17	0	0.828617	0.829	0.76	0
FGD3	0	-4.37533	0.008	0.112	0
LINC01605	0	3.41203	0.24	0.016	0
KIAA1217	0	-1.72138	0.215	0.433	0
AK5	0	-3.34293	0.03	0.167	0
OAT	0	-0.851735	0.485	0.688	0
CPED1	0	-2.41407	0.113	0.303	0
KIAA0040	0	-1.47161	0.067	0.246	0
MYEF2	0	-2.81196	0.033	0.175	0
EBF4	0	-4.85581	0.006	0.104	0
IL17RE	0	-2.32157	0.044	0.197	0
RASD1	0	-1.36252	0.115	0.332	0
LTBP3	0	-1.60871	0.262	0.48	0
HYI	0	-1.34288	0.288	0.507	0
PSMB6	0	0.778725	0.782	0.699	0
MSC-AS1	0	7.9393	0.21	0.001	0
GALNT5	0	8.33747	0.208	0	0
FLNC	0	7.48429	0.21	0.001	0
ST14	0	-1.64043	0.127	0.335	0
SSBP2	0	-1.6057	0.162	0.378	0
GABARAP	0	-0.559826	0.615	0.856	0
MTBP	0	-2.94258	0.04	0.188	0
ELL3	0	-4.28831	0.009	0.113	0
FOXP4	0	-2.46059	0.062	0.227	0
TRAPPC6A	0	-1.41122	0.213	0.436	0
DEK	0	1.04456	0.684	0.556	0
HNMT	0	-1.38219	0.126	0.339	0
KCTD15	0	-2.69437	0.037	0.183	0
RP11-49I11.1	0	2.89929	0.373	0.128	0
GPC1	0	2.68928	0.38	0.14	0
MRPS16	0	0.821772	0.728	0.627	0
LRRC59	0	1.01241	0.69	0.553	0
TP53I3	0	1.75361	0.441	0.179	0
RP11-423H2.3	0	-3.67329	0.019	0.141	0
RNF103	0	-2.19096	0.089	0.272	0
TNFSF15	0	-4.07217	0.006	0.104	0
LY96	0	3.35403	0.252	0.026	0
C9orf172	0	-2.26431	0.098	0.284	0
COX14	0	-0.708467	0.574	0.758	0
TYMS	0	1.59996	0.406	0.131	0
MT1G	0	-2.61314	0.036	0.18	0
NPM1	0	0.39069	0.961	0.934	0
NSUN7	0	-2.76875	0.022	0.147	0
ABCC4	0	-2.9061	0.095	0.272	0
BCKDHA	0	-2.12824	0.069	0.241	0
SFRP1	0	3.4222	0.237	0.017	0
U2AF1L4	0	-2.22013	0.09	0.272	0
PMF1	0	2.98453	0.347	0.112	0
HMGN3	0	-0.705876	0.613	0.803	0
LINC00473	0	8.06858	0.205	0.001	0
MAGED2	0	-1.13823	0.415	0.607	0
LIFR-AS1	0	-4.91184	0.006	0.101	0
ACSS3	0	-3.45284	0.017	0.133	0
TESK2	0	-3.0771	0.028	0.162	0
GRHL1	0	-1.56478	0.089	0.279	0
LOXL2	0	2.22102	0.311	0.063	0
HID1	0	-2.28263	0.057	0.221	0
S100A13	0	-0.590323	0.74	0.904	0
LAMB1	0	3.26651	0.271	0.043	0
TPRN	0	-2.88554	0.039	0.184	0
PHLDA1	0	1.39387	0.522	0.265	0
KLHL35	0	-3.95941	0.017	0.133	0
PVT1	0	-1.54905	0.23	0.441	0
MRPL34	0	-0.690762	0.584	0.75	0
THY1	0	5.14832	0.227	0.016	0
PSMA6	0	-0.740389	0.497	0.715	0
COPRS	0	1.93726	0.43	0.186	0
SNHG25	0	3.59503	0.247	0.028	0
ZNF511	0	1.46878	0.551	0.319	0
HIST1H3H	0	-2.12287	0.084	0.262	0
ZNF844	0	-2.93788	0.013	0.124	0
TRIM17	0	-3.14242	0.01	0.114	0
CBLC	0	-1.67734	0.103	0.297	0
ZEB1	0	3.68009	0.225	0.013	0
HERC5	0	-4.38603	0.013	0.12	0
KLHL9	0	-2.09931	0.044	0.195	0
TPST1	0	3.0545	0.303	0.073	0
LGALS3BP	0	1.28139	0.573	0.326	0
SLC25A35	0	-2.46973	0.05	0.203	0
PARM1	0	-2.06796	0.028	0.163	0
S100A12	0	9.55918	0.199	0	0
GFOD2	0	-1.476	0.175	0.38	0
HOXB7	0	-1.42369	0.278	0.483	0
ZNF90	0	2.80867	0.369	0.147	0
ARRDC2	0	-2.5959	0.053	0.207	0
LINC00493	0	-0.579965	0.647	0.841	0
DUSP2	0	-2.57965	0.044	0.194	0
PDK3	0	-1.92216	0.073	0.245	0
PHLDA2	0	0.831681	0.764	0.624	0
SVIL	0	-1.04769	0.313	0.548	0
ARL4C	0	3.6824	0.256	0.038	0
P3H4	0	-1.18532	0.289	0.501	0
ZEB2	0	5.24716	0.207	0.005	0
CASC15	0	3.69401	0.261	0.04	0
UGDH	0	-1.13034	0.377	0.583	0
STEAP1	0	2.3038	0.349	0.102	0
AHR	0	-1.25004	0.342	0.546	0
TMEM119	0	4.86623	0.202	0.003	0
MSC	0	6.51818	0.203	0.004	0
KMT5C	0	-2.55782	0.068	0.233	0
THNSL2	0	-1.80196	0.069	0.238	0
ZIC1	0	7.93955	0.195	0	0
RGS20	0	2.18581	0.27	0.04	0
LHFP	0	3.97935	0.229	0.019	0
CDK18	0	-3.99315	0.017	0.129	0
ZBTB38	0	1.62298	0.473	0.229	0
C16orf70	0	-1.863	0.098	0.28	0
EIF5A2	0	4.89755	0.214	0.011	0
DDRGK1	0	-0.747755	0.513	0.724	0
LZTFL1	0	-1.70442	0.102	0.288	0
PSMD5-AS1	0	-2.19299	0.112	0.299	0
GHITM	0	0.696737	0.78	0.69	0
TRPM4	0	-2.49593	0.08	0.252	0
ERP27	0	-1.82042	0.082	0.258	0
PXDN	0	2.56645	0.335	0.102	0
GOLIM4	0	2.41185	0.36	0.125	0
DAAM1	0	-1.5339	0.195	0.404	0
NAP1L1	0	0.673176	0.761	0.704	0
CD81	0	-1.30383	0.323	0.529	0
SDCBP2	0	3.6525	0.273	0.052	0
MLLT11	0	2.67266	0.349	0.117	0
LINC00162	0	7.68825	0.196	0.001	0
ADAMTS12	0	7.36928	0.196	0.001	0
ZMYM2	0	-1.72399	0.193	0.398	0
RP11-295G20.2	0	2.01707	0.441	0.195	0
PALLD	0	1.74965	0.406	0.151	0
CDS1	0	-2.06637	0.075	0.244	0
C1orf56	0	3.59134	0.268	0.047	0
KCNMA1	0	3.47487	0.255	0.039	0
LSR	0	-0.880886	0.322	0.571	0
XRCC5	0	1.19044	0.623	0.454	0
COL8A1	0	5.75146	0.2	0.004	0
LGALS8	0	-1.33733	0.263	0.464	0
HNRNPDL	0	-0.531921	0.663	0.848	0
DUSP10	0	-1.6995	0.095	0.277	0
MPV17L2	0	-1.57954	0.178	0.377	0
SMAD1	0	-1.65383	0.162	0.358	0
MTPAP	0	-1.8172	0.087	0.262	0
COL9A2	0	-3.48018	0.017	0.128	0
MAGI3	0	-2.10677	0.076	0.242	0
MAP7D3	0	6.60874	0.196	0.003	0
KDELR3	0	1.8172	0.46	0.215	0
RHOD	0	-0.794803	0.282	0.538	0
FAM60A	0	-1.00637	0.265	0.49	0
RGS17	0	4.52837	0.202	0.005	0
ANXA5	0	0.757244	0.766	0.655	0
RP11-758H9.2	0	-2.45346	0.107	0.285	0
SNIP1	0	-2.08034	0.089	0.264	0
IL20RB	0	6.80253	0.195	0.003	0
TMEM79	0	-1.84654	0.1	0.281	0
IP6K2	0	-1.00347	0.377	0.581	0
DNAJC3-AS1	0	-2.32374	0.089	0.262	0
ITGA2	0	2.74273	0.289	0.063	0
LDOC1	0	1.93346	0.384	0.137	0
KDELR1	0	-0.43593	0.707	0.851	0
RPL10A	0	0.306288	0.981	0.974	0
FLJ37453	0	-2.58454	0.067	0.227	0
TMEM125	0	-1.31298	0.138	0.353	0
DHCR24	0	-1.13117	0.255	0.485	0
TSTA3	0	1.11101	0.642	0.472	0
COL5A2	0	3.25875	0.26	0.044	0
PBX1	0	-1.18134	0.212	0.429	0
DSP	0	-0.644952	0.318	0.651	0
RHPN1	0	-2.65797	0.044	0.187	0
C16orf89	0	-3.59819	0.011	0.112	0
KIAA1147	0	-2.36003	0.062	0.219	0
AP1S1	0	1.01405	0.669	0.524	0
MYDGF	0	0.686821	0.766	0.724	0
GJB2	0	3.27101	0.269	0.05	0
FHL3	0	2.60256	0.332	0.105	0
PALMD	0	-1.97752	0.085	0.258	0
TNK1	0	-3.1501	0.021	0.136	0
SELM	0	-0.502928	0.733	0.896	0
LAMB3	0	2.11322	0.298	0.066	0
ZNF581	0	-1.27197	0.261	0.464	0
ALDOA	0	0.343311	0.977	0.96	0
IFI16	0	1.36031	0.432	0.153	0
TESC	0	8.23458	0.191	0.003	0
UPP1	0	1.95224	0.391	0.149	0
NACC1	0	-1.9303	0.115	0.297	0
RPS16	0	0.316752	0.986	0.988	0
PPP1R9A	0	-2.99395	0.034	0.166	0
CYP39A1	0	-4.0813	0.01	0.108	0
GYPC	0	2.06894	0.326	0.092	0
BOLA3-AS1	0	-3.02667	0.014	0.12	0
HTRA1	0	4.02601	0.223	0.022	0
YBX2	0	-4.15683	0.01	0.106	0
SF3B3	0	-1.2562	0.31	0.503	0
CHI3L1	0	-3.50481	0.012	0.112	0
DPP7	0	-0.890522	0.435	0.635	0
MCCC2	0	-1.43852	0.242	0.433	0
ATG3	0	1.33853	0.557	0.357	0
RC3H1	0	-1.58898	0.167	0.362	0
LSP1	0	3.0093	0.275	0.057	0
FHIT	0	-2.11148	0.098	0.272	0
CACNA2D1	0	6.92093	0.189	0.003	0
TMEM179B	0	-0.627518	0.534	0.705	0
NXN	0	5.88598	0.194	0.005	0
SKA2	0	1.28984	0.516	0.254	0
RHEB	0	0.634433	0.781	0.727	0
DYNLT1	0	-0.503011	0.734	0.871	0
CMTM4	0	-2.51412	0.062	0.215	0
AKR1B10	0	5.33005	0.195	0.005	0
SMAD7	0	-2.91666	0.027	0.151	0
RAB18	0	-0.7356	0.53	0.723	0
DIP2B	0	-1.86275	0.135	0.323	0
C1orf210	0	-1.5847	0.079	0.249	0
AK2	0	-0.650197	0.591	0.77	0
CCDC28A	0	-1.61942	0.154	0.346	0
ZNF681	0	-3.50787	0.013	0.114	0
RAB27B	0	-1.43504	0.209	0.408	0
IAH1	0	1.23486	0.615	0.428	0
LAMTOR3	0	-1.03707	0.347	0.545	0
LINC00998	0	1.34356	0.561	0.351	0
EGFLAM	0	6.51237	0.19	0.004	0
DBNL	0	1.47753	0.509	0.292	0
TSPAN9	0	-1.34724	0.197	0.401	0
ACTR3B	0	2.5144	0.311	0.086	0
BACE2	0	1.14191	0.595	0.373	0
PDLIM1	0	1.28709	0.604	0.397	0
UQCC2	0	0.910484	0.693	0.55	0
TOMM7	0	0.440668	0.916	0.907	0
FAM206A	0	-1.86466	0.138	0.322	0
IGFBP4	0	2.30864	0.465	0.3	0
OBFC1	0	1.7223	0.467	0.23	0
ENPP4	0	-3.37309	0.018	0.125	0
SPRR1B	0	7.14177	0.186	0.003	0
SCCPDH	0	-0.940887	0.406	0.59	0
GALNT2	0	1.73361	0.455	0.215	0
NDUFB4	0	0.548416	0.88	0.859	0
SLC7A11	0	2.80087	0.249	0.04	0
CNRIP1	0	5.21142	0.186	0.003	0
TPT1	0	0.270505	0.996	0.992	0
S100A10	0	0.355903	0.959	0.93	0
PYGL	0	1.62999	0.419	0.166	0
DTYMK	0	1.50181	0.522	0.303	0
ZNF385D	0	6.36913	0.185	0.003	0
TINAGL1	0	-1.84831	0.089	0.261	0
CSNK2B	0	1.95857	0.451	0.237	0
SHANK2	0	-3.80545	0.009	0.101	0
CCDC97	0	-1.90528	0.092	0.262	0
PCDH7	0	2.77496	0.251	0.04	0
ADGRE1	0	4.48316	0.19	0.005	0
KLF6	0	-0.856482	0.54	0.723	0
ATP8B1	0	-1.84571	0.105	0.28	0
RSRC2	0	-0.622449	0.512	0.693	0
MON2	0	-1.69116	0.169	0.359	0
ZNF43	0	-3.0098	0.023	0.137	0
CCDC74A	0	-2.58442	0.013	0.112	0
CHMP4A	0	2.62791	0.302	0.086	0
SPCS1	0	-0.413226	0.724	0.856	0
ECHDC1	0	1.50961	0.495	0.257	0
MAGI1	0	-2.39604	0.034	0.163	0
IKBIP	0	1.95091	0.369	0.14	0
RPL26	0	0.667192	0.923	0.929	0
GSTM3	0	-1.03699	0.344	0.555	0
SNHG8	0	-0.596708	0.647	0.799	0
TPM3	0	0.580369	0.81	0.763	0
AHNAK2	0	2.51703	0.252	0.042	0
PRRX1	0	3.1702	0.215	0.02	0
NR1D1	0	-2.00028	0.044	0.184	0
HOXB8	0	-2.62821	0.04	0.172	0
RDH13	0	-1.88732	0.133	0.312	0
PTOV1	0	-0.793071	0.445	0.637	0
ACTR6	0	-1.23665	0.222	0.428	0
CERS6	0	-1.6499	0.189	0.376	0
RAN	0	0.427183	0.91	0.879	0
NTAN1	0	1.6262	0.426	0.182	0
SNX3	0	0.493775	0.818	0.805	0
BIRC5	0	1.85897	0.331	0.105	0
SMIM19	0	-0.8482	0.427	0.603	0
TMSB4X	0	0.296534	0.996	0.991	0
ENY2	0	0.657026	0.789	0.742	0
EIF2S2	0	0.929801	0.71	0.611	0
DDX1	0	1.87569	0.463	0.238	0
HOXA9	0	5.24693	0.184	0.004	0
LBH	0	-2.88437	0.02	0.131	0
PSMC2	0	1.30288	0.562	0.35	0
FAM83A	0	3.32404	0.243	0.042	0
NDUFAF3	0	-0.568992	0.627	0.767	0
CARHSP1	0	1.08237	0.65	0.44	0
MMP24-AS1	0	1.43256	0.562	0.363	0
USE1	0	-1.17811	0.277	0.474	0
SEC61B	0	-0.395128	0.824	0.93	0
OFD1	0	-1.37988	0.248	0.443	0
NUCB1	0	-0.857063	0.489	0.678	0
EVL	0	-2.2243	0.095	0.26	0
KRT16	0	3.00373	0.302	0.089	0
SLC20A2	0	-1.66195	0.182	0.369	0
MTMR12	0	-2.06488	0.075	0.231	0
SUSD2	0	-2.7483	0.018	0.125	0
GPBP1	0	-0.883892	0.458	0.634	0
MYLIP	0	-1.372	0.188	0.386	0
RPS6KA5	0	-2.45949	0.054	0.197	0
SLC5A6	0	-1.57722	0.188	0.376	0
C7orf50	0	0.937411	0.682	0.557	0
AP1M2	0	-0.880463	0.239	0.479	0
EDF1	0	-0.384174	0.872	0.962	0
GARS	0	1.27588	0.564	0.362	0
NPTN	0	-1.34336	0.21	0.401	0
PODXL2	0	-1.2037	0.159	0.362	0
BRWD1	0	-1.317	0.284	0.476	0
AKAP12	0	4.08813	0.187	0.008	0
DBNDD1	0	-1.81845	0.107	0.276	0
CCND2	0	4.19743	0.2	0.015	0
CFL2	0	2.1643	0.35	0.132	0
GREB1L	0	-4.1761	0.012	0.106	0
DST	0	1.38345	0.474	0.258	0
PSMB3	0	0.758595	0.764	0.677	0
WBP1	0	-1.15715	0.236	0.447	0
ATP5EP2	0	3.05864	0.278	0.071	0
ATP6AP1	0	-0.827907	0.398	0.603	0
ETFB	0	1.32326	0.567	0.366	0
TCEAL1	0	-1.69128	0.172	0.358	0
SLIRP	0	0.876228	0.761	0.682	0
NDUFA7	0	2.38762	0.293	0.082	0
GSTM2	0	-1.87098	0.067	0.219	0
RLF	0	-1.4045	0.166	0.354	0
TNIK	0	-2.72455	0.042	0.174	0
HELB	0	-2.58702	0.052	0.191	0
CMSS1	0	1.81002	0.379	0.151	0
CH507-42P11.8	0	-2.26826	0.051	0.191	0
ANKRD50	0	-1.9188	0.131	0.308	0
SPTLC2	0	-1.46878	0.199	0.386	0
SH3KBP1	0	4.23918	0.202	0.017	0
CAPN12	0	-3.60703	0.012	0.105	0
BCAT2	0	-1.24911	0.222	0.417	0
DIABLO	0	-1.08954	0.278	0.482	0
MPV17L	0	-2.73256	0.021	0.129	0
SUMO2	0	0.333535	0.923	0.915	0
MFSD6	0	-2.13118	0.08	0.237	0
MRPS26	0	-0.698035	0.552	0.734	0
PDCD4	0	-0.978241	0.374	0.568	0
OLFML2B	0	4.76466	0.191	0.012	0
DOCK8	0	-2.74042	0.016	0.117	0
SERTAD4-AS1	0	-2.90085	0.023	0.133	0
MDK	0	-0.594839	0.7	0.875	0
RDX	0	1.25448	0.566	0.384	0
DLC1	0	5.27975	0.184	0.008	0
SMARCA1	0	2.5547	0.304	0.089	0
HOXB13	0	-2.53493	0.03	0.148	0
TUBG1	0	1.31665	0.484	0.256	0
CSRNP1	0	-1.5149	0.191	0.376	0
LOXL1	0	2.8476	0.352	0.162	0
SLC35G2	0	6.81937	0.171	0.001	0
NUDT8	0	-1.5959	0.167	0.353	0
CHD2	0	-1.25416	0.307	0.495	0
CFH	0	5.31857	0.171	0.001	0
MRPL45	0	-1.1499	0.333	0.515	0
UBXN4	0	-0.527049	0.6	0.747	0
IDO1	0	-3.49828	0.027	0.141	0
CFD	0	2.9406	0.254	0.055	0
SEMA3F	0	-3.1499	0.016	0.114	0
CAMK1D	0	-2.64485	0.036	0.159	0
CXCL1	0	1.37894	0.387	0.14	0
SEC61G	0	0.426443	0.916	0.922	0
EIF5A	0	0.457328	0.874	0.86	0
TNK2	0	-2.94749	0.059	0.199	0
ATP5A1	0	0.753948	0.777	0.694	0
PGRMC1	0	-0.56901	0.596	0.76	0
PAPSS2	0	-1.41613	0.253	0.444	0
RNF150	0	-4.52111	0.013	0.105	0
TWIST2	0	6.244	0.172	0.003	0
MZF1	0	-2.01934	0.101	0.268	0
EHMT1	0	-1.421	0.245	0.433	0
BMI1	0	-1.56536	0.169	0.349	0
ERRFI1	0	1.28078	0.573	0.377	0
PRKCZ	0	-1.82761	0.076	0.233	0
ZNF84	0	-1.44281	0.138	0.316	0
SPOCD1	0	6.09216	0.174	0.004	0
EVA1A	0	3.27102	0.227	0.035	0
CGN	0	-2.37901	0.024	0.135	0
PPP2R4	0	-0.894605	0.36	0.569	0
TMEM159	0	-0.958541	0.284	0.478	0
MFSD7	0	-2.98006	0.022	0.128	0
RPL22L1	0	0.833507	0.776	0.777	0
C9orf91	0	-2.26267	0.051	0.187	0
ALDH3A2	0	1.7333	0.429	0.203	0
SLC15A3	0	-3.0021	0.028	0.141	0
PAM16	0	-1.76222	0.122	0.293	0
NRCAM	0	5.44571	0.173	0.004	0
PCDH9	0	7.41699	0.167	0.001	0
USP53	0	-1.85078	0.129	0.301	0
DSTN	0	-0.323726	0.902	0.957	0
HCLS1	0	3.06713	0.2	0.019	0
MZT2B	0	0.844798	0.675	0.56	0
SUSD3	0	-3.01098	0.036	0.156	0
CASP4	0	1.42482	0.462	0.221	0
ESR1	0	-2.81031	0.029	0.143	0
CALD1	0	1.02325	0.571	0.312	0
PSMD4	0	0.853832	0.743	0.651	0
PDIA6	0	0.601754	0.755	0.736	0
C11orf54	0	-1.51237	0.115	0.288	0
NDUFA11	0	1.77566	0.559	0.431	0
MRPL36	0	-0.597159	0.621	0.764	0
ZNF644	0	-1.12777	0.328	0.513	0
SNHG10	0	-2.11047	0.094	0.253	0
ADAM10	0	-1.32464	0.295	0.47	0
MED29	0	-1.12278	0.291	0.48	0
GPR137B	0	-1.80615	0.046	0.179	0
TGFBR2	0	2.3783	0.267	0.065	0
DSCAM-AS1	0	4.71021	0.191	0.016	0
SERPINE2	0	5.39583	0.173	0.005	0
ARNTL2	0	2.82619	0.231	0.038	0
HTATIP2	0	1.18123	0.585	0.4	0
GBE1	0	1.85977	0.333	0.11	0
ARVCF	0	-2.73631	0.022	0.128	0
FAM110C	0	-2.2145	0.039	0.163	0
CALML4	0	-3.86756	0.015	0.109	0
TNNT1	0	3.41215	0.229	0.04	0
ATP6V0E2	0	-1.15071	0.204	0.398	0
MYB	0	-2.35299	0.028	0.141	0
FOS	0	-0.452986	0.784	0.805	0
FAP	0	4.7382	0.173	0.005	0
CISD1	0	0.980844	0.65	0.509	0
CTNND1	0	-1.24752	0.32	0.49	0
CLTA	0	0.548106	0.812	0.789	0
ZNF131	0	-1.49586	0.252	0.428	0
TIMP4	0	4.49521	0.176	0.008	0
PLA2G4A	0	7.3364	0.163	0.001	0
SHC1	0	1.44216	0.481	0.275	0
ENC1	0	-1.44857	0.167	0.35	0
C2	0	5.64559	0.17	0.005	0
LAYN	0	4.671	0.178	0.009	0
PTPN3	0	-2.14608	0.042	0.168	0
HACD3	0	-0.818612	0.492	0.629	0
FAM110A	0	-1.10182	0.246	0.437	0
PDXDC1	0	-0.999341	0.336	0.514	0
SLC16A4	0	2.41511	0.262	0.061	0
SERPINB1	0	1.45489	0.606	0.424	0
TMEM106C	0	1.07137	0.639	0.475	0
KIAA0232	0	-1.62935	0.195	0.374	0
PLXNB2	0	-1.22323	0.284	0.471	0
AC245100.1	0	-1.98913	0.067	0.211	0
NEDD8	0	0.743992	0.787	0.736	0
FBXO44	0	-1.62372	0.117	0.287	0
FSTL3	0	2.52674	0.238	0.046	0
BNIP3L	0	-0.678752	0.504	0.676	0
ANPEP	0	3.29179	0.204	0.024	0
C5orf38	0	-1.03571	0.15	0.339	0
RAB4A	0	-0.643452	0.459	0.653	0
SF1	0	-0.658647	0.507	0.677	0
PON2	0	1.0074	0.619	0.501	0
ACADSB	0	-1.86577	0.102	0.262	0
FCHO1	0	-3.30683	0.018	0.114	0
TDRP	0	-2.89614	0.02	0.121	0
CD99	0	0.813225	0.719	0.678	0
WWOX	0	-1.78331	0.096	0.256	0
RIN1	0	3.64923	0.201	0.024	0
VEGFA	0	-1.17353	0.273	0.47	0
ROR2	0	-1.56963	0.039	0.163	0
CITED4	0	-3.20209	0.027	0.135	0
WWP1	0	-1.33316	0.189	0.367	0
GOLGA8A	0	-2.15889	0.07	0.214	0
GNB5	0	2.73113	0.227	0.038	0
ITGA4	0	4.93116	0.171	0.007	0
ITPRIP	0	2.49633	0.24	0.047	0
MTUS1	0	-1.83284	0.09	0.245	0
MSLN	0	3.36902	0.207	0.028	0
VEPH1	0	4.22902	0.192	0.02	0
SLC14A1	0	8.16633	0.157	0	0
CSPG4	0	4.77474	0.173	0.008	0
FSTL1	0	2.31184	0.263	0.066	0
ETV6	0	-1.82365	0.102	0.261	0
PCOLCE2	0	7.77919	0.157	0	0
KLHL11	0	-2.75848	0.027	0.135	0
PLAUR	0	0.903865	0.509	0.256	0
RNF213	0	-1.15523	0.402	0.591	0
EPS8L2	0	-1.21098	0.24	0.429	0
ID1	0	1.72835	0.39	0.168	0
RHOA	0	-0.316318	0.81	0.906	0
MET	0	2.2198	0.261	0.062	0
WWP2	0	-1.86427	0.1	0.257	0
MOAP1	0	-1.71598	0.108	0.272	0
SUSD6	0	-1.66102	0.125	0.293	0
SMIM3	0	2.32503	0.365	0.166	0
KIAA1211L	0	-2.94875	0.023	0.127	0
PEPD	0	1.43381	0.526	0.327	0
EVPL	0	-2.82423	0.03	0.141	0
ULK1	0	-2.39874	0.068	0.21	0
ITPKC	0	-2.18371	0.07	0.211	0
ZNF22	0	-1.23921	0.247	0.424	0
GOLT1A	0	-2.82255	0.027	0.136	0
CTD-2517O10.6	0	-2.84389	0.012	0.1	0
RP11-61J19.5	0	-3.09142	0.037	0.155	0
LIN7B	0	-1.85658	0.085	0.237	0
PIK3IP1	0	-2.50246	0.028	0.139	0
ATP6V1B1	0	-2.18131	0.029	0.14	0
C9orf16	0	-0.598718	0.643	0.755	0
RPP25	0	-0.942341	0.168	0.369	0
SPESP1	0	2.66362	0.215	0.031	0
SYDE2	0	-2.51982	0.036	0.152	0
GRAMD3	0	-1.83755	0.129	0.293	0
COX6A1	0	-0.383389	0.818	0.939	0
ASRGL1	0	-1.73462	0.057	0.192	0
CD44	0	1.05104	0.607	0.428	0
DICER1	0	-1.55621	0.231	0.404	0
ZNF574	0	-2.02128	0.08	0.226	0
STX17	0	-1.35252	0.213	0.393	0
PLEKHO1	0	2.6614	0.244	0.055	0
CDIP1	0	-2.54368	0.014	0.105	0
ADD3	0	-0.981708	0.173	0.374	0
LRRC75B	0	-3.24858	0.017	0.11	0
CCM2	0	1.5388	0.375	0.153	0
RAB6A	0	-0.761273	0.435	0.619	0
CHKA	0	-2.20754	0.062	0.199	0
SOD3	0	2.35022	0.268	0.07	0
FAM173A	0	-0.894042	0.452	0.615	0
MDFIC	0	3.27725	0.192	0.02	0
HBP1	0	-0.968444	0.244	0.437	0
ACSL4	0	2.1528	0.25	0.054	0
AC241585.2	0	-3.25671	0.026	0.131	0
RNF149	0	-0.866346	0.387	0.565	0
CCDC82	0	2.22225	0.227	0.04	0
YDJC	0	-0.936384	0.318	0.507	0
ATP6V1F	0	0.558674	0.824	0.773	0
HS3ST3A1	0	3.52287	0.179	0.013	0
ZNF429	0	-3.00282	0.042	0.163	0
PLEKHG3	0	-2.22049	0.063	0.201	0
ZNF880	0	-2.16403	0.045	0.17	0
C20orf24	0	0.625119	0.762	0.708	0
MFSD2A	0	-2.41632	0.075	0.215	0
TMEM135	0	-1.65036	0.129	0.295	0
TGFBR1	0	-1.70814	0.112	0.272	0
ING1	0	-1.3832	0.202	0.378	0
CDKN1B	0	-1.36592	0.221	0.401	0
TRAFD1	0	-2.02507	0.1	0.254	0
C1orf52	0	-0.846051	0.379	0.549	0
MEGF9	0	-1.85285	0.089	0.24	0
ANXA1	0	0.640724	0.731	0.458	0
SMC4	0	1.48226	0.456	0.246	0
AP1G2	0	-1.78533	0.088	0.24	0
TGFBR3L	0	4.77555	0.166	0.007	0
CNTLN	0	3.44061	0.17	0.009	0
NENF	0	0.9208	0.708	0.614	0
BRD2	0	-0.73313	0.461	0.646	0
HNRNPL	0	-0.9395	0.311	0.493	0
EFS	0	-1.81633	0.065	0.205	0
HERPUD1	0	-0.785057	0.487	0.643	0
MARVELD1	0	3.17498	0.209	0.034	0
AP1G1	0	-1.24224	0.241	0.419	0
FAAH	0	-2.31634	0.062	0.195	0
BNC2	0	6.3525	0.154	0.001	0
ZNF395	0	-2.31854	0.053	0.183	0
SELENBP1	0	-0.822859	0.235	0.46	0
F12	0	-1.37639	0.163	0.341	0
NDUFB1	0	1.04551	0.686	0.581	0
CTSB	0	1.30424	0.639	0.576	0
F3	0	2.02337	0.304	0.101	0
BMP7	0	-2.44094	0.018	0.112	0
FES	0	3.25208	0.184	0.017	0
CDKN1A	0	1.04782	0.583	0.345	0
SRP19	0	2.17338	0.378	0.187	0
ADAMTS2	0	5.48945	0.163	0.007	0
TRPM2	0	-2.43066	0.026	0.131	0
ANKRD22	0	-2.15512	0.031	0.14	0
CLCA2	0	7.1353	0.155	0.003	0
LRRC17	0	5.16231	0.161	0.005	0
RCC2	0	-1.42024	0.182	0.353	0
CKMT1B	0	3.62407	0.214	0.039	0
NXPE3	0	1.92582	0.242	0.054	0
HIP1R	0	-2.22994	0.073	0.213	0
LINC00704	0	4.43317	0.167	0.009	0
UBE2T	0	1.35945	0.407	0.184	0
LAMC1	0	1.96568	0.323	0.12	0
CLIP3	0	5.86404	0.157	0.004	0
STX3	0	-1.29952	0.153	0.323	0
KIF16B	0	-1.71555	0.14	0.303	0
SLC35E2B	0	-1.91968	0.089	0.238	0
ETV5	0	2.24537	0.269	0.078	0
PACSIN2	0	-1.1184	0.231	0.408	0
CALR	0	0.442652	0.851	0.834	0
TLN1	0	1.66099	0.421	0.227	0
CMBL	0	-0.935284	0.302	0.485	0
DENND2D	0	-1.05746	0.118	0.289	0
STK24	0	-1.32147	0.241	0.416	0
IGF2BP2	0	1.6531	0.282	0.077	0
CENPN	0	1.72129	0.342	0.136	0
SH3PXD2A	0	2.16888	0.297	0.102	0
FIBIN	0	6.22808	0.156	0.004	0
MYLK	0	1.96472	0.258	0.066	0
SLIT2	0	4.18243	0.162	0.007	0
GNB2L1	0	0.274363	0.978	0.969	0
NANS	0	-0.655563	0.548	0.697	0
FKBP3	0	1.05642	0.631	0.463	0
TMEM69	0	-0.971715	0.302	0.479	0
PLEKHM1	0	-2.21792	0.091	0.238	0
SLC4A8	0	-3.48932	0.02	0.114	0
RASSF1	0	-1.27513	0.189	0.367	0
HMHA1	0	-2.12248	0.07	0.209	0
MYEOV2	0	0.812969	0.71	0.639	0
MPZL2	0	-0.81428	0.184	0.392	0
RHOB	0	-0.440708	0.698	0.838	0
IRF7	0	-1.6098	0.214	0.388	0
SGCB	0	2.27824	0.253	0.062	0
SOAT1	0	1.62022	0.248	0.055	0
LINC01615	0	8.12855	0.147	0	0
TOB1	0	-0.755697	0.378	0.584	0
LINC00960	0	4.40367	0.161	0.007	0
RPL18	0	-0.203885	0.989	0.996	0
MPP7	0	-1.57876	0.098	0.252	0
SRPX2	0	3.49867	0.171	0.012	0
FAM102B	0	-3.172	0.021	0.117	0
ZNF606	0	-2.52598	0.04	0.156	0
COX7A1	0	4.57213	0.156	0.004	0
GDF15	0	-1.69121	0.196	0.37	0
SMARCD2	0	-1.58205	0.175	0.339	0
CHD6	0	-1.50942	0.169	0.338	0
CDC27	0	-0.949152	0.373	0.529	0
WWC1	0	-2.35973	0.037	0.151	0
TM9SF2	0	-0.754626	0.464	0.615	0
RAB24	0	-1.20966	0.218	0.404	0
ARL5B	0	-1.5044	0.202	0.377	0
CHIC2	0	-1.11837	0.284	0.458	0
MICAL2	0	2.7009	0.246	0.063	0
EPHB2	0	3.4229	0.183	0.02	0
CDC123	0	-0.739491	0.505	0.676	0
SLC7A5	0	1.61183	0.4	0.19	0
ZCCHC24	0	4.39571	0.161	0.008	0
EGFR	0	1.28441	0.298	0.086	0
FADS2	0	-1.67162	0.111	0.266	0
PAPPA	0	7.49586	0.145	0	0
GLT8D2	0	5.08462	0.156	0.005	0
ZNF524	0	-1.00587	0.294	0.476	0
RBBP4	0	-0.764701	0.431	0.596	0
MGMT	0	-0.43213	0.302	0.58	0
RAB5B	0	-1.1246	0.249	0.423	0
IFT57	0	1.7188	0.459	0.288	0
CCZ1	0	2.59373	0.256	0.073	0
TIMMDC1	0	0.907637	0.635	0.499	0
PCDHGC3	0	4.22664	0.163	0.009	0
PROM2	0	-1.10245	0.141	0.319	0
JAZF1	0	2.80265	0.227	0.05	0
PAG1	0	2.90359	0.191	0.024	0
PFKFB4	0	-2.59202	0.025	0.125	0
SPATA13	0	-2.2718	0.058	0.186	0
SMDT1	0	-0.552167	0.577	0.734	0
CD2AP	0	-1.04072	0.276	0.452	0
NIPBL	0	-1.16819	0.33	0.482	0
TANC1	0	-1.68129	0.169	0.335	0
GPX3	0	4.76099	0.154	0.005	0
C19orf43	0	-0.327344	0.749	0.861	0
PRKCDBP	0	1.4583	0.354	0.147	0
FBXO2	0	-1.25336	0.158	0.341	0
FUK	0	-2.53369	0.051	0.174	0
SURF1	0	-0.795532	0.406	0.567	0
DDR2	0	1.80274	0.247	0.061	0
GPC6	0	4.55262	0.156	0.007	0
NUMA1	0	-1.39604	0.211	0.385	0
RNF130	0	-1.04599	0.21	0.39	0
PPP1R37	0	-1.25661	0.198	0.371	0
RPS7	0	0.241507	0.994	0.991	0
THUMPD3-AS1	0	-1.0388	0.311	0.494	0
C19orf60	0	-0.620597	0.516	0.69	0
DDX3X	0	-0.762808	0.446	0.606	0
SSH3	0	-1.85388	0.125	0.281	0
RIPK4	0	-1.86734	0.043	0.159	0
FAM173B	0	-1.71458	0.118	0.272	0
ADORA2B	0	2.12542	0.243	0.059	0
EIF3I	0	0.726145	0.741	0.661	0
SEMA7A	0	5.72159	0.15	0.004	0
DMPK	0	-1.52644	0.124	0.284	0
HEG1	0	3.8706	0.165	0.012	0
CLK1	0	-1.35342	0.324	0.493	0
NFU1	0	1.31091	0.484	0.281	0
LRP5	0	-1.90556	0.077	0.215	0
ZNF726	0	-3.06649	0.021	0.114	0
PPFIA3	0	-2.16584	0.046	0.164	0
ALDH4A1	0	-2.62233	0.023	0.12	0
ZDHHC16	0	1.63247	0.422	0.226	0
PRKD2	0	-1.75944	0.099	0.245	0
FDPS	0	1.05806	0.631	0.487	0
UBTD1	0	1.91246	0.369	0.187	0
CADPS2	0	-1.82189	0.147	0.307	0
PLXDC2	0	-2.52886	0.046	0.163	0
ARPC4	0	1.63305	0.399	0.194	0
REL	0	-1.32727	0.243	0.416	0
ZNF804A	0	7.27378	0.14	0	0
BCL2L11	0	-1.47237	0.118	0.276	0
LOX	0	3.54472	0.164	0.012	0
KIF5B	0	-0.466531	0.598	0.752	0
RAP2B	0	1.62247	0.348	0.144	0
TMEM123	0	-0.605024	0.595	0.744	0
RTN3	0	-0.591317	0.516	0.67	0
HSPB1	0	0.367052	0.963	0.9	0
MRC2	0	2.62987	0.208	0.039	0
UBL3	0	-1.67287	0.156	0.315	0
PPM1D	0	-1.55381	0.103	0.25	0
GNG5	0	-0.300445	0.844	0.949	0
C4orf48	0	1.21071	0.485	0.293	0
PRR12	0	-2.30857	0.053	0.175	0
KDM6A	0	-1.96524	0.113	0.262	0
FAS	0	1.62958	0.297	0.098	0
PDE4B	0	-1.11418	0.164	0.347	0
ARGLU1	0	-0.677098	0.522	0.703	0
TMEM62	0	-1.11159	0.144	0.304	0
LIMCH1	0	-0.906247	0.179	0.369	0
RAB11FIP4	0	-2.48518	0.015	0.1	0
APOE	0	3.27905	0.251	0.075	0
NEIL1	0	-1.89248	0.069	0.203	0
VAMP8	0	-0.499306	0.647	0.878	0
GPAA1	0	0.969699	0.597	0.468	0
PLXND1	0	2.111	0.267	0.082	0
DCXR	0	-0.611516	0.561	0.696	0
CCBE1	0	7.13517	0.138	0	0
DNAJC25-GNG10	0	-0.999481	0.172	0.343	0
STX11	0	-3.67511	0.018	0.105	0
PPP6C	0	-0.878142	0.381	0.549	0
MSMO1	0	-1.26436	0.273	0.44	0
SACS	0	3.08282	0.196	0.034	0
P2RX4	0	-1.53454	0.109	0.26	0
AGPAT4	0	7.09817	0.138	0	0
SEMA3A	0	7.07809	0.138	0	0
ZFHX4	0	7.19081	0.138	0	0
LAPTM4B	0	-0.844325	0.403	0.572	0
FAM84B	0	-1.52844	0.098	0.248	0
TRIO	0	-1.57082	0.166	0.331	0
LITAF	0	-0.624385	0.511	0.658	0
TMEM59	0	-0.418637	0.711	0.84	0
UTRN	0	-1.60095	0.133	0.288	0
ANTXR2	0	3.18786	0.191	0.031	0
PHLPP2	0	-2.47709	0.044	0.157	0
SCAND1	0	-0.533578	0.64	0.795	0
LGALS1	0	0.686519	0.789	0.829	0
RAB34	0	1.09783	0.587	0.456	0
GAMT	0	1.78991	0.351	0.155	0
CALU	0	1.02955	0.607	0.542	0
IRF2BP2	0	-0.903928	0.353	0.528	0
CCDC57	0	-1.2569	0.164	0.334	0
APPL1	0	-0.914628	0.343	0.505	0
LIX1L	0	2.1814	0.192	0.03	0
RAB14	0	-0.772498	0.426	0.584	0
PTP4A2	0	-0.767539	0.438	0.592	0
TM2D1	0	-0.617096	0.475	0.631	0
HAX1	0	0.827958	0.67	0.536	0
RAC3	0	-0.895481	0.269	0.447	0
ENG	0	1.95196	0.267	0.083	0
CLDND1	0	1.4477	0.34	0.137	0
DTNB	0	-1.39612	0.124	0.277	0
RGS10	0	-0.597566	0.465	0.682	0
RAB25	0	-0.459951	0.4	0.744	0
SLAMF9	0	7.12444	0.138	0.001	0
PSMG1	0	1.24113	0.512	0.332	0
GALM	0	-2.22543	0.023	0.117	0
BOP1	0	1.52686	0.388	0.188	0
SREBF2	0	-1.29971	0.172	0.334	0
MECOM	0	3.10573	0.19	0.031	0
HOTAIRM1	0	3.53017	0.173	0.02	0
SHOX2	0	6.52653	0.138	0.001	0
SND1	0	1.19638	0.547	0.378	0
SNCA	0	4.62232	0.146	0.005	0
PTPN6	0	-1.79038	0.066	0.197	0
ELL	0	-1.70088	0.094	0.236	0
PIK3CB	0	-2.05293	0.115	0.26	0
GAPDH	0	0.243444	0.999	0.997	0
CNOT6L	0	-2.00951	0.08	0.215	0
UPF1	0	-1.89377	0.111	0.256	0
SKP1	0	-0.333723	0.847	0.93	0
ANXA7	0	0.940316	0.648	0.529	0
DSE	0	1.70388	0.265	0.075	0
POLR2J	0	0.949311	0.667	0.548	0
RAB40B	0	-1.50941	0.127	0.279	0
COL5A3	0	4.79905	0.142	0.004	0
MTERF2	0	-1.53066	0.102	0.248	0
EHD2	0	2.18033	0.329	0.152	0
AC013461.1	0	1.49666	0.411	0.226	0
DEFB1	0	1.52575	0.392	0.203	0
CYR61	0	-1.05428	0.374	0.557	0
MLF2	0	-0.413293	0.674	0.816	0
ERLIN1	0	1.91122	0.305	0.118	0
SP6	0	-3.27424	0.021	0.11	0
ACYP2	0	-0.929461	0.237	0.409	0
PGD	0	1.11878	0.62	0.514	0
ZNF211	0	-2.61086	0.022	0.112	0
TMEM55A	0	2.12954	0.289	0.108	0
ATL1	0	2.71124	0.193	0.032	0
JPX	0	-1.04456	0.326	0.495	0
NAA10	0	1.2889	0.527	0.357	0
CCDC24	0	-1.90898	0.1	0.244	0
PPARG	0	5.88803	0.14	0.004	0
B4GALNT1	0	2.68458	0.178	0.024	0
S100A3	0	3.79766	0.141	0.004	0
PDRG1	0	-1.04038	0.216	0.385	0
BMP1	0	2.24611	0.203	0.039	0
SHARPIN	0	1.05202	0.578	0.392	0
LINC00116	0	-0.605031	0.3	0.534	0
KCNS3	0	-1.19286	0.107	0.257	0
KIRREL	0	6.21941	0.135	0.001	0
KPNB1	0	-0.585492	0.556	0.689	0
MAZ	0	-0.956984	0.314	0.472	0
KIFC3	0	1.46457	0.284	0.09	0
LCTL	0	7.24414	0.132	0	0
MOCOS	0	1.71187	0.337	0.144	0
B3GNT2	0	-1.03416	0.219	0.392	0
SLC52A3	0	-2.71933	0.017	0.101	0
RGL2	0	-1.22758	0.233	0.397	0
TGFB1	0	2.1803	0.314	0.143	0
TNIP3	0	4.8004	0.134	0.001	0
ZNF490	0	-2.7187	0.025	0.118	0
CHPF	0	1.56726	0.466	0.303	0
PARD6G-AS1	0	-2.79484	0.031	0.129	0
GOLGA7	0	-0.669139	0.419	0.573	0
RRM2	0	1.8448	0.275	0.09	0
COPZ2	0	3.37362	0.18	0.028	0
SH3PXD2B	0	1.92396	0.231	0.059	0
CENPP	0	-1.74095	0.082	0.215	0
LRBA	0	-1.67101	0.143	0.295	0
UNC5B	0	2.7631	0.212	0.05	0
ACLY	0	-1.05201	0.319	0.474	0
MOB2	0	-1.16808	0.205	0.363	0
CCDC115	0	-1.01755	0.264	0.431	0
HOXA5	0	3.89257	0.156	0.013	0
LLGL2	0	-1.57112	0.111	0.26	0
TFAP2A	0	-0.862001	0.328	0.503	0
ANKRD29	0	2.78395	0.169	0.019	0
CAND1	0	-0.962005	0.319	0.48	0
MIA3	0	-1.21882	0.302	0.459	0
HLA-DRB1	0	-1.92661	0.165	0.315	0
MRPS5	0	1.19131	0.549	0.388	0
TSC22D2	0	-1.70807	0.246	0.4	0
ZMYND11	0	-1.31032	0.211	0.37	0
LMO7	0	1.93251	0.295	0.109	0
FUCA2	0	1.07396	0.556	0.413	0
MBTPS1	0	-1.24269	0.268	0.42	0
AGR2	0	-0.506968	0.394	0.653	0
BBC3	0	-1.70768	0.096	0.237	0
TOX2	0	6.61702	0.132	0.001	0
CA5B	0	-1.43514	0.15	0.301	0
SLC1A5	0	-0.704512	0.283	0.479	0
ATG101	0	-0.64263	0.462	0.618	0
RP11-37B2.1	0	-2.25915	0.133	0.276	0
MAMDC2	0	4.69087	0.14	0.005	0
PHLDA3	0	1.31897	0.404	0.203	0
RANBP10	0	-1.91971	0.065	0.188	0
ARL4A	0	-0.767129	0.444	0.595	0
FHOD1	0	-1.93929	0.115	0.258	0
ST3GAL4-AS1	0	1.99897	0.245	0.071	0
LYNX1	0	4.87142	0.156	0.015	0
NDUFAF2	0	1.43555	0.437	0.238	0
TUBA1C	0	0.657359	0.756	0.684	0
SARAF	0	-0.35645	0.685	0.821	0
DOCK10	0	3.80983	0.143	0.007	0
ZNF708	0	-3.32013	0.034	0.135	0
MTMR11	0	2.34487	0.223	0.054	0
RAB27A	0	1.47363	0.326	0.135	0
YWHAE	0	0.478905	0.804	0.771	0
UBE2B	0	-0.492012	0.589	0.72	0
CYB5R2	0	-1.86929	0.058	0.179	0
PRKAR1B	0	1.65456	0.276	0.093	0
TMEM41B	0	-1.30519	0.228	0.393	0
ZMAT3	0	2.46652	0.278	0.105	0
RCN3	0	2.89501	0.178	0.027	0
VDAC1	0	0.498371	0.804	0.75	0
HMGB3	0	1.29487	0.593	0.487	0
CAPZA2	0	0.784637	0.708	0.62	0
ARID2	0	-1.98226	0.104	0.244	0
CYB561	0	-0.866386	0.328	0.49	0
MMEL1	0	-1.83232	0.027	0.121	0
KRT15	0	-2.20463	0.089	0.221	0
UGCG	0	-1.07374	0.325	0.48	0
KDELC2	0	2.3204	0.228	0.063	0
MRGPRF	0	7.11312	0.127	0	0
ABCD3	0	-1.03869	0.186	0.345	0
FIRRE	0	-2.74177	0.023	0.112	0
TRIB2	0	-1.39164	0.173	0.331	0
HSBP1L1	0	-0.727331	0.443	0.626	0
ZFP36L2	0	-0.686787	0.506	0.689	0
AP2A1	0	-0.718334	0.4	0.567	0
GTF3C4	0	-1.84275	0.085	0.217	0
PRDX5	0	0.425364	0.841	0.83	0
CNN2	0	1.04817	0.625	0.517	0
CNST	0	-1.43391	0.176	0.332	0
SPTLC1	0	-1.13507	0.198	0.363	0
GALNT7	0	-1.30899	0.248	0.401	0
SOX13	0	-2.16585	0.039	0.143	0
UNG	0	-1.11691	0.216	0.381	0
MEIS2	0	1.93564	0.203	0.04	0
AUH	0	-1.71275	0.122	0.266	0
KMO	0	-1.99006	0.031	0.128	0
NRARP	0	-3.0799	0.018	0.101	0
MRPS17	0	1.88045	0.285	0.106	0
VAX2	0	-2.34186	0.051	0.163	0
GPD1L	0	-2.30284	0.051	0.164	0
SNHG19	0	2.13043	0.215	0.051	0
PPIC	0	0.927924	0.627	0.503	0
COPS3	0	1.27127	0.498	0.312	0
RAET1G	0	4.00454	0.168	0.024	0
CXCL16	0	-1.49708	0.178	0.336	0
NR3C1	0	1.3962	0.36	0.166	0
LDLR	0	-1.5606	0.216	0.367	0
MAPK12	0	2.84409	0.173	0.026	0
FERMT1	0	2.36377	0.196	0.039	0
NME4	0	-0.425904	0.719	0.797	0
LINC00467	0	1.93323	0.331	0.144	0
IRF3	0	-1.14717	0.305	0.463	0
ASAP1	0	-0.814621	0.33	0.515	0
PDGFRB	0	4.4397	0.146	0.011	0
BOD1	0	1.47169	0.402	0.214	0
SPARC	0	1.5578	0.4	0.221	0
FAM83E	0	-2.63088	0.022	0.108	0
TRABD	0	-0.777664	0.4	0.559	0
VAMP2	0	1.87753	0.356	0.174	0
PNMA1	0	1.8906	0.294	0.114	0
PSMB5	0	0.551792	0.784	0.735	0
FTSJ2	0	1.55282	0.342	0.151	0
HIST1H2AE	0	-1.34892	0.115	0.262	0
KLF2	0	-1.31811	0.12	0.269	0
CELSR2	0	-1.9234	0.049	0.16	0
CDC42BPA	0	1.37947	0.333	0.14	0
FBLIM1	0	1.55717	0.44	0.281	0
STUB1	0	0.704877	0.667	0.599	0
ING4	0	-1.19288	0.156	0.311	0
PEBP1	0	-0.290244	0.821	0.898	0
RNF13	0	-1.01308	0.382	0.534	0
CAPNS1	0	-0.831838	0.384	0.541	0
TNFRSF12A	0	0.717154	0.7	0.626	0
CCNL1	0	-0.70763	0.487	0.665	0
ZNRF2	0	-2.05504	0.063	0.182	0
ZFAS1	0	-0.385971	0.804	0.914	0
PPP1R7	0	1.24914	0.475	0.283	0
CPNE8	0	4.88508	0.137	0.007	0
BLOC1S2	0	0.96754	0.597	0.459	0
KRAS	0	-0.714753	0.406	0.56	0
BAZ1B	0	1.14285	0.497	0.334	0
MIR3681HG	0	7.26278	0.124	0	0
GGH	0	1.4055	0.415	0.231	0
NRSN2	0	2.0785	0.236	0.069	0
MSI2	0	-1.226	0.187	0.342	0
SOX4	0	-0.452265	0.446	0.688	0
EIF4H	0	0.7539	0.674	0.58	0
PI3	0	3.34166	0.169	0.024	0
PSMB7	0	0.653988	0.73	0.662	0
GAB1	0	-2.32286	0.035	0.133	0
DAB2	0	2.0696	0.248	0.081	0
CCDC157	0	-2.22734	0.037	0.139	0
KCTD12	0	3.501	0.145	0.011	0
KANK2	0	2.79929	0.179	0.031	0
DCBLD1	0	1.31539	0.254	0.077	0
HOXA10	0	2.04017	0.187	0.034	0
NEXN	0	2.24575	0.184	0.032	0
TPM2	0	1.0432	0.619	0.518	0
SLC35A5	0	2.35521	0.203	0.046	0
PLXNA3	0	-1.88003	0.091	0.223	0
MFSD3	0	1.62083	0.287	0.101	0
TP63	0	2.43608	0.152	0.015	0
IGLC2	0	7.57049	0.123	0	0
C7orf73	0	0.460181	0.807	0.801	0
RFNG	0	-2.07493	0.051	0.163	0
HKR1	0	-1.92932	0.093	0.226	0
SDHAF1	0	-1.07829	0.232	0.392	0
PGM1	0	1.04609	0.467	0.261	0
ATF3	0	-1.01103	0.486	0.6	0
NDUFV2-AS1	0	-3.14354	0.023	0.109	0
DOCK9	0	-2.11081	0.06	0.178	0
ABHD5	0	-0.987873	0.284	0.451	0
DHX30	0	-0.957378	0.297	0.464	0
HSPD1	0	0.469562	0.792	0.775	0
RAB26	0	-2.08742	0.036	0.135	0
PDZD11	0	0.920257	0.584	0.432	0
SLC35B4	0	1.56339	0.247	0.074	0
LAPTM4A	0	-0.374697	0.714	0.843	0
TRABD2A	0	7.15379	0.122	0	0
KIAA1524	0	3.23194	0.171	0.027	0
AKT1	0	-1.01411	0.2	0.358	0
RASAL1	0	-2.40671	0.022	0.106	0
ST6GAL1	0	-2.15927	0.036	0.135	0
PSMD2	0	0.863229	0.662	0.546	0
BID	0	-0.659724	0.391	0.564	0
LBP	0	7.62864	0.126	0.003	0
SIX5	0	-1.42572	0.071	0.194	0
SLC29A2	0	-2.3201	0.031	0.125	0
APOBEC3C	0	2.77448	0.165	0.023	0
ZNF217	0	-1.57747	0.14	0.285	0
TMEM47	0	4.37147	0.144	0.012	0
BCL3	0	-1.30352	0.221	0.376	0
RP11-983P16.4	0	-2.25055	0.037	0.137	0
MYEOV	0	-1.22608	0.125	0.272	0
APOD	0	-1.22106	0.092	0.229	0
STRADB	0	1.80079	0.323	0.143	0
TBL1XR1	0	-0.778367	0.429	0.573	0
RP11-437B10.1	0	-2.36299	0.043	0.147	0
PDE6D	0	1.51537	0.308	0.122	0
PAWR	0	-1.08303	0.249	0.408	0
PAPD7	0	-1.76358	0.047	0.155	0
SIPA1L3	0	-1.82339	0.097	0.227	0
NFE2L3	0	2.47537	0.182	0.034	0
SMG1	0	-1.10372	0.31	0.46	0
STEAP4	0	2.65993	0.244	0.086	0
ESRP1	0	-0.671275	0.214	0.409	0
RABAC1	0	-0.412904	0.68	0.84	0
ALDH3B1	0	2.87704	0.175	0.03	0
C1orf198	0	-1.22731	0.131	0.279	0
PGLS	0	-0.407016	0.674	0.786	0
CXCL2	0	0.599839	0.425	0.192	0
DNAJC21	0	-1.1912	0.253	0.4	0
PRDX1	0	-0.283377	0.918	0.973	0
PCDH1	0	-2.20296	0.03	0.122	0
ZNF229	0	-3.36013	0.019	0.1	0
CCDC102B	0	5.52078	0.13	0.005	0
PPP1R18	0	1.50542	0.355	0.174	0
LSM14A	0	-0.532738	0.496	0.637	0
HLA-DQB1	0	-2.08812	0.098	0.226	0
FAM129A	0	2.74837	0.182	0.036	0
GABARAPL1	0	-1.27784	0.173	0.326	0
PLCE1	0	4.88192	0.124	0.003	0
ACTN4	0	-0.587395	0.49	0.684	0
IL10RB	0	1.20843	0.289	0.108	0
SFXN3	0	2.20465	0.236	0.073	0
RP11-400K9.4	0	-1.90249	0.063	0.18	0
PVRL3	0	4.00363	0.127	0.004	0
TBXA2R	0	6.13133	0.121	0.001	0
SH3BGRL2	0	-2.46068	0.02	0.101	0
RPS11	0	0.335752	0.936	0.939	0
PNISR	0	-0.663929	0.48	0.654	0
FAM71E1	0	-2.54956	0.024	0.11	0
ZNF655	0	1.58368	0.321	0.139	0
CBX5	0	1.33581	0.44	0.257	0
TECR	0	0.756961	0.672	0.6	0
DOPEY2	0	-1.88701	0.102	0.231	0
PDZD2	0	-2.39513	0.047	0.153	0
KIAA1468	0	-1.78188	0.098	0.229	0
RGS4	0	6.50627	0.121	0.001	0
DHX40	0	-1.43673	0.096	0.229	0
HMGA1	0	1.06434	0.666	0.627	0
GRTP1	0	-0.872785	0.143	0.301	0
MOXD1	0	3.28265	0.143	0.012	0
RABGGTB	0	-0.59122	0.494	0.63	0
CEP170	0	1.60423	0.286	0.109	0
SLC2A13	0	-2.79291	0.033	0.127	0
PNRC2	0	-0.572735	0.457	0.607	0
MICAL1	0	2.9837	0.16	0.022	0
SYNGR1	0	-0.862096	0.259	0.424	0
COL5A1	0	2.47938	0.189	0.04	0
OPN3	0	2.05103	0.363	0.203	0
NCK2	0	-1.63359	0.078	0.202	0
METTL2B	0	1.94655	0.251	0.082	0
NTNG1	0	6.9813	0.117	0	0
CLGN	0	2.36864	0.15	0.016	0
GNG2	0	2.41669	0.15	0.016	0
SNHG7	0	-0.622049	0.493	0.642	0
ANAPC2	0	-1.51743	0.099	0.231	0
MRFAP1L1	0	-1.02177	0.264	0.421	0
ATP5G2	0	-0.225849	0.896	0.952	0
CCND1	0	-0.506359	0.393	0.619	0
HIST1H2BJ	0	-1.46702	0.117	0.258	0
PDAP1	0	0.609585	0.727	0.67	0
DNM1	0	3.71489	0.138	0.011	0
DUBR	0	2.87493	0.164	0.026	0
CBWD2	0	-0.927536	0.199	0.351	0
FKBP5	0	1.53628	0.285	0.106	0
THEM6	0	-0.840935	0.2	0.358	0
DHRS13	0	-2.15617	0.047	0.152	0
CCNY	0	-1.36715	0.146	0.288	0
FOXS1	0	7.90093	0.116	0	0
C20orf96	0	-1.94305	0.068	0.186	0
[truncated: 7,906 more rows]

## Sheet: S2_NaiveTNBC_vs_NonTNBC
Table S2. DGE: Naïve TNBC vs Naïve non-TNBC
n=8,389 naïve TNBC (CID4465,CID44971,CID4495,CID44991,CID4515) vs 13,132 naïve non-TNBC. Wilcoxon rank-sum test.
gene	avg_log2FC	pct.1	pct.2	p_val	p_val_adj
PLA2R1	9.43288e-05	0.0665157	0.0520865	4.82662e-05	5.90712e-05
TSHZ1	4.45999e-05	0.08833	0.0712763	4.73999e-05	5.80298e-05
CTC-459F4.3	3.37163e-05	0.0607939	0.0559701	0.170312	0.181545
PRPF39	3.13962e-05	0.123257	0.107447	0.00272519	0.00314875
YBX1	1.21422	0.968292	0.616509	0	0
STMN1	1.19379	0.815592	0.322875	0	0
LDHB	1.02303	0.508046	0.0832318	0	0
VIM	1.00524	0.526761	0.15961	0	0
ENO1	0.9721	0.899273	0.553762	0	0
ATG5	0.938734	0.703421	0.258986	0	0
HIST1H4C	0.898106	0.683276	0.220987	0	0
PKM	0.882912	0.9162	0.660829	0	0
AIM1	0.860472	0.531172	0.115672	0	0
HLA-A	0.85911	0.85183	0.531678	0	0
WASF2	0.830621	0.774824	0.368794	0	0
CKB	0.819662	0.608177	0.219997	0	0
TUBB	0.814716	0.916557	0.679942	0	0
CD24	0.801517	0.982239	0.864834	0	0
IGKV3-20	0.772348	0.456431	0.00944258	0	0
C6orf203	0.762869	0.555013	0.150472	0	0
IDH2	0.75891	0.833711	0.567469	0	0
DEK	0.7377	0.735368	0.385928	0	0
SERBP1	0.726574	0.875075	0.62618	0	0
LMO4	0.720137	0.629634	0.187176	0	0
FABP7	0.714405	0.39218	0.00357904	0	0
QRSL1	0.706764	0.532364	0.100594	0	0
PHGDH	0.696496	0.579449	0.111103	0	0
IGKV3-15	0.694513	0.41614	0.0010661	0	0
KRT7	0.693401	0.933365	0.666768	0	0
HMGA1	0.690092	0.778519	0.477155	0	0
IGKV4-1	0.688668	0.422339	0.00624429	0	0
CALD1	0.68458	0.491	0.0935882	0	0
ARPC2	0.67947	0.867684	0.626561	0	0
RARRES1	0.666458	0.372988	0.0644989	0	0
CRYAB	0.662121	0.395637	0.0488121	0	0
MTCH1	0.643224	0.809751	0.542796	0	0
IGKV3-11	0.640946	0.393491	0.00677734	0	0
SFRP1	0.635442	0.423292	0.034039	0	0
YBX3	0.628649	0.618429	0.248705	0	0
CKS1B	0.625662	0.717249	0.411895	0	0
DDOST	0.623052	0.731672	0.415931	0	0
TPI1	0.620836	0.937656	0.778708	0	0
NCL	0.619107	0.891048	0.70332	0	0
HDAC2	0.614576	0.709381	0.402833	0	0
CD82	0.614456	0.644535	0.284267	0	0
IGKV1-9	0.614438	0.37275	0.000456899	0	0
TOMM40	0.612967	0.669686	0.338486	0	0
BACE2	0.610216	0.556205	0.175602	0	0
DYNC1H1	0.595258	0.66766	0.330186	0	0
C19orf43	0.593377	0.86077	0.634024	0	0
PDIA6	0.591033	0.847181	0.641791	0	0
ANXA2	0.589106	0.898796	0.74467	0	0
AP2M1	0.587471	0.786745	0.52947	0	0
PSMB2	0.585343	0.760162	0.496193	0	0
RBM17	0.583461	0.728096	0.460783	0	0
PNRC1	0.581232	0.810704	0.577368	0	0
HN1	0.580178	0.823102	0.620317	0	0
NGFRAP1	0.579452	0.707116	0.362397	0	0
LINC01133	0.578123	0.439981	0.0524673	0	0
SLPI	0.571547	0.652283	0.351812	0	0
HDLBP	0.565092	0.820598	0.605239	0	0
P4HB	0.562429	0.895697	0.738197	0	0
DSC2	0.561301	0.55084	0.194334	0	0
MARCKS	0.559096	0.577661	0.216342	0	0
UQCRH	0.557354	0.936584	0.802696	0	0
CCT5	0.55687	0.727143	0.449436	0	0
GSTP1	0.553526	0.804029	0.60859	0	0
MFGE8	0.551634	0.377637	0.0469083	0	0
IGKV1-5	0.547426	0.331744	0.00700579	0	0
IMPA2	0.546923	0.463464	0.0849832	0	0
MRPL37	0.542725	0.667064	0.365062	0	0
HLA-E	0.5419	0.653236	0.415854	0	0
PDSS2	0.541541	0.432233	0.123134	0	0
TK1	0.540564	0.460603	0.134176	0	0
COTL1	0.538449	0.395756	0.126333	0	0
NDUFS5	0.527802	0.916438	0.782516	0	0
HLA-B	0.525036	0.735845	0.582394	0	0
RPL4	0.52455	0.964716	0.841532	0	0
NASP	0.52441	0.602217	0.306122	0	0
HMGB3	0.523826	0.50602	0.15664	0	0
HLA-DRA	0.523405	0.414352	0.229287	7.65055e-297	1.06086e-295
ATP5A1	0.521262	0.794135	0.579653	0	0
CSRP2	0.520013	0.379902	0.0379988	0	0
NFIB	0.517523	0.576112	0.305209	0	0
CD74	0.517423	0.612707	0.436796	8.89934e-288	1.1769e-286
NCOA7	0.517313	0.470974	0.116585	0	0
CDC123	0.513903	0.580165	0.281374	0	0
PPIB	0.512444	0.88616	0.751142	0	0
NGRN	0.5108	0.576469	0.315793	0	0
HNRNPA3	0.508445	0.853022	0.682303	0	0
SAA1	0.50724	0.260937	0.0412732	0	0
DNMT1	0.505578	0.570867	0.265382	0	0
PSMB9	0.504939	0.454762	0.208727	0	0
FSCN1	0.503058	0.327095	0.0183521	0	0
EPCAM	0.502618	0.84575	0.67088	0	0
CCT6A	0.502515	0.827035	0.630369	0	0
GPI	0.500828	0.64215	0.384024	0	0
MRPS15	0.497286	0.735249	0.506777	0	0
TMSB15A	0.49642	0.328525	0.0262717	0	0
EIF3I	0.495286	0.740494	0.511042	0	0
PGD	0.495178	0.547026	0.252741	0	0
DAP	0.493743	0.642866	0.365748	0	0
GTPBP4	0.493258	0.53141	0.24467	0	0
SNRPC	0.493244	0.759685	0.526272	0	0
CENPW	0.491892	0.39826	0.0844502	0	0
PRDX5	0.488548	0.896174	0.750761	0	0
IGLV1-40	0.48851	0.309572	0.000685349	0	0
PSMA7	0.488315	0.916319	0.767362	0	0
ATP1B3	0.488096	0.578853	0.334069	0	0
HLA-DPA1	0.486414	0.340923	0.116052	0	0
TM4SF1	0.486068	0.822148	0.572799	7.8254e-190	5.89018e-189
HLA-DPB1	0.483089	0.328645	0.116509	0	0
ATP5C1	0.482478	0.810704	0.645675	0	0
SMCO4	0.480951	0.473477	0.115595	0	0
MDH1	0.478853	0.68411	0.4652	0	0
SRRM1	0.477348	0.756109	0.541045	0	0
LINC01285	0.476964	0.280486	0.0114986	0	0
FBL	0.476894	0.694481	0.465352	0	0
CTNNBIP1	0.476399	0.612946	0.300183	0	0
FABP5	0.4751	0.370843	0.121459	0	0
FDPS	0.474901	0.7126	0.506853	0	0
LAPTM4B	0.47438	0.514722	0.207432	0	0
HDDC2	0.474297	0.635356	0.368946	0	0
ILF3	0.474281	0.69305	0.462534	0	0
GNAS	0.473097	0.863273	0.732409	0	0
SSU72	0.472754	0.780308	0.544395	0	0
AK2	0.472443	0.720467	0.478906	0	0
MAD2L2	0.470894	0.553344	0.274444	0	0
SERPINE2	0.468495	0.315771	0.0153061	0	0
C20orf24	0.467939	0.728692	0.497716	0	0
FDCSP	0.465689	0.180236	0.00395979	0	0
FKBP8	0.4629	0.706997	0.453777	0	0
CAPZB	0.460029	0.749672	0.511803	0	0
EPHX1	0.459954	0.611515	0.399101	0	0
MARCKSL1	0.458709	0.909644	0.789369	0	0
EIF5	0.458499	0.815234	0.658239	0	0
SSRP1	0.457227	0.608177	0.344502	0	0
UGP2	0.455201	0.562761	0.349909	0	0
S100A4	0.452593	0.331386	0.179028	1.17505e-215	1.04647e-214
TEX9	0.450637	0.420074	0.126256	0	0
CAV1	0.450614	0.281678	0.0363996	0	0
TRAPPC3	0.448403	0.673143	0.425297	0	0
SMARCB1	0.448156	0.602575	0.336887	0	0
USP1	0.447561	0.585171	0.321885	0	0
ODF2L	0.447543	0.549768	0.252361	0	0
DTYMK	0.447527	0.556085	0.28541	0	0
COX5A	0.447091	0.891048	0.763402	0	0
C12orf45	0.446494	0.519132	0.21756	0	0
SERPINH1	0.44632	0.528311	0.238958	0	0
GLRX3	0.445843	0.574324	0.290055	0	0
FAM3B	0.445266	0.442961	0.134328	0	0
EML4	0.445069	0.537966	0.220378	0	0
GMDS	0.444894	0.532364	0.237892	0	0
YWHAQ	0.443634	0.867922	0.704386	0	0
PFN2	0.442606	0.617356	0.363083	0	0
POLD2	0.442559	0.668614	0.429485	0	0
CSTB	0.442103	0.923471	0.83742	0	0
PDXK	0.442046	0.520801	0.245507	0	0
RALY	0.441945	0.774467	0.574246	0	0
SMC4	0.441581	0.458577	0.177581	0	0
MT1X	0.441346	0.490046	0.257234	0	0
PPM1G	0.439514	0.72154	0.511879	0	0
MGST1	0.438951	0.921445	0.72883	4.26839e-151	2.4471e-150
FAM136A	0.435811	0.583145	0.343207	0	0
PSMB8	0.43581	0.567052	0.334983	0	0
RTN4IP1	0.434784	0.334247	0.0408925	0	0
CDC42EP1	0.434732	0.511622	0.287009	0	0
POLR2C	0.433951	0.555013	0.276881	0	0
CTSC	0.43322	0.336393	0.101889	0	0
PHB2	0.432804	0.728573	0.562747	8.46607e-263	9.84062e-262
KRT5	0.431012	0.265705	0.00609199	0	0
SFN	0.43085	0.450113	0.185653	0	0
RANBP1	0.430509	0.74252	0.559321	0	0
MCM7	0.42943	0.448087	0.180171	0	0
ANP32E	0.429225	0.443676	0.151462	0	0
TPGS2	0.428655	0.547264	0.265306	0	0
NSMCE4A	0.428479	0.508404	0.251904	0	0
AKR1A1	0.428477	0.739182	0.53876	0	0
PGK1	0.428452	0.795804	0.619098	0	0
TAP1	0.427949	0.448683	0.214286	0	0
MTCH2	0.427818	0.698772	0.487055	0	0
G6PD	0.427589	0.472047	0.195172	0	0
CYBA	0.426191	0.418763	0.289979	3.0742e-209	2.63312e-208
GSN	0.426145	0.567887	0.31922	0	0
EIF4EBP1	0.425712	0.712123	0.485532	6.94596e-281	8.85765e-280
PSMD7	0.425394	0.576708	0.33049	0	0
UCHL1	0.425287	0.25891	0.0108133	0	0
FAAP20	0.424807	0.727143	0.530612	0	0
SRSF4	0.424407	0.603528	0.339019	0	0
SLC25A37	0.423258	0.527357	0.260813	0	0
SMARCA4	0.422961	0.619144	0.366509	0	0
CHCHD10	0.422344	0.742639	0.563281	7.69895e-289	1.02527e-287
RNASEH1	0.421516	0.48659	0.178343	0	0
DNAJC8	0.421208	0.605913	0.344502	0	0
PSMC3	0.420816	0.620694	0.3742	0	0
SYNCRIP	0.419095	0.650375	0.426515	0	0
ANXA1	0.418294	0.311122	0.0973195	0	0
KRT6B	0.417204	0.251162	0.0022845	0	0
KIF5B	0.417073	0.775897	0.590009	0	0
TUBA1B	0.416981	0.789963	0.64537	2.16867e-285	2.83191e-284
SLC25A33	0.416636	0.571105	0.285257	0	0
NUDC	0.415126	0.732149	0.532592	0	0
ARGLU1	0.414859	0.682799	0.499924	4.77137e-308	7.02548e-307
NUDT5	0.414743	0.573966	0.330947	0	0
ADRM1	0.413722	0.733699	0.521094	0	0
PREP	0.412461	0.394922	0.0958727	0	0
LIN28B	0.412454	0.268924	0	0	0
KXD1	0.412406	0.619144	0.370545	0	0
UBE2E3	0.410631	0.514722	0.24307	0	0
CEP57	0.409934	0.455001	0.206975	0	0
PTMS	0.406444	0.807963	0.642172	4.0132e-274	4.95728e-273
MUCL1	0.404392	0.484563	0.384481	2.16898e-86	7.4895e-86
HPCAL1	0.403861	0.482417	0.203853	0	0
ISG20	0.40332	0.526642	0.282973	0	0
SF3B5	0.403269	0.780904	0.59732	0	0
HES6	0.403216	0.380141	0.117271	0	0
STRAP	0.401931	0.6946	0.537313	5.7922e-254	6.4884e-253
EGLN3	0.40172	0.445345	0.221444	1.68852e-306	2.46713e-305
USB1	0.401129	0.423412	0.10661	0	0
CAV2	0.400683	0.295029	0.0478221	0	0
DBN1	0.399502	0.473596	0.199056	0	0
C14orf1	0.39937	0.631541	0.440908	1.08664e-275	1.34956e-274
LSM2	0.399319	0.735845	0.555133	2.81151e-306	4.10272e-305
CALM1	0.398502	0.85481	0.740481	0	0
EIF4E2	0.397638	0.587674	0.330871	0	0
KDELR2	0.39694	0.828585	0.679714	1.1216e-245	1.19994e-244
KLHDC3	0.39662	0.503397	0.254264	0	0
SMIM10L1	0.396579	0.528549	0.261575	0	0
C6orf15	0.396402	0.194898	0.000380749	0	0
MDH2	0.396046	0.864465	0.720302	0	0
DCUN1D5	0.395677	0.56145	0.323637	0	0
LAD1	0.395473	0.459292	0.180856	0	0
UCK2	0.395195	0.434498	0.133034	0	0
MAGOH	0.394312	0.627012	0.411971	4.49215e-307	6.58042e-306
TMEM123	0.393976	0.739659	0.598538	4.45817e-226	4.24846e-225
RRP1B	0.393682	0.452855	0.15466	0	0
ETFA	0.392677	0.652283	0.421337	6.73558e-274	8.30213e-273
CENPF	0.392423	0.309453	0.0661742	0	0
MCUR1	0.39178	0.626535	0.391486	8.84729e-305	1.27638e-303
SF3A2	0.390396	0.436762	0.200122	0	0
LINC01315	0.390048	0.384074	0.0919129	0	0
RAD23A	0.389798	0.76052	0.590618	0	0
AARD	0.389063	0.3383	0.0743984	0	0
BTG3	0.389025	0.382525	0.0849071	0	0
EIF3L	0.388428	0.712719	0.549421	3.46392e-188	2.56671e-187
CNBP	0.388198	0.852783	0.722053	0	0
PRPF40A	0.386977	0.696865	0.497563	2.17789e-295	2.98376e-294
SNRPD1	0.386876	0.755871	0.594654	4.41436e-300	6.23467e-299
AK4	0.385433	0.480272	0.206138	0	0
ADSL	0.385274	0.47908	0.214057	0	0
PGM1	0.38474	0.449994	0.167454	0	0
TPD52L1	0.384714	0.568721	0.388669	4.42557e-233	4.40859e-232
DHCR7	0.383918	0.485874	0.22944	0	0
TPD52L2	0.38296	0.588032	0.33742	0	0
ZNF22	0.381127	0.481225	0.205148	0	0
ECHS1	0.381098	0.705448	0.513174	3.80156e-268	4.51994e-267
CARHSP1	0.381072	0.600906	0.405955	2.05219e-265	2.40249e-264
MRAS	0.381002	0.307546	0.0186567	0	0
WARS	0.380717	0.413637	0.154432	0	0
EEF1B2	0.378837	0.945643	0.843131	0	0
TYMS	0.378554	0.304089	0.0465276	0	0
NUTF2	0.378118	0.647276	0.446162	7.7632e-270	9.34693e-269
RRBP1	0.377361	0.652879	0.441517	1.33676e-252	1.48289e-251
ARL4A	0.377021	0.476815	0.219921	0	0
APOE	0.376765	0.322088	0.11986	0	0
GTF3C6	0.376444	0.683872	0.478983	9.2382e-264	1.0782e-262
GNB2	0.375924	0.825724	0.697152	0	0
SAC3D1	0.375899	0.478961	0.222814	0	0
RBMS1	0.375312	0.450471	0.158772	0	0
SIVA1	0.375241	0.768268	0.65466	0	0
UQCRHL	0.375102	0.546311	0.301782	4.21414e-288	5.58594e-287
TES	0.374991	0.444511	0.180094	0	0
MPHOSPH10	0.374072	0.490404	0.252818	0	0
RSF1	0.373714	0.653475	0.452026	1.46189e-278	1.84366e-277
HLA-DMA	0.372785	0.328287	0.0931313	0	0
EBNA1BP2	0.372663	0.599595	0.394989	4.48839e-282	5.76877e-281
HEBP2	0.372294	0.724639	0.570439	2.3814e-254	2.6755e-253
PFDN2	0.372186	0.79199	0.690984	9.79862e-211	8.47532e-210
HLA-C	0.372083	0.851591	0.721444	6.44201e-203	5.31838e-202
SLIRP	0.372056	0.736679	0.54767	9.09488e-253	1.01088e-251
CYCS	0.371425	0.817261	0.678876	6.99996e-275	8.67479e-274
ZFP36L2	0.371421	0.776493	0.610798	3.49805e-153	2.033e-152
ST3GAL4	0.370644	0.478007	0.248858	0	0
PDAP1	0.370574	0.761831	0.598233	1.05896e-271	1.29685e-270
PROM1	0.369807	0.340803	0.0316022	0	0
ANXA5	0.369746	0.626416	0.38311	1.32051e-222	1.23068e-221
ATP5B	0.369652	0.783407	0.629226	1.54999e-215	1.3793e-214
UBE2T	0.369412	0.387412	0.114377	0	0
CTAG2	0.3687	0.250685	0	0	0
ACAA2	0.368418	0.416021	0.136613	0	0
SEPHS2	0.368308	0.479914	0.256625	1.52184e-268	1.81509e-267
SMC3	0.367873	0.549529	0.320515	0	0
H2AFY2	0.367578	0.34879	0.0887146	0	0
CBR3	0.367424	0.450709	0.203853	0	0
GIPC1	0.367041	0.549291	0.33346	4.02022e-292	5.4361e-291
S100A8	0.366946	0.295387	0.0847548	0	0
ILF2	0.366862	0.731553	0.572419	3.65643e-246	3.92285e-245
CYB5R3	0.365349	0.595542	0.358057	4.98746e-284	6.46842e-283
ASS1	0.364944	0.512814	0.243451	0	0
DDIT4	0.364817	0.581237	0.379455	6.41049e-191	4.87983e-190
ERI3	0.364723	0.504589	0.275282	0	0
NFIC	0.364606	0.710693	0.546451	5.35864e-247	5.77076e-246
LDHA	0.364536	0.892597	0.781145	0	0
ACTR3B	0.364068	0.333055	0.0653366	0	0
CDC37	0.363339	0.736083	0.561301	3.09669e-256	3.49632e-255
PSIP1	0.361187	0.421266	0.177505	0	0
SDHB	0.360968	0.594946	0.366738	3.34631e-291	4.50352e-290
SNU13	0.360432	0.822625	0.666159	5.68465e-250	6.2275e-249
UBE2C	0.360107	0.270235	0.0643466	0	0
PARP1	0.359892	0.734176	0.57516	5.77363e-240	5.98634e-239
RPS29	0.357382	0.917511	0.79767	1.5662e-185	1.14056e-184
CALR	0.3566	0.871618	0.781526	0	0
PACSIN3	0.355926	0.47157	0.203701	0	0
CCNB1IP1	0.355507	0.456908	0.193268	0	0
ZFR	0.355215	0.551675	0.321276	1.78762e-294	2.43739e-293
MYCBP2	0.354688	0.490643	0.237359	0	0
MRPS5	0.354572	0.532245	0.283201	0	0
STIP1	0.354561	0.555609	0.327368	1.28715e-280	1.63774e-279
ATG3	0.354392	0.5748	0.344883	2.20736e-294	3.00612e-293
TEX30	0.353745	0.398379	0.124429	0	0
FAM207A	0.353711	0.473358	0.226165	0	0
PDCD5	0.353708	0.773155	0.629607	8.69858e-243	9.16881e-242
TJP1	0.353283	0.49851	0.239339	0	0
SF3A3	0.353087	0.444511	0.192431	0	0
LGALS3	0.352554	0.752652	0.622601	2.41382e-161	1.47805e-160
KLK6	0.352394	0.199905	0.00502589	0	0
PPA1	0.352258	0.803552	0.683293	5.44172e-254	6.10178e-253
POLR2E	0.35223	0.703779	0.535181	1.61898e-237	1.65608e-236
SAE1	0.35207	0.462153	0.210326	0	0
METTL5	0.351791	0.674574	0.483019	9.39502e-244	9.96727e-243
KRT14	0.351503	0.221361	0.0144685	0	0
MED8	0.350999	0.49708	0.238044	0	0
PRMT1	0.350537	0.650018	0.46322	4.51281e-219	4.1152e-218
NDUFAF4	0.350496	0.45357	0.196847	0	0
RPS6KB2	0.350099	0.551436	0.330567	4.10243e-277	5.12849e-276
RDX	0.34889	0.48349	0.263859	6.70553e-296	9.23101e-295
C20orf27	0.348839	0.557993	0.337725	2.27267e-259	2.59935e-258
TFG	0.348399	0.692454	0.514545	4.84593e-228	4.7043e-227
SH3BGRL3	0.348364	0.872214	0.766296	2.34456e-241	2.4532e-240
KCNN4	0.348014	0.294076	0.0554371	0	0
PLEKHA1	0.347939	0.438074	0.18908	0	0
DNAJC9	0.347819	0.437716	0.195705	0	0
MMADHC	0.347146	0.672667	0.479668	3.80909e-228	3.70091e-227
SRPK1	0.345781	0.533317	0.316783	5.67605e-273	6.96612e-272
ANP32B	0.345734	0.713077	0.550868	1.0425e-223	9.82e-223
HNRNPUL1	0.345704	0.608058	0.394609	5.44433e-252	6.02196e-251
GMPS	0.345293	0.524496	0.28975	3.11147e-299	4.36753e-298
HLA-DQB1	0.344804	0.296102	0.105011	0	0
LINC00221	0.34442	0.248182	0.00609199	0	0
GMNN	0.343926	0.364644	0.117652	0	0
VDAC2	0.343827	0.801049	0.636994	3.33079e-185	2.42251e-184
CRABP1	0.343514	0.234951	0.0574931	0	0
BIRC5	0.34271	0.263679	0.054371	0	0
MRPL11	0.342707	0.624627	0.441288	1.77289e-238	1.82826e-237
MLEC	0.342673	0.646919	0.454539	9.19498e-224	8.66847e-223
PPP1CA	0.342197	0.765288	0.607371	3.56917e-222	3.32096e-221
GAPDH	0.341166	0.988437	0.95827	0	0
PEF1	0.340495	0.504351	0.265306	0	0
BAZ1B	0.340405	0.552032	0.337725	4.83223e-268	5.7394e-267
CDK6	0.339957	0.293599	0.0474414	0	0
YTHDF2	0.339664	0.605316	0.402528	3.67275e-237	3.75021e-236
MALL	0.338696	0.315294	0.0506397	0	0
SF3B2	0.338559	0.757063	0.586659	2.45459e-195	1.92757e-194
IGKC	0.338516	0.540589	0.247944	3.06134e-263	3.562e-262
PSMB5	0.337732	0.75301	0.592827	1.33701e-223	1.25734e-222
ADPRHL2	0.337726	0.427465	0.16456	0	0
SLC25A3	0.337567	0.884968	0.777414	5.32768e-287	7.02933e-286
RAB11B	0.337405	0.618071	0.433826	2.04355e-223	1.91705e-222
NUDT3	0.337165	0.501132	0.267286	0	0
PHF5A	0.335492	0.555966	0.325617	6.55292e-271	7.97376e-270
EGFR	0.334942	0.304327	0.0267286	0	0
HSP90B1	0.334612	0.86077	0.757843	4.38476e-261	5.05552e-260
ODC1	0.334595	0.326499	0.0903899	0	0
CKAP4	0.333992	0.465491	0.240481	5.11878e-295	6.98772e-294
DKC1	0.333945	0.514841	0.290969	4.15467e-281	5.30405e-280
SUMO3	0.33384	0.702944	0.558026	9.53365e-222	8.85622e-221
EHF	0.333337	0.581476	0.334602	1.65645e-214	1.45926e-213
TOP1	0.333251	0.709262	0.537846	5.14281e-208	4.37215e-207
PRNP	0.333106	0.318155	0.07318	0	0
IGHV6-1	0.332871	0.221481	0.000913798	0	0
ARPC5L	0.331224	0.652879	0.457889	3.68613e-214	3.23485e-213
BRD4	0.330562	0.536298	0.333232	2.50813e-249	2.73976e-248
UCHL3	0.330456	0.531529	0.292644	1.93287e-274	2.39015e-273
ACAT2	0.330429	0.415663	0.188547	0	0
TIMM8B	0.330159	0.660269	0.490405	2.46577e-201	2.01675e-200
SMIM12	0.329973	0.463106	0.213981	0	0
XRCC6	0.329172	0.686017	0.500685	6.0267e-180	4.20911e-179
SUPT16H	0.328474	0.483371	0.269266	2.03801e-276	2.54495e-275
MYDGF	0.328424	0.786387	0.64834	6.6671e-206	5.59723e-205
PNP	0.327903	0.393491	0.14103	0	0
TEAD2	0.327811	0.374896	0.106762	0	0
ITGB1BP1	0.32712	0.518179	0.301325	1.56194e-259	1.79005e-258
EIF2AK4	0.326935	0.487066	0.245888	0	0
SNX3	0.326715	0.74109	0.606991	4.47628e-208	3.80834e-207
RPN1	0.325525	0.718679	0.554676	8.21985e-183	5.89209e-182
LSM4	0.32537	0.804267	0.679104	5.90165e-228	5.70976e-227
PUM3	0.325173	0.4401	0.208422	0	0
DDX21	0.325123	0.624627	0.468322	9.71063e-209	8.28012e-208
PEG10	0.325036	0.373227	0.135318	0	0
MPHOSPH6	0.32486	0.469663	0.217712	0	0
SNRPA1	0.324819	0.522351	0.308635	4.50874e-253	5.02113e-252
HLA-DRB5	0.324805	0.293003	0.122068	5.76625e-251	6.35344e-250
BID	0.324785	0.422577	0.220758	7.2106e-280	9.13396e-279
NUDT14	0.324364	0.543569	0.334679	4.32936e-236	4.36605e-235
PRMT2	0.32397	0.593635	0.38311	1.0839e-225	1.02948e-224
EIF5B	0.323508	0.6617	0.473576	3.93053e-205	3.28531e-204
ATPIF1	0.322591	0.819764	0.69106	2.3881e-204	1.98302e-203
CNN2	0.321255	0.434617	0.26523	5.79998e-197	4.59255e-196
NMB	0.320996	0.289069	0.0478983	0	0
ANKRD11	0.32099	0.422816	0.202635	6.21113e-306	9.01759e-305
ECE2	0.32064	0.392061	0.141563	0	0
PSAP	0.319996	0.815115	0.666844	1.0706e-144	5.85295e-144
SAA2	0.319902	0.206103	0.0234542	0	0
SUGT1	0.319207	0.523424	0.311986	3.47721e-253	3.87615e-252
HMGN3	0.319055	0.792109	0.68276	1.0103e-182	7.23744e-182
GARS	0.318757	0.484921	0.270865	4.44907e-259	5.07843e-258
LRRC59	0.318667	0.627727	0.448675	1.96946e-196	1.55838e-195
TPM2	0.318629	0.241268	0.0571885	0	0
COX20	0.318601	0.701156	0.532135	9.75344e-170	6.36089e-169
RBP1	0.318239	0.469186	0.244898	6.10151e-220	5.58621e-219
ITGB1	0.31818	0.645965	0.481191	3.7189e-194	2.89062e-193
PAPOLA	0.318028	0.725355	0.605163	7.35327e-216	6.55882e-215
SNRPG	0.317565	0.811062	0.712687	1.29024e-247	1.39605e-246
DTD1	0.317104	0.438312	0.201036	0	0
ZCCHC17	0.317053	0.482775	0.269799	1.84953e-269	2.2245e-268
CDCA7L	0.31701	0.315651	0.0415017	0	0
STK25	0.31697	0.481464	0.256168	1.0298e-289	1.3778e-288
BEX2	0.316753	0.367863	0.109732	0	0
COMMD2	0.316745	0.504113	0.279775	1.83018e-265	2.14698e-264
CDK16	0.316638	0.529741	0.322571	4.64208e-229	4.51793e-228
PTRF	0.316567	0.264394	0.036095	0	0
IGLV3-25	0.316311	0.200024	0.000304599	0	0
CAP1	0.316077	0.666706	0.484542	2.23073e-185	1.62346e-184
PSMG3	0.316004	0.52843	0.362016	1.06226e-198	8.50552e-198
FBLIM1	0.315189	0.386339	0.136232	0	0
NRDC	0.314957	0.555489	0.343588	1.41684e-229	1.38366e-228
PFKL	0.31405	0.544165	0.336354	2.86201e-231	2.82395e-230
GORASP2	0.312744	0.590297	0.388745	1.23609e-216	1.10773e-215
TFAM	0.3126	0.498033	0.280079	5.03915e-270	6.07997e-269
UTP11L	0.311186	0.423173	0.186034	0	0
MKI67	0.310875	0.228037	0.0281754	0	0
ASF1A	0.310718	0.399094	0.149482	0	0
THRAP3	0.310443	0.626654	0.441517	1.74291e-190	1.31971e-189
PSMD8	0.31022	0.807248	0.658849	1.4715e-171	9.71307e-171
RAN	0.309659	0.853856	0.752208	4.79653e-231	4.72052e-230
ZC3H15	0.309515	0.71713	0.557493	5.06117e-184	3.64621e-183
CMAS	0.309486	0.490523	0.308102	1.85909e-216	1.66473e-215
OXCT1	0.309174	0.333413	0.0698294	0	0
MYO10	0.309057	0.386697	0.122677	0	0
NUDT1	0.308964	0.456908	0.269418	6.1929e-223	5.79526e-222
SMAP1	0.30878	0.502801	0.278175	1.97401e-265	2.31334e-264
PSME2	0.308427	0.739182	0.590466	1.16272e-149	6.61288e-149
NELFE	0.307918	0.594946	0.397502	3.197e-196	2.52097e-195
RPL7L1	0.307871	0.562761	0.353564	9.21547e-223	8.60965e-222
SERINC2	0.307628	0.722971	0.604782	9.42877e-166	5.97853e-165
CDK4	0.307384	0.593992	0.428343	9.69813e-178	6.66331e-177
UQCRFS1	0.307202	0.737513	0.574855	1.38381e-168	8.95326e-168
DERA	0.307156	0.405412	0.181541	0	0
UCP2	0.306789	0.536894	0.397274	6.47416e-145	3.5479e-144
EIF3A	0.306755	0.695554	0.551706	1.00742e-179	7.02731e-179
RBM8A	0.306621	0.799976	0.686719	1.48066e-198	1.1839e-197
DNAJC3	0.306543	0.566456	0.371459	2.01787e-196	1.59559e-195
TEAD4	0.306494	0.331744	0.0638897	0	0
GDI2	0.306387	0.728931	0.603868	7.19507e-164	4.49731e-163
NOLC1	0.305758	0.503874	0.296147	5.48374e-239	5.66009e-238
CSRP1	0.305513	0.604959	0.421718	1.14765e-164	7.22086e-164
ACOT13	0.305491	0.434617	0.212839	1.15718e-296	1.60266e-295
HNRNPAB	0.305248	0.647276	0.475556	2.30233e-172	1.52855e-171
RSU1	0.305122	0.426153	0.191593	3.01204e-304	4.33446e-303
ZCCHC11	0.30508	0.353797	0.0926744	0	0
MAEL	0.305073	0.227083	0.00868108	0	0
TTLL7	0.304985	0.299797	0.0817088	0	0
IDI1	0.304635	0.546072	0.34968	5.41749e-201	4.42144e-200
GSK3B	0.304608	0.505901	0.285943	4.11552e-238	4.23639e-237
PRKRA	0.304471	0.560615	0.358514	4.48221e-216	4.00107e-215
FAM60A	0.303879	0.445226	0.262793	6.5745e-219	5.98091e-218
TMEM183A	0.303794	0.638574	0.472662	1.49101e-169	9.70726e-169
PCYT2	0.303772	0.424246	0.203549	4.08878e-306	5.95139e-305
YIF1B	0.303232	0.493503	0.295918	9.67523e-225	9.15901e-224
TUBA1A	0.303019	0.52402	0.341151	2.69325e-152	1.55892e-151
PREB	0.302899	0.475265	0.255559	3.32584e-262	3.85407e-261
XRCC5	0.302631	0.692454	0.531602	3.06143e-170	2.00228e-169
HIST1H1E	0.302525	0.268566	0.0714286	0	0
LIMD2	0.30252	0.267136	0.052315	0	0
TRIM27	0.302331	0.487782	0.269951	6.17623e-254	6.90505e-253
LSR	0.302129	0.582668	0.421033	1.14629e-178	7.93309e-178
POLR2F	0.301996	0.629157	0.471901	1.0182e-142	5.45938e-142
TM7SF3	0.301557	0.400524	0.213448	6.97552e-238	7.15461e-237
ACYP2	0.301308	0.440935	0.211164	4.68529e-286	6.1322e-285
TMOD3	0.301044	0.509477	0.301097	1.00355e-220	9.22494e-220
GABRP	0.300681	0.1856	0.00921413	0	0
LIMS1	0.300405	0.471451	0.250609	5.2195e-270	6.29093e-269
KRT16	0.300005	0.201693	0.01424	0	0
UFD1L	0.299773	0.530457	0.326607	3.34644e-217	3.00837e-216
HNRNPR	0.299608	0.658124	0.505635	7.56136e-171	4.96244e-170
SRSF7	0.299527	0.748719	0.615139	2.73703e-169	1.77891e-168
TRIM47	0.298777	0.429968	0.236369	3.15644e-230	3.09045e-229
PHF14	0.298528	0.595065	0.423546	3.36941e-180	2.35633e-179
HRASLS	0.297834	0.289665	0.0351051	0	0
FKBP1A	0.297317	0.829539	0.709945	5.60444e-172	3.71441e-171
ZNF106	0.29708	0.454285	0.235912	1.36093e-273	1.67565e-272
COQ9	0.296727	0.409584	0.169586	0	0
CDC20	0.296721	0.240553	0.0336582	0	0
UPF3A	0.296603	0.581833	0.390344	4.01328e-199	3.22474e-198
CCDC124	0.296529	0.642627	0.468017	3.04205e-169	1.97603e-168
PSMF1	0.296444	0.61676	0.425754	1.38956e-182	9.92322e-182
UBA52	0.295973	0.964477	0.900015	2.08805e-247	2.25715e-246
MVD	0.295915	0.35332	0.121764	0	0
NOP10	0.295474	0.748838	0.617956	2.39164e-177	1.63732e-176
CLTB	0.295322	0.646799	0.480734	5.57822e-169	3.61935e-168
ABRACL	0.295257	0.744904	0.613539	1.32273e-149	7.51915e-149
DGUOK	0.294508	0.6766	0.534953	2.79108e-173	1.86605e-172
PGAM1	0.294262	0.706282	0.555589	8.62868e-160	5.21371e-159
DDX18	0.294201	0.596138	0.409686	9.86717e-175	6.66325e-174
EMC4	0.294146	0.668614	0.50099	6.42494e-172	4.2508e-171
BIN1	0.293886	0.295864	0.0865824	0	0
ATP5G3	0.293721	0.881512	0.807036	0	0
TMPO	0.293088	0.377637	0.172784	1.38814e-275	1.72214e-274
CLIC4	0.292925	0.413518	0.169662	0	0
PSMC1	0.292666	0.570509	0.372525	2.23058e-196	1.76256e-195
FAM32A	0.292412	0.59125	0.397426	3.06836e-189	2.29595e-188
MRPS11	0.292352	0.526404	0.325465	2.0664e-214	1.819e-213
PYCR1	0.292333	0.666706	0.512793	6.40039e-155	3.7503e-154
ELOVL1	0.291831	0.496245	0.279698	5.35791e-226	5.09313e-225
NELFCD	0.291767	0.598522	0.4106	3.46393e-184	2.49709e-183
PDIA3	0.291753	0.816307	0.707204	9.45848e-171	6.20038e-170
ALG3	0.29131	0.518417	0.344654	3.86741e-173	2.58416e-172
RPS2	0.290823	0.987603	0.924459	3.32263e-162	2.0488e-161
C1GALT1	0.2907	0.387293	0.171642	6.38966e-296	8.80679e-295
KHDRBS1	0.29042	0.657528	0.500838	1.58029e-161	9.70249e-161
SOX4	0.290048	0.73656	0.614758	8.84783e-138	4.58899e-137
CDCA4	0.289707	0.336989	0.107752	0	0
DCTPP1	0.28941	0.672547	0.525053	6.37059e-163	3.956e-162
IQGAP1	0.289362	0.59733	0.430171	2.18504e-161	1.34011e-160
DBF4	0.288886	0.356419	0.123591	0	0
PRPF38A	0.288873	0.453809	0.249695	3.45993e-250	3.79397e-249
LYPLA2	0.28852	0.51651	0.305056	2.13632e-215	1.89958e-214
ABT1	0.287936	0.433782	0.207128	4.77701e-295	6.52897e-294
ZPR1	0.28779	0.441411	0.210631	5.47489e-291	7.35953e-290
PNN	0.287438	0.602575	0.448294	1.64324e-162	1.01765e-161
IGFBP5	0.287218	0.51341	0.354173	4.95628e-97	1.88204e-96
LEMD1	0.28684	0.196448	0.00670119	0	0
BARD1	0.28577	0.322446	0.0961011	0	0
HBS1L	0.285347	0.455358	0.256853	8.5673e-223	8.01064e-222
JAK1	0.285257	0.605436	0.421337	2.76862e-162	1.71088e-161
S100A2	0.285091	0.181428	0.0207889	0	0
CIAPIN1	0.284966	0.361664	0.127018	0	0
CCT7	0.284752	0.626416	0.466037	2.09254e-144	1.13908e-143
GCSH	0.284711	0.605674	0.458879	2.20981e-151	1.26881e-150
AP2S1	0.28462	0.819764	0.719083	2.28061e-191	1.7407e-190
FLNA	0.28313	0.365955	0.147959	1.35224e-286	1.78003e-285
WIPI2	0.283007	0.5419	0.341456	6.94323e-202	5.71154e-201
MRPL3	0.282993	0.673024	0.529851	1.30896e-150	7.47432e-150
LPIN1	0.282822	0.335082	0.110874	0	0
YY1	0.282763	0.621409	0.454539	4.46877e-161	2.72903e-160
UBN1	0.282658	0.492907	0.286095	1.29682e-227	1.24832e-226
CISD1	0.282547	0.521993	0.326683	4.16559e-201	3.40458e-200
PTTG1	0.282215	0.264513	0.0706671	0	0
RNASEH2A	0.281968	0.414948	0.221596	1.09775e-231	1.08597e-230
RBBP4	0.28196	0.609727	0.444715	6.18953e-148	3.47355e-147
HNRNPH3	0.281876	0.594707	0.421642	4.61986e-165	2.91477e-164
DLK1	0.281837	0.143879	0.00251294	0	0
RNF7	0.281507	0.817857	0.704539	5.07655e-170	3.31645e-169
PSMD14	0.281182	0.518179	0.321885	6.32046e-196	4.97709e-195
HTATIP2	0.280922	0.499702	0.310768	3.81135e-193	2.95244e-192
MT-ND6	0.280867	0.705448	0.580034	5.5226e-107	2.26983e-106
AKIRIN1	0.280727	0.52998	0.33148	1.99933e-187	1.47383e-186
H2AFV	0.280596	0.732268	0.614682	9.76904e-151	5.58664e-150
EIF4H	0.280471	0.678627	0.51523	7.08691e-144	3.83404e-143
RAP2B	0.280383	0.350817	0.117652	0	0
LINC00152	0.2802	0.371439	0.170271	1.54658e-245	1.65306e-244
TDO2	0.280029	0.180236	0.00411209	0	0
SNX8	0.279666	0.330433	0.126409	0	0
C1S	0.27935	0.213017	0.013707	0	0
SYNE2	0.279101	0.415663	0.23279	2.66088e-207	2.25209e-206
SSB	0.278856	0.662653	0.521094	3.37499e-148	1.89777e-147
COPE	0.278593	0.738944	0.594883	7.11768e-139	3.72545e-138
PRSS21	0.27856	0.187507	0.0217027	0	0
ACTN4	0.278429	0.63178	0.46558	1.90516e-146	1.05416e-145
SDF4	0.278111	0.652402	0.490862	8.78036e-147	4.87248e-146
MCFD2	0.277878	0.506497	0.328891	2.81966e-183	2.02881e-182
GOPC	0.27785	0.483729	0.273073	6.80498e-228	6.57814e-227
PGRMC1	0.277622	0.772559	0.644609	1.37109e-128	6.67778e-128
ZBTB8OS	0.277569	0.465252	0.256168	4.43869e-232	4.40247e-231
PLIN2	0.277067	0.344022	0.103945	0	0
IRX3	0.276828	0.624508	0.446924	8.92127e-136	4.56695e-135
SVIL	0.276757	0.34426	0.135623	1.71558e-295	2.35321e-294
HMGB1	0.276397	0.949934	0.912504	0	0
CCT4	0.276079	0.699011	0.578434	4.92035e-138	2.56011e-137
WBSCR22	0.275792	0.651091	0.513783	7.40752e-146	4.07699e-145
CFAP20	0.275547	0.376565	0.156412	0	0
MAPK13	0.27552	0.468232	0.268961	2.0673e-218	1.87766e-217
CCNK	0.275095	0.410538	0.193801	1.00139e-267	1.18568e-266
YDJC	0.274716	0.495172	0.32615	3.84816e-170	2.51539e-169
SOD2	0.274623	0.504232	0.340314	2.22074e-149	1.26052e-148
MMP7	0.274484	0.180594	0.016753	0	0
GNG12	0.274481	0.428418	0.217789	1.08525e-240	1.13243e-239
NUDT21	0.274365	0.558112	0.367347	1.02686e-163	6.40445e-163
PPP1R7	0.273994	0.541066	0.357371	1.01029e-181	7.18775e-181
MBP	0.273974	0.294672	0.064042	0	0
EDN1	0.273974	0.290023	0.113768	2.66142e-240	2.767e-239
PRC1	0.273933	0.246394	0.0496497	0	0
PSMD1	0.273921	0.495768	0.305056	9.3842e-191	7.12925e-190
PDHA1	0.273746	0.480272	0.290892	1.08061e-200	8.79416e-200
RFC2	0.273464	0.375134	0.163951	1.76008e-286	2.31157e-285
HYI	0.273419	0.505781	0.323332	9.41545e-171	6.17571e-170
RP11-206M11.7	0.273411	0.397544	0.272997	5.11158e-75	1.57766e-74
SNRNP40	0.273265	0.452021	0.250685	1.82384e-223	1.71234e-222
ARMC10	0.27264	0.556801	0.413037	1.2209e-150	6.97502e-150
DESI2	0.272058	0.475623	0.273378	4.27849e-204	3.54761e-203
PPIE	0.271606	0.428061	0.214819	1.89163e-254	2.12734e-253
AHCY	0.271232	0.637621	0.482486	2.3163e-127	1.12049e-126
PFKP	0.270148	0.246632	0.0399787	0	0
DDX24	0.270066	0.614853	0.451949	5.16685e-147	2.87282e-146
MT2A	0.26994	0.688163	0.543101	3.27019e-82	1.08211e-81
TKT	0.269701	0.654309	0.516601	7.87138e-111	3.33723e-110
HLA-DQA1	0.268997	0.225891	0.0509443	0	0
CHI3L1	0.26897	0.205984	0.021322	0	0
AFG3L2	0.268948	0.437597	0.234389	4.18631e-231	4.12707e-230
CLCA2	0.268844	0.241626	0.0637374	0	0
EMD	0.268778	0.660269	0.537999	1.9291e-132	9.67173e-132
HTATSF1	0.268583	0.520205	0.33049	6.64875e-181	4.68942e-180
NMI	0.268532	0.364048	0.152528	1.44532e-298	2.02133e-297
ASNA1	0.267748	0.615926	0.467408	9.46702e-149	5.3391e-148
MAFB	0.267395	0.406961	0.234998	2.50358e-178	1.72637e-177
CAMTA1	0.267276	0.725116	0.58148	1.52498e-119	6.91994e-119
UPP1	0.267238	0.240911	0.0382272	0	0
LTBR	0.267021	0.507212	0.367804	3.11748e-129	1.52484e-128
AQP5	0.266931	0.221361	0.0233019	0	0
NIPSNAP1	0.26673	0.439385	0.263174	1.33167e-185	9.70383e-185
CDC25B	0.266575	0.289307	0.0677734	0	0
B2M	0.26633	0.98355	0.947457	1.4702e-282	1.89172e-281
TSEN34	0.266238	0.670521	0.51325	3.68435e-131	1.82556e-130
CWC15	0.266195	0.533675	0.382805	1.51276e-146	8.38254e-146
RNF114	0.266123	0.622959	0.456823	6.92253e-134	3.51698e-133
GAL	0.266096	0.165097	0.0170576	0	0
SPHK1	0.265605	0.22911	0.0208651	0	0
ABCF1	0.265588	0.467517	0.264545	6.44997e-219	5.8723e-218
IGLV2-14	0.265507	0.174514	0.00487359	0	0
FDX1	0.265375	0.49696	0.315565	1.61622e-176	1.10185e-175
CDC42	0.265267	0.742997	0.610189	3.0825e-117	1.37473e-116
RPP25	0.264925	0.30683	0.0855163	0	0
RCC1	0.26485	0.351174	0.137298	3.1983e-305	4.62579e-304
NDUFS3	0.264448	0.635356	0.481496	1.28922e-126	6.19456e-126
RIOK3	0.264267	0.451305	0.239491	1.1268e-222	1.051e-221
BCL11A	0.263687	0.252593	0.0160676	0	0
ITM2C	0.26303	0.252116	0.0332013	0	0
YES1	0.2627	0.442246	0.222129	8.12582e-236	8.16584e-235
PRKCSH	0.262488	0.57778	0.410524	4.89e-147	2.72021e-146
NUSAP1	0.262104	0.221004	0.045233	0	0
SESN3	0.261729	0.257242	0.0465276	0	0
CLN6	0.261429	0.363214	0.158468	3.572e-281	4.56529e-280
TPX2	0.261272	0.228633	0.0434054	0	0
UBE2J2	0.261266	0.474788	0.291121	1.71277e-186	1.2545e-185
PIK3R3	0.261059	0.457146	0.248629	8.2437e-207	6.95661e-206
CALB2	0.260497	0.192276	0.00479744	0	0
PRRC2C	0.260464	0.767314	0.660067	1.9467e-144	1.0602e-143
CCL28	0.260341	0.263559	0.0715047	0	0
AIF1L	0.260299	0.269281	0.033049	0	0
GTF2A2	0.260203	0.705209	0.575693	5.97107e-131	2.95348e-130
NARF	0.260021	0.523543	0.333156	9.35475e-170	6.10436e-169
MYH9	0.26001	0.561569	0.387222	5.87627e-131	2.90785e-130
OLA1	0.259849	0.667898	0.529318	9.78488e-115	4.27378e-114
UBAC2	0.259777	0.493384	0.306655	1.43638e-181	1.02001e-180
S100A9	0.259718	0.384194	0.217256	6.05424e-140	3.19224e-139
AHNAK2	0.259676	0.202766	0.0263479	0	0
PABPC1	0.259582	0.952676	0.8924	1.33676e-206	1.12556e-205
STOML2	0.259266	0.61378	0.477307	4.19333e-121	1.92731e-120
PRRC2A	0.25893	0.437358	0.252741	5.7342e-183	4.11552e-182
TMEM45A	0.25873	0.310287	0.096558	0	0
PARD3	0.258519	0.307069	0.0765306	0	0
TPM1	0.258209	0.78889	0.689994	2.44398e-117	1.09167e-116
PDZK1IP1	0.257308	0.517225	0.340618	2.05192e-133	1.03694e-132
HSD17B12	0.257272	0.488616	0.317316	4.60014e-166	2.9282e-165
HACD2	0.25715	0.394803	0.214286	2.30585e-197	1.83217e-196
IGHV4-39	0.256925	0.172249	0.0019799	0	0
TCF7L2	0.256652	0.354989	0.118718	0	0
HMG20B	0.256271	0.689117	0.567469	1.29172e-129	6.33444e-129
PRDX1	0.25598	0.936822	0.882196	5.03487e-228	4.88357e-227
RPS16	0.255651	0.982596	0.931998	2.06022e-179	1.43449e-178
PAGR1	0.25538	0.403028	0.2152	1.78454e-187	1.3172e-186
LSM10	0.255307	0.492073	0.30993	2.06544e-167	1.32732e-166
DTNB	0.255067	0.372512	0.163341	1.95578e-268	2.33021e-267
FKBP3	0.255007	0.561807	0.40428	4.05033e-143	2.17784e-142
CDC5L	0.254988	0.427584	0.238578	1.00676e-211	8.74775e-211
ECE1	0.25498	0.421266	0.227536	9.70449e-205	8.08778e-204
DEDD	0.254953	0.362975	0.218702	1.20768e-143	6.51508e-143
SOX11	0.254724	0.218858	0.0207128	0	0
ABLIM1	0.254673	0.412564	0.200046	2.27157e-221	2.10161e-220
MEX3A	0.254535	0.279414	0.0721901	0	0
NOB1	0.254528	0.352962	0.185577	1.43328e-207	1.21579e-206
PSAT1	0.254378	0.241984	0.0265763	0	0
MRPL34	0.253439	0.659077	0.51622	2.8231e-128	1.37088e-127
DTX2	0.253187	0.342353	0.15428	2.19848e-241	2.30246e-240
CCT2	0.252488	0.637978	0.506092	4.04111e-102	1.6027e-101
RNF130	0.252481	0.464298	0.289522	2.8303e-165	1.78866e-164
RHBDD2	0.252435	0.603528	0.439994	8.82047e-130	4.32915e-129
YARS	0.252367	0.352843	0.163494	4.43246e-237	4.5219e-236
BTF3L4	0.252328	0.645011	0.515991	1.51401e-129	7.41815e-129
IGHV1-46	0.252	0.169031	0.0001523	0	0
MRTO4	0.251957	0.410299	0.213067	3.56661e-226	3.40168e-225
SEPP1	0.251335	0.582072	0.498782	1.50972e-87	5.27685e-87
FIBP	0.251215	0.643342	0.490101	1.76562e-114	7.69117e-114
HLA-DQA2	0.25089	0.188699	0.0116509	0	0
CLNS1A	0.250859	0.640839	0.505483	3.03255e-122	1.40511e-121
HM13	0.250756	0.698772	0.552391	6.71078e-109	2.80972e-108
EPRS	0.250633	0.580284	0.43413	6.92721e-121	3.18001e-120
ELF5	0.250573	0.242818	0.0559701	0	0
NPM3	0.250062	0.362856	0.183064	6.34496e-210	5.46327e-209
ERO1A	0.249709	0.347717	0.172023	4.37696e-207	3.69905e-206
STAT1	0.249686	0.433425	0.276729	5.59925e-148	3.14383e-147
SLC25A5	0.249427	0.875194	0.789598	1.30572e-117	5.84377e-117
POLE4	0.249295	0.561211	0.413722	3.08731e-132	1.54447e-131
MARCO	0.249242	0.139588	0.0021322	0	0
GYLTL1B	0.248737	0.286685	0.0683826	0	0
WDR43	0.248399	0.405531	0.242461	1.75335e-172	1.16543e-171
PHB	0.24834	0.729169	0.588638	2.15588e-98	8.30235e-98
CMC2	0.248242	0.426272	0.22784	1.55012e-210	1.33774e-209
WBP5	0.248194	0.40124	0.200503	5.0511e-228	4.89516e-227
IGHV3-21	0.248186	0.166766	0.003046	0	0
RAB1B	0.247962	0.606509	0.461087	6.23811e-123	2.90688e-122
DYNC1LI2	0.247953	0.442961	0.282288	7.81525e-162	4.80608e-161
ROCK1	0.247675	0.530457	0.358057	3.19929e-149	1.81325e-148
RPS19BP1	0.247185	0.724759	0.602117	1.56868e-113	6.76878e-113
FBXO2	0.247167	0.294791	0.144456	1.60992e-191	1.23043e-190
PRELID3B	0.247118	0.58982	0.437329	3.07042e-130	1.51153e-129
CCT3	0.246881	0.788056	0.696467	5.98916e-113	2.57554e-112
KARS	0.246747	0.376326	0.217027	5.56226e-179	3.8588e-178
BAZ1A	0.246636	0.519728	0.363996	2.46887e-136	1.26726e-135
REEP3	0.246564	0.527119	0.356991	7.43864e-141	3.94403e-140
RTN3	0.246528	0.717964	0.597472	1.2212e-109	5.13749e-109
CALM3	0.246353	0.666468	0.515611	2.07871e-106	8.51304e-106
PAK2	0.246313	0.610442	0.452787	2.16295e-123	1.0112e-122
CCSER2	0.246305	0.422696	0.227383	2.70241e-211	2.34277e-210
TIMM17A	0.245735	0.628919	0.496497	8.42051e-120	3.83013e-119
PITHD1	0.245629	0.502324	0.312291	2.29293e-164	1.43871e-163
RNF126	0.245202	0.444749	0.256244	1.96291e-194	1.52781e-193
C1orf198	0.245039	0.432948	0.211164	4.3171e-225	4.09354e-224
SPCS2	0.24478	0.766003	0.67484	5.00151e-128	2.42561e-127
CFDP1	0.244764	0.488139	0.311224	1.2579e-161	7.72731e-161
UBE2J1	0.24452	0.51043	0.324398	5.52242e-158	3.30362e-157
FAM192A	0.244508	0.423531	0.226089	3.85961e-218	3.49721e-217
POR	0.244363	0.430087	0.240329	3.99051e-198	3.1885e-197
HSPD1	0.244148	0.861485	0.779698	4.07851e-121	1.87529e-120
CCDC82	0.244122	0.24556	0.0344197	0	0
LGALS12	0.243882	0.191441	0.0302315	0	0
HILPDA	0.243566	0.526761	0.336049	2.76084e-137	1.42675e-136
NRBF2	0.243113	0.416021	0.219388	4.32115e-216	3.86032e-215
BAIAP2L1	0.24295	0.40565	0.212154	2.69323e-214	2.36715e-213
HDAC1	0.24278	0.478841	0.313737	2.60124e-144	1.41465e-143
PIN1	0.242641	0.626058	0.475099	1.62624e-120	7.42959e-120
EIF2S2	0.242585	0.691858	0.531374	9.7741e-87	3.38729e-86
BAG5	0.242467	0.425438	0.247335	1.06792e-178	7.39967e-178
ANP32A	0.242003	0.611157	0.465047	1.099e-105	4.47194e-105
MSLN	0.241952	0.158899	0.00548279	0	0
MTIF2	0.241619	0.373942	0.199665	1.05497e-201	8.67203e-201
CCNB2	0.241519	0.20801	0.0310691	0	0
PHLDA1	0.241477	0.336274	0.173393	7.33444e-174	4.93251e-173
IGLV3-1	0.241255	0.15866	0.00159915	0	0
BOLA3	0.24107	0.579807	0.431694	1.9371e-114	8.42853e-114
AKR1B1	0.240899	0.223507	0.0156107	0	0
TAF1D	0.240746	0.551794	0.475327	1.8815e-90	6.75826e-90
MESP1	0.240664	0.429372	0.281754	2.52472e-122	1.17076e-121
YME1L1	0.240593	0.543807	0.3841	1.04326e-131	5.20308e-131
RRAS2	0.24053	0.262725	0.0334298	0	0
SPTBN1	0.240286	0.427822	0.253351	1.46564e-172	9.76469e-172
AKIRIN2	0.240125	0.390631	0.192735	4.29049e-224	4.04815e-223
DDX49	0.239986	0.422458	0.237359	1.83474e-194	1.43e-193
KYNU	0.239949	0.248778	0.0791197	9.20283e-256	1.03802e-254
LGMN	0.239934	0.398736	0.228373	6.4538e-180	4.50465e-179
FTL	0.239691	0.985576	0.945477	1.24419e-256	1.40614e-255
HOMER3	0.239347	0.33687	0.146969	1.80928e-240	1.88277e-239
KLF5	0.238667	0.313148	0.109732	0	0
PSMD2	0.23851	0.597091	0.442964	6.78266e-113	2.91458e-112
TTLL4	0.238459	0.233162	0.0432531	0	0
CKAP2	0.238439	0.274526	0.0806427	0	0
NUCKS1	0.238106	0.807605	0.755483	1.6192e-162	1.00331e-161
APOPT1	0.237908	0.421147	0.26919	6.98364e-155	4.08996e-154
TACC2	0.23755	0.3234	0.161362	4.30793e-187	3.16951e-186
SDHAF3	0.237203	0.368816	0.192735	3.35509e-190	2.5354e-189
RCN2	0.237173	0.666468	0.539446	1.81698e-103	7.26157e-103
RRM2	0.236859	0.185243	0.0268048	0	0
LARP6	0.236845	0.240076	0.0338867	0	0
TUBA1C	0.236205	0.547264	0.419662	3.96257e-99	1.53427e-98
HLA-F	0.236154	0.275241	0.120317	8.15105e-206	6.828e-205
GNL2	0.235612	0.395637	0.216113	1.05617e-191	8.08294e-191
SET	0.235335	0.74109	0.645065	5.16717e-114	2.24061e-113
DGAT2	0.234954	0.293122	0.0752361	0	0
ATF5	0.234895	0.453332	0.299041	1.24523e-130	6.14868e-130
PMEPA1	0.234747	0.483013	0.339324	4.58838e-107	1.88722e-106
KIN	0.234453	0.369055	0.180094	1.46141e-221	1.35316e-220
PGP	0.234303	0.43259	0.274596	3.70099e-149	2.09344e-148
GUCY1A3	0.234	0.240315	0.0316783	0	0
FTSJ2	0.233935	0.360472	0.180018	2.71375e-217	2.44345e-216
TP53I3	0.233721	0.270473	0.0606153	0	0
RPN2	0.233535	0.707116	0.570439	3.2916e-81	1.07919e-80
TIMM23	0.233356	0.437835	0.249086	6.03442e-178	4.15608e-177
CXADR	0.233248	0.388008	0.209184	2.81466e-180	1.97061e-179
NSFL1C	0.233118	0.529026	0.362549	6.11601e-135	3.11832e-134
PSMG1	0.233007	0.412683	0.230506	6.72904e-187	4.93809e-186
BCL2L12	0.23299	0.393134	0.206823	3.52833e-200	2.85111e-199
BRIX1	0.232709	0.449636	0.291273	5.39603e-141	2.86368e-140
RPL18A	0.232618	0.994517	0.963677	2.40574e-291	3.24151e-290
UBL7	0.232366	0.402789	0.231648	4.37489e-174	2.9439e-173
ORC6	0.232248	0.237573	0.0430247	0	0
VASP	0.232218	0.494934	0.342903	4.37479e-130	2.15088e-129
RUVBL1	0.232004	0.440339	0.269342	1.98452e-159	1.19658e-158
FDFT1	0.231669	0.627369	0.496573	4.07406e-95	1.52224e-94
PSMA6	0.231663	0.5239	0.371078	3.23569e-104	1.29951e-103
RPS3	0.231584	0.993921	0.953396	1.36071e-199	1.09644e-198
RUVBL2	0.231465	0.518775	0.348766	5.67988e-126	2.70522e-125
IMPDH1	0.231436	0.507927	0.35364	1.18955e-113	5.14061e-113
DNAJC15	0.231363	0.625104	0.472891	2.03485e-97	7.75263e-97
LY6D	0.231357	0.145905	0.0133262	0	0
SNRPD3	0.231262	0.755156	0.63311	2.82927e-83	9.46902e-83
C11orf73	0.231068	0.468947	0.326454	2.68482e-125	1.27184e-124
HES4	0.231014	0.478245	0.333156	2.79515e-114	1.21435e-113
DCPS	0.230577	0.348671	0.154813	8.3889e-242	8.80179e-241
CCDC167	0.230337	0.467875	0.285257	6.78039e-158	4.05404e-157
GCHFR	0.229786	0.413518	0.249086	5.20128e-140	2.74376e-139
NOL7	0.229671	0.637859	0.500305	2.71674e-100	1.06234e-99
FAT1	0.229632	0.254619	0.0397502	0	0
RPL21	0.229588	0.981285	0.929485	6.35743e-143	3.41514e-142
CCDC6	0.229424	0.480987	0.304066	3.15156e-142	1.68427e-141
UBE2I	0.229384	0.793778	0.699893	4.2361e-116	1.87241e-115
ZNF511	0.229278	0.41614	0.235988	4.05148e-185	2.94105e-184
KCNK1	0.229248	0.270592	0.0635851	0	0
DNAJC2	0.229227	0.516033	0.385318	5.02469e-115	2.1997e-114
SMYD2	0.229047	0.394684	0.201645	1.47925e-198	1.18361e-197
GPX7	0.228927	0.220169	0.00989948	0	0
SLC43A3	0.228927	0.243176	0.0358666	0	0
GALE	0.22888	0.423531	0.244517	1.35628e-170	8.87562e-170
PPP1R14B	0.228828	0.487066	0.311148	1.76405e-132	8.84811e-132
SLC25A1	0.228571	0.533794	0.38113	1.47715e-113	6.37624e-113
MAP1B	0.228352	0.213017	0.0156869	0	0
TXNL4A	0.228334	0.554893	0.419357	7.27698e-111	3.08637e-110
DUSP22	0.228251	0.29336	0.101736	4.82605e-288	6.38962e-287
MRPL2	0.227346	0.397187	0.21756	9.61701e-191	7.30126e-190
STK17A	0.226919	0.290976	0.113006	6.51595e-250	7.13134e-249
NOP58	0.226855	0.527238	0.374277	2.3501e-119	1.06556e-118
GNG4	0.226759	0.204077	0.0162961	0	0
SH3GLB1	0.22649	0.561211	0.403747	2.91391e-114	1.26546e-113
PTPRF	0.226329	0.588151	0.430551	2.78164e-105	1.12746e-104
MIA	0.226183	0.173084	0.00129455	0	0
WDR74	0.225999	0.396114	0.21223	4.72126e-195	3.69741e-194
GUK1	0.225644	0.901657	0.836202	1.75177e-133	8.86435e-133
PHACTR4	0.225429	0.345572	0.154432	2.26435e-239	2.34352e-238
IGHG1	0.225272	0.337347	0.170576	7.29138e-166	4.62841e-165
TCEB3	0.225239	0.355465	0.153366	1.49283e-258	1.69722e-257
NOP16	0.225151	0.448325	0.281831	5.64073e-144	3.05455e-143
NPC2	0.224673	0.737871	0.634176	4.4842e-81	1.46809e-80
TARS	0.224199	0.388366	0.212077	1.44814e-181	1.02773e-180
CASC15	0.224122	0.207176	0.017286	0	0
AKR7A2	0.224064	0.614734	0.473957	6.11096e-95	2.28183e-94
PLA2G16	0.22383	0.639051	0.594197	1.34726e-116	5.97816e-116
IL27RA	0.223814	0.213494	0.0277186	0	0
EIF3M	0.223798	0.649064	0.542263	3.51707e-83	1.17572e-82
ACTR3	0.223701	0.637263	0.50792	6.85098e-92	2.48585e-91
LCN2	0.223646	0.197401	0.0398264	0	0
STX10	0.223641	0.504589	0.342827	2.73642e-131	1.35763e-130
CDH3	0.223597	0.245202	0.0384557	0	0
CEBPG	0.223562	0.440219	0.257539	9.6131e-163	5.95981e-162
EMC8	0.223473	0.39814	0.210707	2.67651e-195	2.1004e-194
MESDC2	0.223281	0.551675	0.409991	5.83103e-111	2.47678e-110
MED10	0.223209	0.469901	0.308788	3.68012e-137	1.89924e-136
TIPRL	0.222963	0.541662	0.38844	5.14073e-116	2.27051e-115
ADD3	0.222814	0.288711	0.121459	5.86972e-228	5.68368e-227
PSMA4	0.22272	0.644058	0.514012	6.41389e-87	2.22683e-86
PPIH	0.222398	0.445822	0.282744	1.94513e-138	1.01484e-137
POLD3	0.222308	0.296102	0.10364	2.58928e-285	3.37729e-284
OSBPL8	0.222092	0.431041	0.255635	2.06489e-158	1.23915e-157
CLTA	0.221567	0.766003	0.663113	2.18277e-83	7.32033e-83
TRIM29	0.221401	0.250924	0.0633567	0	0
TINAGL1	0.2214	0.269758	0.0894761	2.6776e-280	3.39937e-279
MTHFD2	0.221343	0.616283	0.486902	6.25286e-86	2.14744e-85
ST8SIA6-AS1	0.221332	0.331863	0.11986	4.66465e-267	5.48337e-266
DNPEP	0.221296	0.528549	0.376637	3.42228e-113	1.47391e-112
TMSB10	0.221201	0.992848	0.985227	0	0
MRPL36	0.220659	0.658005	0.527566	3.24106e-88	1.14157e-87
EPN1	0.220384	0.496364	0.36293	8.963e-105	3.61111e-104
TOMM22	0.220304	0.680176	0.562747	3.54653e-67	1.00677e-66
TNFRSF12A	0.220148	0.621647	0.482181	2.0167e-58	5.27657e-58
ASF1B	0.219877	0.214924	0.038608	0	0
GBP1	0.219364	0.212659	0.0443954	0	0
ZFYVE21	0.219361	0.545953	0.404127	6.92169e-106	2.81951e-105
C2orf40	0.21922	0.170223	0.00319829	0	0
MPV17L2	0.219159	0.324711	0.143466	8.73183e-230	8.53463e-229
TBC1D17	0.219026	0.36226	0.193878	2.17784e-175	1.47855e-174
HP1BP3	0.21894	0.62582	0.481419	7.47471e-93	2.7365e-92
PADI2	0.218899	0.250089	0.0470606	0	0
RPIA	0.21848	0.388843	0.217865	2.67162e-173	1.78828e-172
FARP1	0.21842	0.425319	0.244974	3.28784e-159	1.98138e-158
AKAP13	0.21822	0.35332	0.176668	4.43421e-198	3.54055e-197
SNRPB	0.218015	0.759924	0.645294	9.12532e-70	2.66733e-69
NFYC	0.217954	0.378472	0.197913	2.83918e-189	2.12585e-188
SLC35B2	0.217806	0.452497	0.281526	8.99211e-148	5.04141e-147
ZWINT	0.217801	0.261295	0.0916844	2.69183e-244	2.86643e-243
SEC11C	0.217768	0.615091	0.485379	3.59686e-90	1.28954e-89
PLEKHJ1	0.217578	0.534033	0.396512	3.94623e-106	1.61259e-105
CDK2AP2	0.217397	0.659554	0.572571	5.40751e-87	1.87971e-86
TAF11	0.217381	0.421266	0.243603	7.26056e-171	4.76777e-170
GADD45A	0.217119	0.329241	0.160524	2.16799e-187	1.59713e-186
TIMM50	0.216972	0.464895	0.305513	2.19377e-131	1.08983e-130
PTTG1IP	0.216537	0.656216	0.541197	5.27278e-84	1.78245e-83
LRRC47	0.216455	0.376088	0.215504	5.52216e-161	3.36872e-160
NDRG2	0.215967	0.270592	0.135471	3.91632e-157	2.33184e-156
CDKN2A	0.215913	0.202646	0.117195	1.37753e-81	4.53071e-81
RBX1	0.215848	0.776374	0.657402	3.45283e-74	1.05968e-73
MACROD1	0.215686	0.450709	0.291426	2.22028e-130	1.09443e-129
PPME1	0.215555	0.388962	0.201264	7.9075e-192	6.05977e-191
LUZP1	0.215388	0.314698	0.120469	2.49902e-271	3.04736e-270
SSR3	0.215372	0.769937	0.679561	2.33839e-95	8.76015e-95
ICE1	0.215157	0.345214	0.159534	1.04204e-221	9.67213e-221
LYRM2	0.215141	0.505424	0.347776	1.44132e-118	6.49389e-118
SRSF10	0.215068	0.656693	0.534953	1.69908e-90	6.10492e-90
ARPC1A	0.214935	0.761235	0.663113	1.79454e-85	6.14089e-85
MRPL48	0.214725	0.445584	0.29173	3.88957e-127	1.87599e-126
RALA	0.214669	0.601144	0.455376	1.65678e-93	6.10658e-93
POLR2G	0.21459	0.558231	0.421794	1.46792e-95	5.51183e-95
NIP7	0.214423	0.306473	0.138593	5.38731e-212	4.68815e-211
RTKN	0.214409	0.382167	0.200655	1.01532e-188	7.57747e-188
DDA1	0.214301	0.466802	0.303305	4.05202e-133	2.04498e-132
TPM3	0.214201	0.843724	0.764164	2.55067e-98	9.80618e-98
NDUFS6	0.213959	0.780308	0.686415	1.70564e-84	5.79328e-84
SIGMAR1	0.213851	0.395041	0.242233	4.05134e-137	2.08893e-136
PHF19	0.213798	0.218858	0.0325921	0	0
C1orf122	0.213191	0.471212	0.313737	2.02041e-122	9.38803e-122
TPR	0.21298	0.645607	0.531145	1.47586e-86	5.10387e-86
EXOSC8	0.212759	0.355227	0.18276	7.73351e-188	5.723e-187
UPF2	0.212591	0.409703	0.231724	3.43872e-165	2.17076e-164
TRA2B	0.212549	0.627012	0.489796	2.01701e-88	7.12185e-88
ETV6	0.21241	0.289427	0.121307	6.84852e-217	6.14699e-216
VPS36	0.21225	0.448564	0.274444	5.58996e-144	3.02849e-143
ASCC3	0.212246	0.384074	0.19738	3.15266e-188	2.34215e-187
OTUB1	0.212143	0.561688	0.438319	6.88728e-92	2.49822e-91
UACA	0.211998	0.270831	0.0918367	4.96273e-274	6.12356e-273
MIIP	0.211941	0.355227	0.196543	6.21771e-163	3.86316e-162
STEAP3	0.211834	0.310168	0.120393	3.51994e-243	3.71709e-242
CHD4	0.210779	0.527596	0.382348	1.33876e-105	5.44365e-105
ADGRG1	0.210576	0.30683	0.123896	2.73739e-242	2.88271e-241
C15orf61	0.210528	0.524973	0.373439	2.148e-105	8.71865e-105
ZNF580	0.210332	0.536298	0.403518	2.07894e-94	7.73242e-94
SLC5A6	0.210279	0.366551	0.195477	2.07097e-173	1.38786e-172
RAB30-AS1	0.210186	0.326618	0.153975	2.2956e-200	1.86025e-199
FADS2	0.210158	0.389677	0.225937	1.20702e-131	6.01719e-131
AFMID	0.210068	0.438908	0.276576	4.78598e-129	2.33695e-128
BLOC1S6	0.209952	0.397544	0.221977	3.21877e-168	2.07666e-167
SFT2D2	0.209431	0.339611	0.165093	1.90515e-194	1.48386e-193
C14orf2	0.209425	0.836095	0.775739	7.94752e-144	4.2976e-143
HDGF	0.209129	0.547622	0.414941	8.7828e-93	3.2123e-92
SCPEP1	0.209062	0.421743	0.250457	4.53347e-143	2.43647e-142
NTAN1	0.209053	0.387889	0.213143	1.28097e-171	8.46035e-171
FAM210B	0.20905	0.575873	0.433978	3.35703e-89	1.19196e-88
GTF2F2	0.208952	0.368101	0.212839	1.51577e-156	8.983e-156
WWTR1	0.208945	0.314698	0.118185	1.3225e-258	1.50507e-257
TMEM126B	0.208885	0.388962	0.27353	1.02055e-100	4.0044e-100
MRPL9	0.208502	0.560019	0.427201	3.13313e-94	1.16307e-93
PSMA3	0.208389	0.61676	0.488958	3.06517e-84	1.03802e-83
PPFIBP1	0.208195	0.313625	0.15131	6.68484e-187	4.90881e-186
MRPL21	0.208038	0.604124	0.466266	5.05232e-80	1.6372e-79
CAMK2G	0.208028	0.315294	0.155955	6.73313e-181	4.746e-180
STAMBP	0.207992	0.434021	0.267362	2.20535e-144	1.19992e-143
CYB5R2	0.207888	0.230898	0.0703625	4.712e-251	5.19684e-250
SGK1	0.207462	0.210275	0.0561986	1.24303e-267	1.47027e-266
MRPS12	0.207441	0.6617	0.539141	2.759e-76	8.62262e-76
UBE2Q2	0.207424	0.385982	0.220225	4.94359e-158	2.9589e-157
IGLV2-23	0.207331	0.146263	0.00487359	0	0
NCBP2-AS2	0.207282	0.505662	0.3394	1.91762e-120	8.75727e-120
OPTN	0.207212	0.35928	0.235455	2.90175e-105	1.17489e-104
RRP1	0.207191	0.347717	0.173698	1.54907e-194	1.209e-193
FTO	0.207063	0.272023	0.0909229	3.05508e-270	3.69781e-269
SMAD1	0.206835	0.31589	0.139126	8.8379e-215	7.80385e-214
MFF	0.206794	0.60174	0.479211	4.08885e-85	1.39502e-84
SMC6	0.206245	0.342949	0.167834	7.48345e-198	5.96275e-197
TM9SF2	0.206119	0.610323	0.496878	2.96679e-71	8.83234e-71
USP48	0.206085	0.41018	0.237968	1.59918e-156	9.47237e-156
CTPS1	0.205609	0.245321	0.056427	0	0
PRELID1	0.205415	0.846585	0.779546	6.27681e-118	2.81803e-117
PERP	0.205302	0.874955	0.83841	3.31023e-165	2.0908e-164
HSPA14	0.205242	0.358565	0.183217	3.06023e-181	2.16509e-180
RTF1	0.205137	0.566456	0.424079	2.44668e-92	8.92016e-92
PWP1	0.204334	0.474908	0.324246	2.93609e-114	1.27461e-113
IMP3	0.204234	0.591608	0.451493	1.41143e-86	4.88251e-86
MALSU1	0.204223	0.525331	0.381968	1.06258e-103	4.25105e-103
GLG1	0.20407	0.326976	0.154508	1.56932e-199	1.26364e-198
SIRT7	0.204008	0.431279	0.270865	2.09852e-136	1.07814e-135
CDKN3	0.203615	0.202766	0.0443192	4.75418e-297	6.6004e-296
SNRPA	0.203343	0.496483	0.35661	9.77382e-100	3.80496e-99
MIS18BP1	0.203299	0.328645	0.162275	1.94197e-179	1.35299e-178
PELI1	0.203273	0.297294	0.112169	1.09943e-246	1.18064e-245
ACTN1	0.203236	0.536655	0.396208	1.53712e-89	5.47822e-89
PAIP1	0.203031	0.610442	0.485608	3.82684e-82	1.26484e-81
IGLV1-44	0.2029	0.132912	0.000685349	0	0
SMARCC1	0.202753	0.485278	0.334602	2.33799e-104	9.39968e-104
CX3CL1	0.202657	0.235427	0.0583308	1.31642e-307	1.93583e-306
PTS	0.202583	0.533556	0.42187	1.47161e-87	5.14681e-87
PSMA5	0.202527	0.578496	0.446543	2.96313e-76	9.25553e-76
MRPL19	0.202452	0.483371	0.334069	1.12717e-109	4.74366e-109
FKBP14	0.202349	0.305758	0.133186	6.26777e-209	5.35643e-208
CEBPZ	0.202176	0.427822	0.278175	2.9163e-123	1.36173e-122
EIF3J	0.202171	0.491954	0.359047	1.93608e-98	7.46092e-98
CDCA8	0.202166	0.18858	0.0307645	0	0
KLK5	0.202085	0.152819	0.00670119	0	0
PDE6D	0.201947	0.351413	0.172251	2.17896e-192	1.68108e-191
RP9	0.201866	0.36524	0.180856	8.02312e-191	6.09928e-190
IWS1	0.201704	0.372154	0.21162	1.85012e-156	1.09417e-155
AKT1S1	0.201348	0.480987	0.329577	9.45121e-111	4.00554e-110
XRN2	0.201306	0.641554	0.521779	2.7882e-76	8.7115e-76
MSN	0.201258	0.258195	0.0693725	0	0
KIAA1211L	0.201209	0.200977	0.05894	1.78052e-230	1.74629e-229
MFAP2	0.201156	0.192037	0.0389887	5.45371e-303	7.78926e-302
CH17-224D4.2	0.201145	0.137561	0	0	0
ANXA2R	0.200761	0.167004	0.0134024	0	0
ADAM15	0.20073	0.662892	0.508376	1.57943e-58	4.13437e-58
TMBIM1	0.200423	0.381094	0.227383	2.76494e-136	1.4186e-135
CTBP2	0.20041	0.484802	0.327749	1.25525e-114	5.47005e-114
NAE1	0.200321	0.381333	0.232409	9.56699e-134	4.84971e-133
KLF3	0.200239	0.407319	0.251447	1.29346e-129	6.34024e-129
CDCP1	0.200144	0.324353	0.126409	2.78186e-243	2.94038e-242
SNW1	0.200056	0.490285	0.340618	5.01744e-108	2.08394e-107
COA4	0.199992	0.631303	0.511499	1.79681e-72	5.42271e-72
TXN2	0.199972	0.61378	0.481419	2.32611e-76	7.2757e-76
NUP93	0.199759	0.264871	0.0795005	3.16113e-303	4.52619e-302
SEPT9	0.199597	0.559065	0.419814	1.03661e-76	3.25302e-76
R3HDM1	0.199449	0.300393	0.117195	7.20903e-243	7.60576e-242
PARL	0.199384	0.427584	0.278556	4.57526e-116	2.02154e-115
PSMC4	0.199307	0.560377	0.425906	1.16461e-82	3.86825e-82
PTPN2	0.199157	0.385862	0.226927	2.73884e-144	1.48877e-143
TUBB6	0.19913	0.203004	0.0265763	0	0
TUBA4A	0.199113	0.336989	0.186415	1.62961e-143	8.78298e-143
HADHA	0.199088	0.600668	0.471139	2.0941e-79	6.74194e-79
TRNAU1AP	0.198602	0.337823	0.170956	4.1613e-174	2.80183e-173
MLF2	0.198343	0.782334	0.717103	3.21265e-72	9.67267e-72
DNAJB11	0.198212	0.504709	0.382729	6.1572e-88	2.16402e-87
CENPN	0.19821	0.240792	0.068078	5.59587e-287	7.37467e-286
PAK1IP1	0.197695	0.322804	0.162047	4.03791e-177	2.76105e-176
U2SURP	0.197569	0.592562	0.458118	3.05505e-79	9.81361e-79
PNO1	0.197514	0.357611	0.21558	8.79994e-132	4.39267e-131
PEPD	0.197399	0.430564	0.277033	2.18773e-123	1.02237e-122
FMNL2	0.197013	0.205507	0.0199513	0	0
PSMB6	0.196747	0.683872	0.589933	5.50656e-76	1.71532e-75
SVBP	0.196476	0.345929	0.193345	3.64502e-146	2.01198e-145
RWDD1	0.196467	0.717249	0.604782	2.55339e-66	7.18243e-66
CFLAR	0.196446	0.378472	0.209869	1.53287e-160	9.3212e-160
PLXDC2	0.196281	0.242222	0.0632805	6.61365e-302	9.42239e-301
EI24	0.196132	0.645488	0.515535	1.4078e-61	3.78305e-61
TBCB	0.196092	0.700441	0.583917	2.29919e-60	6.11085e-60
VPS4A	0.195992	0.3563	0.189004	1.26532e-170	8.28513e-170
GART	0.195979	0.364644	0.193573	4.09019e-168	2.63739e-167
EIF6	0.195886	0.655859	0.517058	3.11614e-58	8.13457e-58
HLTF	0.19584	0.403505	0.233475	2.71869e-147	1.51827e-146
TMC5	0.195781	0.392299	0.3394	2.17243e-54	5.47107e-54
CMSS1	0.195703	0.354989	0.203701	4.34403e-146	2.39435e-145
C6orf48	0.195701	0.523543	0.403061	1.66242e-64	4.59477e-64
CALU	0.195665	0.575873	0.50533	2.7112e-63	7.4075e-63
TMED9	0.195588	0.713315	0.637451	6.00175e-82	1.97967e-81
COA1	0.195495	0.483967	0.336582	9.53823e-106	3.88257e-105
LYAR	0.195419	0.291692	0.137146	3.02051e-188	2.24544e-187
COX19	0.195171	0.353201	0.215123	2.92678e-123	1.36607e-122
KPNA2	0.195157	0.38169	0.243832	1.20765e-107	4.99951e-107
ZFAND2B	0.195155	0.357134	0.213524	3.46506e-133	1.74952e-132
HAUS2	0.195134	0.284778	0.106153	8.19641e-247	8.81017e-246
PPP2R1A	0.195092	0.615449	0.492918	5.30646e-70	1.55585e-69
MAP4K5	0.195052	0.349386	0.174612	5.41386e-183	3.88804e-182
MRPS22	0.194863	0.335916	0.17286	4.13899e-175	2.80166e-174
SEC13	0.194681	0.592681	0.457661	8.924e-72	2.67626e-71
COPS7B	0.194616	0.32638	0.156412	6.59708e-190	4.9689e-189
MRPL47	0.194555	0.533079	0.388669	3.98835e-92	1.44992e-91
LRRC42	0.194466	0.383598	0.222129	6.63289e-148	3.72054e-147
MBD4	0.194451	0.460484	0.305285	1.48133e-115	6.51993e-115
TPT1-AS1	0.194212	0.259149	0.111027	1.19621e-188	8.91575e-188
CHEK1	0.194095	0.218024	0.0335059	0	0
MRPL14	0.193742	0.721779	0.622982	1.44275e-71	4.31542e-71
TALDO1	0.1937	0.734653	0.62519	3.83436e-51	9.30376e-51
STX5	0.193637	0.410538	0.254341	4.44044e-129	2.16915e-128
PLK1	0.193604	0.155799	0.0202559	4.30483e-306	6.25789e-305
UBE2L3	0.193342	0.648468	0.524292	1.43972e-64	3.9831e-64
RABL6	0.193183	0.33377	0.170652	3.03675e-177	2.07772e-176
RCAN1	0.193118	0.256646	0.104173	7.68213e-187	5.63389e-186
CNPY3	0.193059	0.466206	0.313128	3.96432e-111	1.68576e-110
SH3KBP1	0.192896	0.204315	0.031526	0	0
ZNF593	0.192877	0.676123	0.575236	3.9767e-70	1.16867e-69
MAGEA3	0.1928	0.161402	0.000837648	0	0
CNPPD1	0.192782	0.395399	0.256244	9.52777e-112	4.06817e-111
CCDC88A	0.19261	0.198951	0.0277186	0	0
ACP1	0.192521	0.723447	0.631435	3.50568e-68	1.00693e-67
ANXA7	0.192465	0.588986	0.468779	1.49995e-65	4.19031e-65
CSAG1	0.192383	0.159495	0.0012184	0	0
SND1	0.192365	0.465491	0.340466	3.68858e-83	1.23269e-82
EIF2S1	0.192324	0.437358	0.285714	1.05305e-114	4.59768e-114
PTDSS1	0.192187	0.343903	0.19007	3.63193e-149	2.0554e-148
NIPA2	0.192101	0.418405	0.270027	9.48324e-120	4.31008e-119
DEF8	0.19206	0.282155	0.107981	7.26376e-238	7.44357e-237
PODXL	0.191852	0.218143	0.0499543	0	0
RP1-60O19.1	0.191806	0.125879	0.00487359	0	0
SRSF11	0.191694	0.737513	0.663494	5.10761e-94	1.88866e-93
YKT6	0.191656	0.354273	0.199589	3.29277e-144	1.78902e-143
APEX1	0.191647	0.653475	0.529318	2.91047e-64	8.03261e-64
IMMT	0.191579	0.447252	0.293634	1.10696e-114	4.83123e-114
FNDC3B	0.19143	0.343068	0.156488	2.99852e-200	2.42471e-199
VRK2	0.191358	0.299082	0.127323	3.50143e-209	2.99681e-208
ME1	0.191152	0.22899	0.0468322	0	0
SPG21	0.191025	0.638694	0.521017	6.30728e-67	1.78516e-66
GLIPR2	0.191012	0.185719	0.0207889	0	0
MRPS6	0.190894	0.544999	0.419966	1.95157e-75	6.04463e-75
POSTN	0.190727	0.129932	0.0105087	6.18787e-300	8.72872e-299
OGFRL1	0.190701	0.248421	0.0948066	2.99105e-209	2.56382e-208
HSPBP1	0.190692	0.446537	0.296451	2.21611e-111	9.43415e-111
CLSPN	0.190616	0.18107	0.023378	0	0
PARP2	0.190336	0.271427	0.103945	4.41334e-231	4.34714e-230
DPH2	0.19017	0.266301	0.0995279	1.1386e-232	1.13128e-231
GYPC	0.190125	0.149601	0.0185044	9.21655e-302	1.3098e-300
RRP7A	0.189991	0.393849	0.254721	1.84105e-109	7.73377e-109
MPZL1	0.189923	0.508404	0.360265	1.3538e-89	4.82636e-89
RPP38	0.18983	0.350936	0.190984	8.02295e-153	4.65567e-152
USP39	0.189721	0.362141	0.19898	2.23506e-155	1.31367e-154
VEGFA	0.189664	0.391465	0.259519	8.86815e-98	3.38774e-97
PKP4	0.18917	0.385505	0.232257	4.3983e-133	2.21876e-132
PTGES2	0.188993	0.392776	0.254188	1.2252e-109	5.15242e-109
MEA1	0.188942	0.673382	0.573408	2.09101e-70	6.16566e-70
BZW2	0.188597	0.627608	0.503807	3.15038e-52	7.74279e-52
SEC63	0.188522	0.506616	0.380902	2.76338e-83	9.25122e-83
TIMMDC1	0.188517	0.561688	0.431465	3.88139e-78	1.23328e-77
DNTTIP1	0.188513	0.424365	0.27216	2.96571e-118	1.3341e-117
CPTP	0.188513	0.317916	0.176744	6.5389e-138	3.39607e-137
METTL9	0.188356	0.680772	0.574627	6.91508e-63	1.88123e-62
SLC39A7	0.188342	0.530099	0.396817	5.75669e-84	1.94431e-83
CYB5B	0.188296	0.380975	0.226089	1.08686e-135	5.55638e-135
FAM96B	0.188271	0.586363	0.493832	3.12166e-76	9.74538e-76
MRPL51	0.188196	0.757897	0.700198	5.90636e-76	1.83886e-75
CDCA7	0.18801	0.18262	0.0155346	0	0
RPL37A	0.187949	0.965789	0.917606	7.76196e-53	1.9234e-52
CECR5	0.187755	0.389439	0.229973	1.50419e-135	7.68641e-135
SH3GL1	0.187678	0.315651	0.164941	1.98703e-156	1.17393e-155
RTFDC1	0.187674	0.588151	0.453472	7.62185e-68	2.18154e-67
PLEKHB1	0.187517	0.230898	0.0938166	2.36524e-181	1.67754e-180
TRAF7	0.187311	0.47455	0.321962	4.00546e-103	1.59687e-102
FAM127A	0.187235	0.478841	0.361788	1.92587e-78	6.14151e-78
RIOK1	0.187227	0.304685	0.153975	3.08109e-163	1.91641e-162
IGHV3-23	0.187136	0.126118	0.000989948	0	0
CAPN1	0.187045	0.467755	0.325008	1.46985e-98	5.67e-98
CRIP2	0.186955	0.789963	0.782973	1.52884e-144	8.33025e-144
PSME4	0.186858	0.369651	0.209641	4.62465e-139	2.42502e-138
CHMP1A	0.186837	0.37573	0.216037	1.96964e-143	1.06056e-142
PDE4B	0.186757	0.327453	0.155422	7.94342e-164	4.95965e-163
IGLV3-21	0.186745	0.12278	0.000533049	0	0
GNL1	0.186638	0.388247	0.230049	1.21789e-136	6.26827e-136
SPINT1	0.186629	0.652164	0.533582	2.17215e-61	5.8288e-61
GOT1	0.186626	0.357611	0.222814	1.19609e-115	5.27055e-115
RPL13A	0.186478	0.96257	0.90329	9.40352e-42	2.05714e-41
MAML2	0.186455	0.206103	0.031526	0	0
SMCHD1	0.186181	0.388008	0.227003	3.93058e-132	1.9646e-131
HACD1	0.185989	0.18119	0.0127932	0	0
AUP1	0.185973	0.673024	0.559397	1.74197e-60	4.63848e-60
MRPS16	0.185809	0.665514	0.566403	8.79828e-63	2.38957e-62
SDC2	0.185575	0.244964	0.0911514	3.15437e-202	2.59667e-201
TNFAIP2	0.185498	0.277625	0.1341	4.4588e-151	2.55498e-150
KIAA1217	0.18549	0.367028	0.230734	1.02977e-107	4.2662e-107
SRD5A1	0.185486	0.313506	0.146893	1.17192e-180	8.23517e-180
GADD45GIP1	0.185482	0.753964	0.677658	5.87139e-87	2.03972e-86
HGD	0.185408	0.165574	0.0287846	1.00031e-281	1.2799e-280
BRD7	0.185397	0.382525	0.208422	6.71335e-149	3.78986e-148
BSG	0.185389	0.796638	0.720378	2.4222e-68	6.97304e-68
C19orf48	0.18513	0.415902	0.280231	1.23165e-98	4.75596e-98
MECR	0.185002	0.293003	0.131587	6.94781e-191	5.28533e-190
SRPRA	0.184805	0.473596	0.318763	2.41842e-98	9.30086e-98
RP11-532F12.5	0.184766	0.594946	0.481496	3.27426e-68	9.41175e-68
RNF24	0.184639	0.316605	0.156488	1.0206e-166	6.544e-166
DAXX	0.184584	0.419955	0.266525	1.14141e-120	5.2209e-120
EIF3K	0.184583	0.858982	0.779546	4.30864e-52	1.05713e-51
GYG1	0.184511	0.414948	0.276729	8.29336e-99	3.20785e-98
EZH2	0.184298	0.260341	0.0944258	1.36258e-233	1.36211e-232
RSPRY1	0.184269	0.343664	0.178115	1.69275e-165	1.07155e-164
ARMC6	0.184266	0.280367	0.119098	2.58772e-203	2.14101e-202
FARSB	0.184194	0.324949	0.180475	9.79966e-140	5.15757e-139
RNF145	0.183721	0.233639	0.0615291	4.00731e-296	5.52989e-295
C11orf57	0.18367	0.360472	0.196771	3.22823e-153	1.87809e-152
KRT15	0.183392	0.325069	0.209793	7.54845e-73	2.28413e-72
GGCT	0.183081	0.785553	0.705681	5.39138e-68	1.5443e-67
MZT1	0.182846	0.450232	0.317088	4.50095e-90	1.61166e-89
ICMT	0.182761	0.353797	0.208879	3.25257e-126	1.55563e-125
SDHA	0.18274	0.483013	0.347015	2.46708e-87	8.60204e-87
CDK1	0.182672	0.189892	0.0566555	1.53494e-205	1.28485e-204
LRRFIP1	0.182631	0.742162	0.665474	8.98989e-69	2.59981e-68
UTP4	0.18246	0.260699	0.0963296	1.11524e-230	1.09474e-229
EHMT2	0.182433	0.370247	0.21459	6.43158e-138	3.34337e-137
C11orf24	0.182321	0.325665	0.178038	1.55088e-138	8.09886e-138
LHPP	0.182182	0.334486	0.176439	3.31909e-149	1.88022e-148
MBNL2	0.181872	0.328049	0.157326	1.13492e-172	7.5701e-172
ANXA4	0.181593	0.490762	0.37321	1.15528e-77	3.65252e-77
SERPINB5	0.181542	0.178329	0.00906183	0	0
NDUFV1	0.18154	0.683157	0.578891	1.48655e-53	3.71588e-53
RAB32	0.180932	0.241864	0.0887907	7.96628e-215	7.03965e-214
ACTR1A	0.18089	0.370962	0.231876	1.01461e-116	4.5056e-116
DDX39A	0.180849	0.440815	0.330567	4.18452e-78	1.32812e-77
VTA1	0.180821	0.362618	0.20431	5.44987e-144	2.95399e-143
TSPYL5	0.180724	0.226249	0.0661742	7.78288e-269	9.30201e-268
FEZ2	0.180579	0.403862	0.266981	2.48913e-105	1.00925e-104
TPM4	0.180298	0.768387	0.677581	1.94276e-45	4.43161e-45
C14orf119	0.180142	0.478722	0.338867	1.73217e-93	6.38033e-93
MLST8	0.179713	0.470139	0.354097	1.74337e-73	5.30345e-73
EIF4EBP2	0.179536	0.370128	0.213677	4.01997e-137	2.07369e-136
CFL1	0.179261	0.966146	0.931008	3.17865e-175	2.15417e-174
ATG4B	0.179161	0.387412	0.234465	1.73465e-128	8.43768e-128
MRPL46	0.179013	0.32781	0.176439	1.61482e-148	9.10256e-148
MCM3	0.178905	0.295506	0.147655	7.01942e-154	4.09622e-153
CKLF	0.178758	0.264394	0.173774	6.14619e-80	1.98829e-79
ZNF595	0.178712	0.193587	0.0581785	6.57136e-221	6.04544e-220
HSD17B2	0.178516	0.171296	0.0248249	0	0
PUF60	0.178457	0.575992	0.470911	7.33877e-61	1.95872e-60
IVD	0.178328	0.35785	0.214819	2.31323e-120	1.05555e-119
TANK	0.178257	0.403981	0.264849	2.40325e-105	9.75127e-105
PHIP	0.17813	0.472047	0.341837	2.80607e-84	9.50834e-84
KDF1	0.178124	0.314936	0.151767	2.31728e-175	1.57228e-174
RFXANK	0.178085	0.446299	0.313128	2.73901e-93	1.0063e-92
DSCR8	0.177942	0.151031	0.0110417	0	0
GGH	0.177836	0.278937	0.145903	1.16338e-129	5.70753e-129
LBR	0.177796	0.253069	0.0951112	4.73407e-213	4.13543e-212
LAMB3	0.177605	0.15115	0.0130978	0	0
PLSCR1	0.177379	0.32483	0.197304	2.28181e-107	9.42248e-107
MRPS26	0.177131	0.696627	0.606762	2.71059e-61	7.26342e-61
PTPN14	0.177011	0.260937	0.0946543	2.29625e-221	2.12273e-220
RFC4	0.176775	0.266301	0.11788	2.18934e-178	1.51059e-177
IPO5	0.176618	0.331744	0.17979	1.5951e-143	8.60105e-143
RAB10	0.176605	0.663011	0.544624	8.03993e-56	2.05192e-55
CEP104	0.176457	0.292407	0.142096	4.87201e-166	3.09608e-165
DUT	0.176445	0.707712	0.637146	6.52361e-59	1.71157e-58
COPS8	0.176422	0.492311	0.351355	7.18451e-84	2.42369e-83
FBXO9	0.176258	0.455597	0.318306	4.76894e-91	1.71784e-90
PTK7	0.176214	0.209322	0.0491167	2.23594e-291	3.01628e-290
TIAL1	0.176129	0.500417	0.362169	7.08948e-87	2.46064e-86
FBXO22	0.176119	0.378353	0.22586	1.98259e-129	9.70987e-129
TBRG4	0.176045	0.349863	0.199741	5.26886e-137	2.71547e-136
ATIC	0.175884	0.480749	0.357067	1.4059e-76	4.40828e-76
GPM6B	0.175845	0.207772	0.0708194	7.55269e-206	6.33605e-205
PABPN1	0.175788	0.537847	0.411514	7.04224e-70	2.06214e-69
SREBF2	0.17563	0.333055	0.187557	2.24902e-124	1.05881e-123
CBX1	0.175462	0.480272	0.339781	2.71704e-83	9.09873e-83
RPP40	0.175379	0.235785	0.0781298	2.59324e-238	2.67181e-237
DAZAP1	0.175293	0.427345	0.281907	2.05102e-103	8.19118e-103
MYBL2	0.175229	0.172488	0.0202559	0	0
FARSA	0.175212	0.425557	0.291045	1.25352e-94	4.67147e-94
CACUL1	0.175157	0.513649	0.376637	7.37948e-79	2.36251e-78
XDH	0.175042	0.163667	0.0153061	0	0
ELAVL1	0.174781	0.553582	0.422936	7.40243e-70	2.16706e-69
TRIM44	0.174644	0.453213	0.322038	1.34049e-83	4.51147e-83
MRPS18B	0.174206	0.535702	0.40268	8.45441e-71	2.50389e-70
MRPL15	0.174188	0.440458	0.32714	2.41544e-77	7.61556e-77
PI3	0.174174	0.132435	0.00540664	0	0
RNF168	0.174096	0.306473	0.161133	2.43973e-142	1.30446e-141
DEFB1	0.173987	0.155561	0.02947	3.64501e-247	3.93276e-246
AMD1	0.173944	0.517225	0.367118	2.3522e-74	7.23258e-74
NIFK	0.17391	0.489212	0.365062	1.79806e-72	5.42504e-72
AP3D1	0.173807	0.394087	0.254341	8.97894e-108	3.7212e-107
ACIN1	0.173454	0.417213	0.266448	6.74933e-107	2.77203e-106
MRPS10	0.173376	0.479795	0.349223	6.00225e-81	1.96284e-80
KLC1	0.173358	0.307307	0.153061	7.33725e-163	4.5538e-162
SLC25A13	0.173129	0.337704	0.166997	1.33222e-166	8.53247e-166
NDUFB7	0.173012	0.838002	0.77315	8.56839e-76	2.66401e-75
PAQR4	0.173003	0.335797	0.173926	1.12713e-147	6.3161e-147
FAM127B	0.172775	0.555489	0.449893	2.01881e-64	5.57712e-64
NUDT22	0.172764	0.478841	0.350366	4.56404e-78	1.44777e-77
SEZ6L2	0.17266	0.390631	0.240938	6.59869e-104	2.64364e-103
TCF7L1	0.17253	0.194779	0.0455376	2.37755e-267	2.80349e-266
BOC	0.172288	0.169269	0.0114225	0	0
DHX36	0.172176	0.461795	0.33247	2.05123e-83	6.88121e-83
IGHV1-18	0.172092	0.115508	0.00022845	0	0
TBC1D7	0.172015	0.340446	0.202787	3.57394e-119	1.61854e-118
AIMP2	0.172008	0.380498	0.242613	1.02712e-104	4.13673e-104
SNHG10	0.172	0.271546	0.114225	3.34581e-188	2.48242e-187
TXNDC12	0.171726	0.508046	0.38943	2.2867e-70	6.73919e-70
CD3EAP	0.171725	0.292049	0.142248	2.14644e-162	1.32856e-161
FAM111B	0.171578	0.169865	0.0312214	1.61328e-277	2.0212e-276
TMEM237	0.171246	0.281559	0.125343	1.79052e-183	1.28913e-182
PKMYT1	0.170632	0.195017	0.0495736	7.0946e-247	7.63305e-246
GLRX2	0.170558	0.415306	0.265763	2.82045e-105	1.14278e-104
HAPLN3	0.170448	0.168316	0.0116509	0	0
LTV1	0.170371	0.295148	0.151157	2.40451e-149	1.36347e-148
LINC00665	0.170299	0.437954	0.30894	2.10672e-81	6.92303e-81
AC005152.3	0.170162	0.147574	0.000533049	0	0
HSD17B10	0.170128	0.627131	0.505407	1.34289e-50	3.24052e-50
UROS	0.170042	0.45655	0.322571	9.80217e-85	3.33332e-84
PLIN3	0.17004	0.464179	0.347396	3.18083e-72	9.57939e-72
RHOV	0.169953	0.453093	0.331023	5.04067e-67	1.42738e-66
ASPM	0.16989	0.158303	0.021322	2.03772e-304	2.93606e-303
KATNBL1	0.16986	0.402909	0.255635	3.70944e-108	1.54292e-107
MOSPD3	0.169799	0.444511	0.31686	3.87318e-81	1.26951e-80
GINS2	0.169766	0.23197	0.08841	4.97715e-192	3.82183e-191
VCAN	0.169745	0.15115	0.00951873	0	0
SSPN	0.168934	0.251162	0.100518	2.78214e-179	1.9348e-178
ARL2BP	0.168826	0.437358	0.289826	9.90794e-98	3.78243e-97
CENPA	0.168819	0.150674	0.0192659	1.58378e-297	2.20956e-296
HLA-DRB1	0.168816	0.342234	0.239034	1.52818e-56	3.93355e-56
COX7A2L	0.168772	0.771606	0.703396	1.66902e-55	4.24822e-55
ARF1	0.16876	0.892717	0.858209	1.18321e-89	4.22083e-89
PALLD	0.168622	0.365598	0.222053	3.91099e-110	1.65262e-109
SFPQ	0.168338	0.663607	0.575921	3.57248e-49	8.48632e-49
TAF3	0.168331	0.313625	0.165398	1.49103e-145	8.19062e-145
UBR4	0.168136	0.289427	0.135547	1.31224e-165	8.31596e-165
CTSZ	0.167877	0.425557	0.286704	1.90828e-82	6.32551e-82
AGBL5	0.167866	0.233758	0.0915321	3.179e-188	2.36019e-187
GLYATL2	0.167803	0.162475	0.038608	2.53261e-217	2.28215e-216
HMBS	0.167791	0.316009	0.166844	7.94317e-147	4.41218e-146
ZRANB2	0.167778	0.484563	0.347396	1.2459e-79	4.02137e-79
HPGD	0.167766	0.134343	0.0306884	9.48213e-190	7.11845e-189
ISL2	0.167707	0.132555	0.01424	2.91475e-283	3.76316e-282
MRPS18A	0.167588	0.430325	0.291959	3.25141e-91	1.17305e-90
STK32C	0.167532	0.260699	0.0941212	2.43961e-229	2.38044e-228
SPATC1L	0.167491	0.305162	0.14141	2.81814e-175	1.91099e-174
FANCL	0.167381	0.259983	0.113539	8.28767e-177	5.6568e-176
PDCD10	0.167321	0.581833	0.463143	1.27697e-59	3.36501e-59
SNX17	0.167237	0.541423	0.424612	8.18446e-64	2.24797e-63
SCFD1	0.167154	0.371916	0.244517	5.60463e-97	2.12682e-96
RNPS1	0.167138	0.737275	0.647502	7.49466e-46	1.71852e-45
EIF4G1	0.166822	0.551794	0.424002	5.15417e-60	1.36449e-59
CCDC50	0.166748	0.332817	0.180551	3.0157e-136	1.54656e-135
EPS8	0.16651	0.250566	0.104782	1.02281e-181	7.27236e-181
MSL3	0.166363	0.27989	0.131968	1.03141e-160	6.28194e-160
FUOM	0.166297	0.198593	0.0499543	3.11621e-262	3.61481e-261
TRIP6	0.166241	0.365479	0.295995	8.3441e-47	1.93701e-46
TMEM159	0.165936	0.544046	0.416921	1.46604e-58	3.83932e-58
SEC11A	0.165921	0.758255	0.6871	8.47503e-52	2.07091e-51
FUCA2	0.165866	0.382644	0.247259	3.50759e-98	1.34625e-97
NFKBIL1	0.165854	0.415544	0.291197	9.27602e-84	3.12833e-83
BMP4	0.165791	0.184051	0.049269	4.47645e-226	4.26233e-225
ASUN	0.165551	0.256884	0.119479	1.25724e-156	7.46245e-156
RIF1	0.165433	0.377637	0.234846	2.60161e-110	1.10096e-109
LPAR2	0.165388	0.312075	0.175373	3.92826e-125	1.85856e-124
AAMP	0.165273	0.542854	0.424307	1.05021e-60	2.79909e-60
DCAF11	0.165026	0.385386	0.245431	3.23853e-107	1.33394e-106
IFNAR2	0.164999	0.221123	0.052848	1.53936e-301	2.18222e-300
LSM6	0.164964	0.468351	0.338943	3.92089e-77	1.23416e-76
FBLN5	0.164775	0.191203	0.0378465	3.85831e-295	5.27964e-294
RBBP8	0.164631	0.311241	0.161209	2.03744e-142	1.08988e-141
KLHL23	0.164628	0.231851	0.075693	5.08552e-238	5.23017e-237
FHL3	0.164509	0.190368	0.035562	0	0
CCAR1	0.164466	0.45965	0.332242	2.21146e-79	7.1158e-79
ARL4C	0.164301	0.162594	0.0255102	1.81476e-292	2.4568e-291
TAF6	0.164255	0.381213	0.243375	3.02692e-102	1.20172e-101
ZNF292	0.164062	0.442007	0.301553	1.10753e-87	3.8806e-87
FERMT2	0.164011	0.267016	0.105315	1.83683e-197	1.46153e-196
MINA	0.163916	0.260103	0.107295	5.14256e-189	3.84296e-188
SRRT	0.16389	0.393372	0.257234	1.46102e-95	5.48769e-95
NFE2L2	0.163745	0.517463	0.393009	8.92685e-63	2.42391e-62
POLR2I	0.163681	0.719037	0.625647	6.02107e-44	1.34922e-43
AP1M1	0.163624	0.289188	0.137984	2.45837e-163	1.52992e-162
MTMR2	0.163531	0.219931	0.0644228	1.15489e-247	1.25078e-246
ADA	0.163498	0.172369	0.0337344	5.52991e-276	6.88287e-275
WDFY2	0.163483	0.300513	0.151691	1.94126e-147	1.08623e-146
PDCD6	0.163341	0.805579	0.73972	6.422e-55	1.62412e-54
TXNRD1	0.163284	0.341638	0.206975	2.14477e-108	8.9406e-108
TRIB3	0.163274	0.308857	0.199817	8.08842e-83	2.69284e-82
MYO1E	0.16327	0.262725	0.100822	1.32854e-203	1.09999e-202
CCDC186	0.163259	0.449636	0.322342	2.78879e-79	8.96335e-79
ACTL6A	0.163153	0.45965	0.3295	1.21426e-78	3.87872e-78
EHBP1	0.163084	0.228752	0.0791197	1.04706e-214	9.23125e-214
LMNB1	0.163065	0.190249	0.0504112	4.39073e-236	4.42403e-235
SDHD	0.163002	0.374776	0.315489	3.38577e-42	7.43957e-42
RP11-111M22.3	0.162986	0.243891	0.0833841	1.7899e-227	1.72005e-226
RAD51AP1	0.162816	0.196329	0.0545995	6.36796e-231	6.25626e-230
SCAMP2	0.162687	0.422696	0.296375	3.46531e-82	1.14568e-81
MDFI	0.162674	0.207653	0.0724947	1.35691e-190	1.02812e-189
COX7A2	0.162595	0.888902	0.840618	9.06826e-51	2.19196e-50
GLTSCR2	0.162381	0.712719	0.594197	4.29721e-20	7.07594e-20
NABP2	0.162259	0.42508	0.315717	3.02194e-69	8.77476e-69
TSTA3	0.162251	0.603886	0.50533	5.74097e-52	1.40704e-51
IGHV3-30	0.16224	0.109667	0.0012184	0	0
POLR2D	0.162218	0.284778	0.151843	1.76975e-128	8.60475e-128
GFOD1	0.162194	0.205865	0.0514773	1.13922e-271	1.39217e-270
CCDC137	0.16219	0.391346	0.264468	4.61947e-87	1.60774e-86
KCNMB2-AS1	0.162019	0.169627	0.0131739	0	0
PPP4R3B	0.162005	0.427703	0.305742	3.96258e-74	1.21482e-73
DLAT	0.16182	0.265586	0.124505	3.12165e-156	1.84235e-155
PFDN4	0.161785	0.50006	0.394837	1.36149e-53	3.40478e-53
ANAPC15	0.161767	0.434498	0.306503	3.40434e-80	1.106e-79
CASP8AP2	0.161735	0.28299	0.131587	5.85711e-169	3.79815e-168
HORMAD1	0.161639	0.150674	7.61499e-05	0	0
RAB38	0.161635	0.212779	0.0526196	1.63947e-280	2.08372e-279
CNOT1	0.161596	0.278937	0.132196	3.7282e-158	2.23379e-157
PRR7	0.161551	0.338777	0.194867	5.9219e-119	2.67763e-118
ECHDC1	0.161191	0.260818	0.133034	2.53022e-131	1.25642e-130
SMC2	0.161188	0.278579	0.143619	3.52247e-134	1.79118e-133
AKT1	0.161153	0.390035	0.258148	8.61565e-89	3.04964e-88
TCP1	0.161059	0.622243	0.526424	6.18307e-39	1.30757e-38
ELOF1	0.160852	0.479795	0.352422	2.12897e-72	6.41837e-72
INF2	0.160805	0.319108	0.175297	4.40651e-125	2.08225e-124
ATAD2	0.160794	0.266182	0.137907	4.38926e-126	2.09401e-125
XPNPEP1	0.160761	0.250805	0.112321	1.50688e-164	9.47064e-164
RPLP0	0.160697	0.98808	0.963981	3.88744e-92	1.41413e-91
SIN3B	0.160565	0.254262	0.0995279	5.32391e-198	4.24798e-197
SIKE1	0.160552	0.336989	0.187557	3.04606e-130	1.50018e-129
C14orf142	0.160379	0.381452	0.25396	2.33779e-91	8.44236e-91
GNPTAB	0.160245	0.327691	0.208422	1.41261e-94	5.25918e-94
BAD	0.160235	0.576827	0.454615	4.87381e-54	1.22419e-53
CACNB4	0.160133	0.13172	0.00738654	0	0
CHST9	0.160133	0.139826	0.00426439	0	0
JMJD1C	0.160095	0.509834	0.366585	2.28707e-68	6.5857e-68
HERC2	0.160004	0.341399	0.192735	1.26059e-124	5.94694e-124
USP34	0.15967	0.390273	0.265535	3.38239e-86	1.16513e-85
RSRC1	0.159657	0.424842	0.288989	1.15243e-87	4.03668e-87
EFEMP1	0.159534	0.185243	0.0968626	4.61243e-89	1.63721e-88
ARHGDIA	0.159506	0.675885	0.557112	2.11164e-34	4.24334e-34
THOC3	0.159476	0.353797	0.205148	2.99802e-119	1.35826e-118
NOP2	0.159301	0.25891	0.124505	1.29637e-141	6.91194e-141
MDK	0.159165	0.67517	0.563281	4.22e-22	7.16141e-22
SLC52A2	0.159026	0.493503	0.365139	1.22077e-68	3.52412e-68
RPS17	0.158986	0.858386	0.794472	4.01233e-32	7.82203e-32
SLBP	0.158947	0.452617	0.334146	1.2476e-69	3.64021e-69
TRIP13	0.158905	0.188103	0.0440146	1.70049e-259	1.94688e-258
ALKBH3	0.158554	0.274169	0.131435	2.30332e-148	1.29644e-147
TRIM69	0.158527	0.246632	0.0979287	9.44744e-190	7.09707e-189
FTSJ1	0.158411	0.296936	0.162504	1.04729e-125	4.98182e-125
UBALD1	0.158385	0.365002	0.233704	9.60931e-96	3.61528e-95
KAZN	0.158357	0.230659	0.0935882	1.28235e-169	8.35354e-169
MACF1	0.158248	0.421624	0.295842	2.99357e-76	9.34804e-76
FNTA	0.158097	0.397187	0.275282	2.5916e-78	8.25755e-78
ALDH7A1	0.158095	0.346168	0.236902	7.22085e-74	2.20544e-73
KIFC1	0.158077	0.16021	0.0214743	0	0
HACE1	0.15794	0.165574	0.0334298	9.03746e-254	1.0094e-252
COMMD9	0.157921	0.356777	0.229516	2.44083e-94	9.07251e-94
REXO2	0.157888	0.640601	0.537313	1.7156e-40	3.69509e-40
POP7	0.157788	0.599833	0.491395	5.91481e-52	1.44934e-51
MTDH	0.157566	0.777208	0.726013	1.84804e-68	5.3282e-68
PCNA	0.157551	0.441531	0.335212	5.57861e-61	1.48963e-60
EBPL	0.15754	0.514364	0.447	2.0053e-51	4.87604e-51
E2F4	0.157454	0.237811	0.0938928	1.1582e-188	8.6381e-188
SRM	0.157337	0.377995	0.223043	6.0938e-110	2.57024e-109
BUD31	0.157224	0.676243	0.583993	4.3554e-41	9.4538e-41
DDX50	0.156947	0.324353	0.185044	9.0228e-123	4.20279e-122
DESI1	0.156927	0.375015	0.241547	8.55171e-97	3.24086e-96
PLPP3	0.156899	0.234474	0.093512	1.20879e-180	8.48904e-180
ATP13A5	0.156846	0.135415	0.0171337	1.95066e-270	2.36856e-269
PIR	0.15677	0.224461	0.0933597	4.73177e-166	3.01031e-165
DNAJB2	0.15668	0.384432	0.257843	5.50218e-87	1.91204e-86
DDX10	0.156647	0.263917	0.131739	2.25937e-137	1.16866e-136
COX4I1	0.156589	0.888425	0.847776	6.43967e-88	2.2619e-87
SH3BP5	0.156458	0.314579	0.17286	1.69225e-122	7.8664e-122
RPS19	0.15644	0.998927	0.981952	3.71732e-125	1.75949e-124
PRKCDBP	0.156356	0.14972	0.0291654	8.56014e-237	8.7018e-236
TERF2IP	0.156223	0.46251	0.351127	3.52257e-62	9.51509e-62
ANAPC16	0.156211	0.760162	0.685958	3.06718e-41	6.66647e-41
SMC5	0.156175	0.327214	0.215733	1.2106e-83	4.07551e-83
TOMM34	0.156166	0.279175	0.153366	3.6201e-116	1.60075e-115
BHLHE41	0.156104	0.19156	0.0395218	9.47071e-283	1.21998e-281
SQLE	0.155985	0.500775	0.40131	7.1967e-52	1.76118e-51
ZNF638	0.155977	0.445822	0.319906	3.63762e-74	1.1161e-73
MEST	0.155867	0.258076	0.199208	1.22693e-39	2.61888e-39
RPS27A	0.155849	0.993682	0.978526	3.44592e-124	1.61962e-123
ISYNA1	0.155805	0.394326	0.277795	7.61833e-71	2.25686e-70
LPCAT2	0.155647	0.16772	0.026424	1.00984e-302	1.44051e-301
SEC14L1	0.155606	0.346525	0.200883	3.93122e-117	1.75051e-116
PRCC	0.155601	0.447848	0.338943	2.37267e-63	6.49033e-63
R3HDM4	0.155578	0.38324	0.275967	1.04835e-70	3.10242e-70
CDCA5	0.155498	0.1676	0.031526	8.4397e-269	1.00765e-267
DDX27	0.155465	0.418524	0.292492	2.7811e-79	8.94115e-79
SLTM	0.155459	0.606032	0.50099	3.45641e-47	8.05649e-47
RP11-12G12.7	0.15536	0.345572	0.211011	1.33659e-100	5.23905e-100
TFAP2B	0.155143	0.374419	0.313357	1.11517e-36	2.29419e-36
IGLV1-47	0.155115	0.104542	0.00510204	5.29623e-265	6.19393e-264
RNF5	0.155107	0.497437	0.368185	5.43299e-63	1.47909e-62
PCID2	0.155079	0.337347	0.207889	7.97099e-103	3.16898e-102
IGHV1-3	0.155071	0.106091	0.00175145	1.75775e-300	2.48565e-299
PRKRIR	0.154984	0.252116	0.102422	2.92059e-183	2.1001e-182
RPS11	0.154832	0.927286	0.868337	4.46258e-30	8.48692e-30
CYB561A3	0.154811	0.34879	0.231572	1.2753e-85	4.36928e-85
GET4	0.154746	0.285135	0.147883	8.79886e-119	3.96904e-118
SUCLG1	0.154723	0.543688	0.443116	1.10146e-52	2.72113e-52
PRTFDC1	0.154659	0.154607	0.0018276	0	0
ENDOD1	0.154647	0.258791	0.102345	1.67588e-191	1.27999e-190
TMEM38A	0.154623	0.191799	0.0299269	0	0
CHAC2	0.154598	0.180474	0.027414	0	0
AURKAIP1	0.154416	0.805579	0.729135	2.0073e-46	4.63716e-46
SZRD1	0.154359	0.388127	0.250838	2.9908e-93	1.0981e-92
UVRAG	0.154207	0.405889	0.266905	2.39487e-81	7.86541e-81
RBM26	0.154205	0.332221	0.194487	5.65079e-115	2.47284e-114
WDR34	0.154116	0.483729	0.397426	1.76605e-52	4.35264e-52
PKP1	0.154079	0.205984	0.0486598	3.27418e-269	3.92558e-268
SLC35B1	0.153971	0.478484	0.355391	6.7574e-67	1.91114e-66
RAB1A	0.153791	0.62868	0.541197	1.97263e-45	4.49887e-45
HMGB2	0.153788	0.400644	0.327064	4.24745e-42	9.32579e-42
FAM83D	0.153772	0.162355	0.0202559	0	0
FAM127C	0.153694	0.268447	0.140573	3.27096e-120	1.49138e-119
FAM20C	0.153589	0.197878	0.0651843	1.27008e-188	9.45399e-188
NSUN5	0.15355	0.404816	0.279242	7.2901e-82	2.40256e-81
CENPV	0.153422	0.215401	0.118261	1.54125e-95	5.78334e-95
GPR137	0.153411	0.292764	0.165245	1.93906e-111	8.26399e-111
PPP1R11	0.153347	0.536894	0.413494	2.18231e-53	5.44553e-53
RP11-369C8.1	0.153255	0.139945	0.0317545	1.49963e-194	1.1712e-193
KNSTRN	0.153202	0.200143	0.0672403	7.35781e-194	5.71519e-193
ARHGAP10	0.152967	0.165693	0.0269571	5.72026e-293	7.77167e-292
LYSMD2	0.152958	0.259268	0.12915	1.86351e-137	9.64771e-137
OLMALINC	0.152936	0.195613	0.0862778	2.18489e-125	1.03673e-124
COMMD1	0.152715	0.526642	0.411285	7.47632e-57	1.92962e-56
POLR1E	0.152715	0.227441	0.0897807	9.78661e-178	6.71603e-177
ARPC1B	0.152709	0.469424	0.473652	3.38771e-27	6.21018e-27
VIM-AS1	0.152521	0.15413	0.00601584	0	0
CDC40	0.152513	0.375134	0.23774	5.91981e-98	2.26447e-97
MAP4K4	0.152485	0.244248	0.0910752	2.12115e-201	1.73737e-200
RHNO1	0.152439	0.298129	0.169205	2.59494e-112	1.11173e-111
ACO2	0.152391	0.430564	0.305133	1.97981e-73	6.01951e-73
SLC4A1AP	0.152284	0.295744	0.15527	1.46805e-134	7.47835e-134
FAM46A	0.152279	0.226487	0.109047	2.80396e-126	1.34444e-125
VSNL1	0.151983	0.15127	0.00129455	0	0
BSPRY	0.151909	0.371439	0.255026	3.85459e-79	1.23611e-78
GLRX5	0.151813	0.434021	0.318154	1.8725e-70	5.52561e-70
THAP4	0.151749	0.408988	0.285562	2.17751e-77	6.86729e-77
DBI	0.15168	0.909524	0.886004	4.74959e-80	1.53998e-79
CUL5	0.151551	0.381929	0.259595	4.42647e-78	1.40452e-77
DRG1	0.151313	0.410418	0.288303	1.00425e-73	3.06314e-73
TMEM213	0.151276	0.141733	0.00350289	0	0
SON	0.151129	0.674335	0.587344	8.37039e-41	1.81171e-40
OVOS2	0.150911	0.142806	0.0166007	2.28301e-286	2.99148e-285
PTPRK	0.150891	0.498987	0.346558	6.85278e-69	1.98278e-68
MSH6	0.150871	0.262606	0.124962	2.51434e-145	1.38053e-144
SRSF3	0.150852	0.772082	0.704386	1.03983e-40	2.24766e-40
CKAP5	0.150841	0.28895	0.16456	6.15473e-106	2.50888e-105
PAK1	0.15075	0.32936	0.198142	6.35774e-104	2.548e-103
SRSF8	0.150643	0.381333	0.248401	4.51759e-81	1.4786e-80
MAGOHB	0.150631	0.414114	0.318306	1.58703e-54	3.99943e-54
SMARCA5	0.150596	0.461676	0.33742	3.2223e-67	9.15186e-67
CCDC34	0.150565	0.376326	0.259519	2.11983e-75	6.56222e-75
IFNAR1	0.150479	0.369055	0.239948	2.40132e-90	8.61458e-90
PPP5C	0.150437	0.309095	0.180551	2.16036e-107	8.92418e-107
SAV1	0.150413	0.316128	0.173317	1.11044e-120	5.0833e-120
GTF3C5	0.150308	0.284062	0.16357	2.57036e-107	1.06063e-106
KIF23	0.150076	0.15723	0.0271855	6.65071e-265	7.77004e-264
CRTC3	0.149915	0.2874	0.169053	6.21141e-99	2.40419e-98
HMGN2	0.149902	0.850399	0.815793	2.95105e-67	8.38566e-67
LRIF1	0.149836	0.381929	0.249619	2.83313e-86	9.76217e-86
ZFPL1	0.149762	0.44308	0.324855	1.83579e-67	5.23738e-67
SMAGP	0.149747	0.262844	0.133338	1.66416e-128	8.09824e-128
FNBP1L	0.149712	0.466444	0.361255	1.52742e-56	3.93246e-56
GALNS	0.149673	0.209083	0.0600061	4.02897e-240	4.1812e-239
TRAF3IP3	0.149642	0.0994159	0.00494974	3.00764e-251	3.32032e-250
PRPSAP1	0.149471	0.440339	0.307798	2.5816e-67	7.34312e-67
USP8	0.149442	0.441054	0.320972	1.14527e-68	3.30701e-68
COA7	0.149441	0.210514	0.0628998	3.35604e-236	3.38747e-235
IGLV1-51	0.149424	0.0933365	0.00266525	1.2901e-252	1.43252e-251
C1QTNF2	0.149333	0.129217	0.00837648	0	0
CTB-50L17.10	0.149274	0.289069	0.161209	2.06172e-115	9.06745e-115
DFFA	0.14925	0.330314	0.198218	2.21477e-106	9.06698e-106
HMCES	0.149037	0.316963	0.180856	1.25172e-114	5.45676e-114
EED	0.148985	0.227679	0.0918367	1.62917e-168	1.05348e-167
GAR1	0.148915	0.343426	0.231724	5.60641e-80	1.81521e-79
MRPS7	0.148892	0.6288	0.502056	1.27673e-30	2.44108e-30
ECHDC3	0.148883	0.261652	0.120469	1.35784e-151	7.81595e-151
ITGA6	0.14885	0.30838	0.190679	7.23791e-89	2.56356e-88
ACTR2	0.148826	0.514841	0.431617	1.95519e-47	4.56385e-47
TDG	0.148799	0.390154	0.268504	7.43434e-79	2.37941e-78
GPN1	0.148753	0.284062	0.152757	3.75736e-122	1.73882e-121
GMCL1	0.148732	0.399332	0.275282	4.11777e-79	1.32014e-78
CTHRC1	0.148711	0.163428	0.0357904	2.0174e-233	2.01493e-232
TCF25	0.148684	0.547622	0.435577	5.10568e-50	1.22532e-49
PAICS	0.148596	0.465729	0.356762	5.31568e-57	1.37352e-56
CENPU	0.148405	0.203838	0.0740938	1.64192e-172	1.09264e-171
PDK3	0.148325	0.277864	0.137527	2.85761e-138	1.4882e-137
TPRKB	0.148298	0.532245	0.425906	1.16963e-51	2.85317e-51
FERMT1	0.148176	0.147455	0.00350289	0	0
SHKBP1	0.148154	0.35332	0.231572	4.08976e-87	1.42382e-86
NOL10	0.148139	0.289784	0.154127	1.99594e-128	9.69628e-128
FAM3C	0.148084	0.350101	0.328358	5.68132e-23	9.75869e-23
GPS1	0.14782	0.517702	0.382348	7.02494e-54	1.76101e-53
MPP6	0.147814	0.164501	0.0143162	0	0
TMEM55B	0.147787	0.322804	0.19601	2.57784e-101	1.01567e-100
COMMD7	0.147717	0.590416	0.491471	7.89291e-45	1.78583e-44
CNN3	0.147534	0.529741	0.450883	8.13817e-39	1.71721e-38
PRDX4	0.147467	0.663369	0.573561	5.51511e-32	1.07261e-31
ISLR	0.147351	0.14674	0.00586354	0	0
CXCL17	0.147271	0.194779	0.0886384	6.83134e-110	2.87919e-109
CAPG	0.147178	0.526046	0.419586	7.7077e-40	1.64767e-39
GTF3A	0.147174	0.683991	0.62679	5.43263e-46	1.2477e-45
ARRB2	0.147172	0.214924	0.0847548	1.24329e-164	7.81827e-164
IGLV3-19	0.14705	0.0950054	0.000761499	7.1513e-276	8.89127e-275
C1orf50	0.146936	0.273573	0.13113	2.8424e-147	1.58658e-146
NAGK	0.146825	0.393253	0.275358	5.84405e-75	1.80276e-74
HLA-DMB	0.1468	0.146025	0.0194182	9.66625e-284	1.25223e-282
BAG2	0.146781	0.163428	0.0144685	0	0
GPATCH4	0.14672	0.433306	0.321505	2.47557e-62	6.69965e-62
SYCE1	0.146716	0.119442	7.61499e-05	0	0
RCAN3	0.146677	0.28144	0.145065	2.71678e-131	1.34848e-130
LSM14A	0.146656	0.593754	0.485988	1.76639e-42	3.89403e-42
PABPC4	0.146147	0.409942	0.300411	4.70749e-57	1.21719e-56
DNTTIP2	0.146001	0.385386	0.264468	4.29863e-76	1.34014e-75
SLC35C1	0.14597	0.195494	0.0653366	1.192e-189	8.93686e-189
SMNDC1	0.145955	0.357969	0.216342	6.25621e-104	2.50819e-103
MARVELD3	0.14593	0.287162	0.15527	2.09576e-122	9.73422e-122
LYRM4	0.145896	0.389796	0.265154	3.9157e-80	1.27141e-79
CBLB	0.145877	0.227321	0.112169	1.85352e-116	8.20549e-116
ATE1	0.145805	0.233282	0.12085	2.06681e-107	8.54082e-107
FAM83A	0.14579	0.149362	0.0104325	0	0
KDM1A	0.145739	0.269043	0.120164	3.98083e-164	2.4937e-163
ABCE1	0.145725	0.406365	0.285029	8.36839e-73	2.53156e-72
RGCC	0.145648	0.168792	0.0533049	1.21734e-168	7.88067e-168
NOC2L	0.145588	0.476219	0.358437	4.35646e-57	1.12668e-56
MIER1	0.145586	0.395995	0.267971	8.92667e-81	2.91418e-80
RHBDL2	0.14558	0.181905	0.0318306	7.63517e-304	1.09735e-302
PCSK1N	0.145579	0.134223	0.0414255	1.029e-139	5.41068e-139
PITPNC1	0.145206	0.190964	0.0504874	5.18084e-238	5.3234e-237
PLAU	0.145105	0.13327	0.0275663	2.05295e-197	1.63236e-196
UPF3B	0.145036	0.339373	0.205072	7.91806e-101	3.109e-100
TRIM2	0.144985	0.216116	0.0678495	1.09518e-219	1.00028e-218
CEP170	0.144728	0.246871	0.102422	1.39697e-166	8.93217e-166
SDC1	0.144708	0.471689	0.314575	2.61717e-63	7.15401e-63
PRPF6	0.144397	0.544761	0.414408	3.42099e-49	8.13153e-49
OSBPL1A	0.144339	0.509357	0.395065	6.18619e-53	1.53526e-52
ARHGEF9	0.144274	0.274407	0.12679	1.90775e-155	1.12187e-154
ASCC1	0.144267	0.238169	0.110037	4.37659e-140	2.31085e-139
PFN1	0.144255	0.948504	0.922099	9.12655e-75	2.81154e-74
JRKL	0.144141	0.159256	0.0217027	3.76849e-306	5.49218e-305
BOP1	0.144137	0.304804	0.186872	2.6196e-92	9.54755e-92
LMAN2	0.144127	0.689474	0.60996	1.47828e-42	3.26393e-42
CEP70	0.144077	0.290499	0.164103	4.73574e-106	1.93321e-105
TLN1	0.144017	0.341757	0.205985	1.874e-103	7.48683e-103
CXCL2	0.143793	0.129694	0.0453092	2.61907e-115	1.14966e-114
STK19	0.143774	0.32328	0.199665	2.81508e-94	1.04534e-93
EMC7	0.143598	0.457623	0.374962	1.76701e-49	4.21149e-49
RPA2	0.143314	0.324115	0.194791	3.02524e-101	1.19071e-100
SEC61A1	0.143232	0.467159	0.350061	1.27206e-57	3.30405e-57
UBL4A	0.143156	0.310883	0.194791	3.22369e-88	1.13579e-87
SPECC1	0.142969	0.192633	0.0571124	2.37214e-214	2.08653e-213
PRKAR1B	0.142767	0.220884	0.0887907	5.87096e-167	3.76863e-166
PANK2	0.142657	0.303731	0.173774	1.50687e-109	6.3323e-109
WBP1	0.142532	0.349386	0.224185	2.45287e-71	7.31379e-71
UBE2S	0.142484	0.390035	0.301173	7.78207e-51	1.88306e-50
RPSA	0.142379	0.935511	0.892857	2.47084e-31	4.76567e-31
SORBS3	0.142367	0.32185	0.187176	3.22317e-98	1.2375e-97
DNPH1	0.14233	0.624985	0.542949	2.00227e-35	4.06213e-35
PSTK	0.142329	0.171773	0.052315	7.38375e-183	5.29609e-182
PDLIM7	0.142295	0.252354	0.126942	2.9917e-124	1.40729e-123
CIAO1	0.142187	0.410418	0.285943	1.4159e-72	4.27653e-72
MCM5	0.142179	0.203004	0.0734846	7.86908e-176	5.34873e-175
ETV7	0.142079	0.169388	0.0359427	8.85708e-252	9.78733e-251
TIMM44	0.141936	0.318989	0.1871	1.42389e-108	5.94702e-108
WDR77	0.141929	0.285135	0.155193	1.58037e-116	6.99897e-116
EIF2B3	0.141829	0.285255	0.158087	1.27934e-113	5.52653e-113
ROPN1B	0.141617	0.128502	0.00464514	0	0
DYRK4	0.14159	0.268924	0.146436	2.53882e-107	1.048e-106
SRI	0.141349	0.726308	0.658544	2.30671e-32	4.51232e-32
ARL5A	0.141344	0.601502	0.505635	1.72126e-40	3.70657e-40
AASDHPPT	0.140976	0.416021	0.28975	8.83091e-72	2.64904e-71
TIA1	0.140895	0.383717	0.245736	5.23191e-89	1.85479e-88
FAM98A	0.140728	0.30838	0.176668	6.53626e-108	2.7128e-107
TULP3	0.140725	0.265109	0.13806	1.09183e-120	5.00012e-120
TRMT6	0.140716	0.285612	0.15862	2.53411e-113	1.09263e-112
SF3A1	0.140674	0.335558	0.229668	3.2669e-68	9.39294e-68
RNF187	0.140568	0.316843	0.229287	1.76923e-49	4.2159e-49
UCHL5	0.140441	0.379306	0.249162	1.47649e-80	4.80773e-80
SYNGR2	0.140129	0.847896	0.812976	1.58565e-63	4.34683e-63
ACOT7	0.139941	0.231255	0.115443	1.98074e-117	8.85444e-117
CHCHD1	0.139893	0.592323	0.499391	4.04614e-40	8.67378e-40
UNG	0.139875	0.293241	0.180171	2.37827e-85	8.12865e-85
CHCHD3	0.139635	0.419597	0.327444	5.3246e-48	1.24952e-47
C11orf49	0.139634	0.323996	0.209412	2.90095e-80	9.43263e-80
SNX5	0.139408	0.482417	0.367042	8.61155e-53	2.13162e-52
NT5DC2	0.139402	0.356658	0.210174	1.3397e-97	5.11101e-97
MRPS9	0.139378	0.288831	0.168748	2.45516e-101	9.67666e-101
ZC3H18	0.139138	0.242699	0.10562	1.58051e-157	9.44009e-157
VGLL4	0.138982	0.460246	0.358666	8.03537e-49	1.89812e-48
NAA50	0.138969	0.472762	0.355391	1.59071e-55	4.04979e-55
PNPT1	0.138928	0.291811	0.175373	2.32701e-93	8.55484e-93
VMA21	0.138752	0.38622	0.260356	7.54575e-77	2.37188e-76
C3	0.138724	0.147455	0.0130978	0	0
TSPAN6	0.138714	0.362856	0.221901	3.62238e-93	1.32914e-92
GIGYF2	0.138646	0.35773	0.237588	3.76547e-78	1.19678e-77
KPNA6	0.138511	0.336035	0.207128	2.80722e-94	1.04276e-93
RBM42	0.138371	0.477888	0.365976	9.52015e-51	2.3007e-50
CDCA3	0.13834	0.13923	0.0282516	7.37965e-209	6.30193e-208
SGCE	0.138188	0.184647	0.0639659	7.97718e-169	5.16708e-168
ACAT1	0.138179	0.365359	0.272769	1.189e-55	3.03044e-55
VRK1	0.138141	0.224461	0.0962534	3.45024e-151	1.97904e-150
CXCR4	0.137971	0.217904	0.101432	1.07787e-122	5.01661e-122
WDR33	0.137705	0.472166	0.364072	2.56114e-53	6.38665e-53
ASNS	0.137691	0.197044	0.0832318	2.12708e-133	1.07445e-132
TLK1	0.137689	0.402909	0.276652	6.27142e-71	1.86026e-70
PTMA	0.137629	0.998212	0.99269	0	0
SLC5A1	0.137616	0.176898	0.0466799	3.43149e-215	3.04175e-214
BSCL2	0.13756	0.261056	0.138897	4.46506e-103	1.77886e-102
VPS72	0.137518	0.461676	0.364377	1.16924e-49	2.792e-49
DMD	0.137487	0.155799	0.0163722	0	0
IQCE	0.137352	0.299917	0.180018	3.63561e-94	1.34828e-93
TMEM39B	0.137295	0.181547	0.0588638	1.14907e-180	8.08453e-180
ABHD17A	0.137248	0.281202	0.160752	5.87489e-105	2.3728e-104
SHMT2	0.137182	0.324949	0.223119	4.80423e-64	1.32241e-63
SLC36A4	0.136968	0.19764	0.0605391	1.0168e-204	8.46794e-204
PACS2	0.136831	0.233639	0.0981572	2.75398e-158	1.65181e-157
RRP36	0.136614	0.250685	0.117652	1.62661e-141	8.66058e-141
CCDC90B	0.13658	0.432829	0.326531	6.46667e-56	1.65335e-55
GCNT2	0.136569	0.202289	0.068611	6.28006e-190	4.73324e-189
HYOU1	0.136285	0.290738	0.167758	7.11409e-98	2.71949e-97
GABPB1-AS1	0.13625	0.383121	0.266068	8.59439e-69	2.48606e-68
PRKCI	0.136197	0.356658	0.232486	4.39798e-81	1.44028e-80
SLC7A6OS	0.136186	0.230659	0.0910752	9.48699e-175	6.4141e-174
PPP4C	0.135859	0.758612	0.691441	3.56852e-37	7.38926e-37
SMYD3	0.135783	0.331625	0.226546	1.99981e-63	5.47563e-63
NDUFA10	0.135713	0.616998	0.534115	2.9123e-33	5.77106e-33
PRADC1	0.135702	0.323638	0.191822	1.12586e-96	4.26104e-96
ATP6V0D1	0.135252	0.432352	0.318535	3.04872e-56	7.82451e-56
FAHD2A	0.135224	0.278102	0.148949	1.23168e-117	5.51675e-117
C18orf21	0.135207	0.276314	0.155726	9.72095e-104	3.89042e-103
JMJD4	0.135121	0.2725	0.177277	2.12204e-67	6.0465e-67
CCDC112	0.13505	0.309095	0.18215	1.5955e-99	6.19654e-99
RPL17	0.135004	0.724639	0.650168	3.29466e-26	5.95646e-26
PTPRZ1	0.134867	0.126118	0.000609199	0	0
FRZB	0.13475	0.0871379	0.0129455	9.03014e-158	5.39636e-157
NUCB1	0.134732	0.535105	0.431694	6.68363e-41	1.44827e-40
OXA1L	0.134705	0.493384	0.38844	5.40172e-48	1.26735e-47
RPL22	0.134681	0.97306	0.955757	1.1407e-62	3.09587e-62
HSF1	0.134541	0.509119	0.412123	3.95928e-44	8.88602e-44
FAM195B	0.134513	0.530933	0.397578	5.41201e-42	1.18749e-41
VCL	0.134411	0.324234	0.214133	1.29649e-70	3.83377e-70
EVA1A	0.134347	0.170461	0.0447761	1.08051e-201	8.87555e-201
RBBP7	0.134287	0.543688	0.444258	3.20223e-38	6.71722e-38
C1orf174	0.134275	0.310049	0.192888	2.5677e-86	8.85291e-86
MT1E	0.13419	0.147217	0.0996802	3.06694e-34	6.1511e-34
GBP2	0.134004	0.201335	0.102574	7.85414e-95	2.93081e-94
SNX6	0.133903	0.557635	0.454082	3.78498e-38	7.9309e-38
USP3	0.133784	0.324592	0.208727	5.71564e-80	1.85005e-79
DNM2	0.133728	0.285374	0.16258	5.50735e-102	2.18042e-101
TSPAN17	0.133414	0.255454	0.144837	1.32692e-96	5.01866e-96
CENPM	0.13336	0.213613	0.0929028	2.36209e-134	1.20166e-133
SLC7A1	0.133259	0.225295	0.0916083	1.28527e-158	7.72109e-158
CMTM7	0.133248	0.248301	0.116205	3.96549e-126	1.89343e-125
CXCL16	0.133236	0.368339	0.250838	3.20049e-61	8.56813e-61
MORF4L1	0.133162	0.73358	0.647426	4.65654e-23	8.00687e-23
TMEM206	0.13311	0.205865	0.0835364	4.30665e-147	2.39687e-146
SMPDL3B	0.133084	0.184885	0.0520865	3.64616e-214	3.20223e-213
CANX	0.133031	0.774109	0.717103	7.55018e-37	1.55747e-36
MRPL4	0.132968	0.609012	0.520789	1.81607e-33	3.60688e-33
ATG4D	0.13292	0.274526	0.155803	4.06152e-102	1.61023e-101
TNFRSF11B	0.132848	0.182739	0.116052	1.66401e-47	3.88733e-47
TTYH1	0.132746	0.106211	0.0371611	2.12816e-96	8.03845e-96
SYNM	0.132685	0.120634	0.00898568	8.55395e-282	1.09571e-280
SEH1L	0.132661	0.274526	0.144685	3.56548e-117	1.58827e-116
CCNC	0.132626	0.515914	0.414408	3.79605e-41	8.2428e-41
SGTA	0.132399	0.349386	0.237435	1.49473e-71	4.46972e-71
WDR12	0.132382	0.247825	0.129302	5.61708e-113	2.41644e-112
PPP3CA	0.132309	0.270473	0.153137	2.74446e-97	1.04388e-96
FAM58A	0.132269	0.265705	0.142933	1.86966e-112	8.02207e-112
RMI2	0.132227	0.179044	0.0530003	4.43195e-193	3.43085e-192
TPP2	0.132182	0.269877	0.139202	9.43515e-121	4.32435e-120
MAN1A2	0.132061	0.400763	0.294852	2.31528e-58	6.05364e-58
SLC34A2	0.132018	0.134939	0.0191898	3.28167e-250	3.60195e-249
ATM	0.13193	0.25593	0.128617	3.17131e-120	1.44652e-119
HCG18	0.131842	0.318393	0.200426	1.10051e-81	3.62061e-81
BCL7B	0.131825	0.398021	0.28442	1.4869e-61	3.99468e-61
CHMP2B	0.131805	0.561807	0.470225	6.49055e-39	1.37234e-38
MTG1	0.131729	0.278102	0.151538	1.68131e-102	6.67965e-102
RPS5	0.131718	0.982477	0.925754	0.0133616	0.0150206
PPIL1	0.131394	0.24103	0.121687	7.11978e-118	3.19523e-117
GCNT1	0.131302	0.216236	0.0857447	8.64498e-155	5.06032e-154
ATAD3A	0.131229	0.232686	0.112473	6.14089e-125	2.89821e-124
NUF2	0.131137	0.14364	0.034039	2.28545e-190	1.72938e-189
ATXN7L3B	0.131133	0.372273	0.271322	2.30377e-58	6.02491e-58
MIR4435-2HG	0.131121	0.249255	0.126333	1.05366e-109	4.43592e-109
NDE1	0.131113	0.298725	0.194182	7.99799e-72	2.40108e-71
IRAK1	0.131081	0.241149	0.113235	1.92945e-133	9.75484e-133
TRMT61A	0.13104	0.279056	0.149025	3.3531e-115	1.47073e-114
GOLIM4	0.130934	0.218739	0.112397	1.86359e-99	7.23527e-99
BLCAP	0.130757	0.444034	0.335516	3.10244e-52	7.62661e-52
CXCL10	0.130716	0.0916677	0.0177429	1.37263e-141	7.31516e-141
FAIM	0.130674	0.293956	0.171337	1.99682e-98	7.69239e-98
CDC34	0.130624	0.290619	0.17979	1.13862e-82	3.78305e-82
NRM	0.130574	0.166051	0.0524673	9.26246e-170	6.04759e-169
MET	0.130419	0.14066	0.0217789	1.66335e-254	1.8743e-253
RPS7	0.130414	0.985934	0.959641	1.26858e-41	2.77041e-41
LGALSL	0.130384	0.187746	0.0592446	2.97542e-192	2.29245e-191
GFOD2	0.130305	0.253546	0.118413	1.38727e-140	7.34521e-140
MKKS	0.130292	0.508285	0.405726	1.50534e-42	3.32303e-42
CHD7	0.130248	0.311122	0.192659	6.90032e-88	2.42147e-87
ERC1	0.130193	0.253904	0.132196	4.26676e-112	1.82455e-111
NIPBL	0.130106	0.441769	0.328815	9.16603e-55	2.31501e-54
PQBP1	0.129995	0.503397	0.397807	1.8283e-43	4.07612e-43
NUCB2	0.129934	0.66623	0.611027	4.12463e-33	8.15223e-33
LINC01287	0.129894	0.0972702	7.61499e-05	9.18794e-290	1.23073e-288
CORO1C	0.129762	0.217428	0.080262	6.61253e-177	4.51613e-176
RAC1	0.129702	0.887829	0.836354	1.02629e-28	1.92047e-28
H2AFZ	0.12968	0.84587	0.824018	1.05011e-65	2.93793e-65
SNX7	0.1296	0.207295	0.0793482	2.44764e-166	1.56152e-165
CTD-2134P3.1	0.129598	0.108833	0	0	0
DHDDS	0.129597	0.244844	0.119479	3.71885e-126	1.77715e-125
TMEM222	0.129593	0.316724	0.201873	1.21993e-78	3.89574e-78
ATPAF1	0.129496	0.356658	0.241319	4.82979e-74	1.4791e-73
PIK3R1	0.129487	0.353081	0.23378	1.78694e-69	5.2006e-69
NOP56	0.129464	0.462868	0.349909	1.77951e-47	4.15547e-47
FOXM1	0.129427	0.138396	0.0213981	8.54308e-248	9.26121e-247
SPTSSA	0.129383	0.691739	0.622373	1.36165e-20	2.26038e-20
UBE3A	0.129354	0.560853	0.457813	4.02518e-39	8.52804e-39
PDCD2	0.129321	0.475384	0.384633	2.55424e-37	5.29861e-37
GJB3	0.129143	0.126952	0.00685349	0	0
USE1	0.129057	0.436762	0.323028	6.3363e-55	1.6028e-54
IRF3	0.12886	0.373823	0.253503	5.49305e-71	1.63022e-70
RNF8	0.128787	0.265824	0.143695	6.44942e-109	2.70128e-108
KIAA0101	0.128697	0.16319	0.0782059	1.00671e-85	3.45322e-85
RCC2	0.128675	0.289665	0.155879	1.26196e-112	5.41665e-112
AURKA	0.128669	0.156634	0.04371	5.69987e-181	4.02265e-180
GALNT2	0.128591	0.281917	0.152147	1.6132e-108	6.73452e-108
PPL	0.128489	0.28442	0.158239	2.30321e-97	8.76922e-97
RNPEP	0.128443	0.449756	0.355087	3.60049e-44	8.08395e-44
WDR1	0.128378	0.493742	0.390192	8.43515e-42	1.84813e-41
RRP15	0.128253	0.326857	0.209564	6.7006e-80	2.16703e-79
CRIPT	0.128173	0.437358	0.334222	8.31436e-49	1.96362e-48
ITPA	0.127924	0.481464	0.381892	9.01007e-45	2.03698e-44
KIAA1841	0.127921	0.20503	0.083841	5.12141e-146	2.82146e-145
PARK7	0.127899	0.850638	0.774825	3.29653e-21	5.52533e-21
ME2	0.127807	0.213732	0.114758	5.30825e-93	1.94522e-92
SRPRB	0.127805	0.436882	0.325236	1.55207e-52	3.82691e-52
TXLNA	0.127696	0.254858	0.132729	5.23255e-112	2.2367e-111
RANGAP1	0.127644	0.277387	0.163418	2.73444e-89	9.71206e-89
NDUFAF6	0.127635	0.512338	0.395599	6.5218e-41	1.41347e-40
SPAG9	0.12763	0.389915	0.276119	4.63812e-60	1.22902e-59
ZC3H13	0.127598	0.412802	0.311224	1.23186e-52	3.04066e-52
WDR18	0.12759	0.355108	0.244517	9.18049e-68	2.62503e-67
CCDC91	0.127515	0.369651	0.289903	1.81497e-45	4.14176e-45
COQ3	0.127513	0.186196	0.067088	1.8283e-163	1.13905e-162
PRKCZ	0.127474	0.222553	0.11293	1.91343e-108	7.98205e-108
PAPSS1	0.127455	0.371677	0.289217	7.40687e-43	1.643e-42
PRAME	0.127281	0.105734	0.0155346	9.74315e-193	7.52706e-192
ADH5	0.127242	0.418882	0.331023	1.08282e-42	2.39449e-42
LCT	0.127194	0.128502	0.00830034	0	0
PRPF4B	0.127125	0.437001	0.334146	2.34275e-48	5.51127e-48
GRTP1	0.127095	0.34128	0.219007	4.84189e-78	1.53548e-77
IL15RA	0.126964	0.145429	0.0258148	5.75552e-242	6.04991e-241
SCNM1	0.126911	0.406604	0.312443	1.41963e-47	3.31779e-47
SF3B1	0.126905	0.585886	0.491471	1.33176e-34	2.67995e-34
AKR1C3	0.126784	0.126594	0.0381511	9.04501e-137	4.65742e-136
CNTNAP2	0.126768	0.192276	0.125647	1.5358e-52	3.78762e-52
HPS1	0.12675	0.335797	0.227993	1.36863e-66	3.86124e-66
ZNF750	0.12665	0.16462	0.0573408	1.7562e-147	9.83642e-147
CYP51A1	0.12661	0.285374	0.181008	1.09965e-66	3.10313e-66
WDR3	0.126497	0.223984	0.101508	3.76826e-135	1.92387e-134
CLDN1	0.126459	0.157826	0.0470606	9.33147e-168	6.00684e-167
FAM3D	0.126339	0.0950054	0.0118794	3.59907e-186	2.62766e-185
WDR5	0.126306	0.268566	0.143695	3.43048e-110	1.45012e-109
SH3BP1	0.126281	0.123972	0.0227688	2.92475e-200	2.36673e-199
MANF	0.126176	0.45214	0.371002	2.06297e-38	4.33618e-38
B3GNT5	0.126163	0.130528	0.0162199	6.30366e-260	7.23875e-259
SPATA33	0.126124	0.284539	0.157402	3.94749e-106	1.61259e-105
CCNY	0.126109	0.240911	0.107371	5.08961e-144	2.76003e-143
PMM2	0.126057	0.347002	0.217103	1.57017e-82	5.2108e-82
EIF3B	0.126045	0.393372	0.289141	5.73742e-55	1.45228e-54
TSEN54	0.125991	0.361664	0.25533	1.78562e-60	4.75249e-60
TTC9C	0.125836	0.285851	0.158087	5.10182e-106	2.08191e-105
PGM3	0.125828	0.303731	0.187024	2.74326e-84	9.29829e-84
MNS1	0.125758	0.166289	0.0627475	3.10137e-136	1.58907e-135
HNRNPLL	0.125752	0.299559	0.185196	4.39631e-81	1.44015e-80
PLA2G7	0.125696	0.13029	0.00517819	0	0
EFNA3	0.125688	0.29789	0.170119	4.01409e-93	1.47192e-92
MDN1	0.125637	0.212898	0.0827749	4.45049e-159	2.68061e-158
SDF2L1	0.125446	0.518417	0.457356	2.38381e-31	4.59858e-31
XPO1	0.125412	0.386339	0.284648	1.33916e-53	3.34965e-53
FAF1	0.125379	0.223626	0.0900853	2.27015e-161	1.39082e-160
GCFC2	0.125286	0.256169	0.12519	5.34172e-127	2.57421e-126
RARS2	0.125172	0.270831	0.147426	6.94545e-108	2.88158e-107
CIDEB	0.125082	0.148647	0.0411971	4.66075e-172	3.09076e-171
TACC1	0.124986	0.160448	0.0379226	2.65907e-215	2.36072e-214
ACOT9	0.124913	0.219335	0.10897	3.04592e-111	1.29619e-110
PLBD1	0.124836	0.24699	0.137984	3.81127e-94	1.41296e-93
KCMF1	0.124737	0.294433	0.169966	4.23085e-98	1.62057e-97
PLTP	0.124713	0.131243	0.0466799	1.77e-114	7.7073e-114
ACTR1B	0.12461	0.332578	0.216723	2.47688e-75	7.66129e-75
CD163L1	0.12448	0.228156	0.107828	1.16683e-118	5.25925e-118
MARK3	0.124372	0.346525	0.235608	4.57864e-67	1.29751e-66
HERPUD1	0.124362	0.635237	0.568839	1.69262e-27	3.11582e-27
GTPBP8	0.124314	0.206818	0.082318	3.2907e-153	1.91346e-152
DONSON	0.124292	0.17213	0.0526957	3.36972e-180	2.35633e-179
TSPO	0.124216	0.846227	0.819144	5.18846e-60	1.37325e-59
PNISR	0.124145	0.684945	0.60958	2.44196e-27	4.48726e-27
TMEM223	0.124104	0.378353	0.265002	3.48936e-62	9.42762e-62
CAPRIN1	0.124074	0.539158	0.438623	1.02815e-34	2.0719e-34
SGOL1	0.123997	0.135415	0.0263479	2.01694e-209	1.73145e-208
USMG5	0.123988	0.83979	0.789446	1.57962e-32	3.09636e-32
STAU1	0.123987	0.662415	0.571581	4.05388e-22	6.88154e-22
EPB41	0.123948	0.213136	0.102117	1.14678e-114	5.00119e-114
ESCO1	0.123814	0.327333	0.19936	1.50395e-87	5.25829e-87
BMS1	0.123782	0.277983	0.156107	2.81952e-100	1.10215e-99
DCAF13	0.123742	0.40863	0.318687	1.17318e-43	2.62068e-43
HENMT1	0.123718	0.212421	0.100137	1.36746e-116	6.06309e-116
PSPH	0.123617	0.305519	0.178648	1.81918e-88	6.42534e-88
DNAJA2	0.12354	0.512695	0.410905	2.52748e-36	5.18381e-36
TMEM57	0.123504	0.346048	0.25929	2.51406e-50	6.05005e-50
MRPS21	0.123453	0.810228	0.758833	1.13254e-33	2.25521e-33
OPA3	0.12331	0.213732	0.0918367	1.07598e-138	5.62147e-138
LBP	0.123173	0.0867803	0.00434054	6.20106e-218	5.60992e-217
ASPHD1	0.123137	0.169627	0.0436339	8.00264e-207	6.75818e-206
EXOSC5	0.123067	0.428418	0.333003	8.12437e-45	1.83747e-44
HOTAIRM1	0.123015	0.200977	0.0803381	1.46517e-141	7.80468e-141
RPS21	0.122702	0.977709	0.943268	4.06898e-15	6.17343e-15
CYB561	0.122683	0.565026	0.472586	1.69455e-33	3.36788e-33
VGLL1	0.122537	0.128144	0.0122601	3.11743e-278	3.91856e-277
TSSC1	0.122519	0.273096	0.157173	2.44736e-94	9.09382e-94
C19orf52	0.122483	0.280606	0.159686	6.52188e-99	2.5235e-98
THOC5	0.122396	0.19454	0.0881815	1.24518e-117	5.57499e-117
IGKV1-8	0.122339	0.0857075	0.000609199	9.9419e-249	1.08393e-247
ATXN3	0.122313	0.303016	0.190832	3.0975e-78	9.85029e-78
PDSS1	0.122167	0.168077	0.0443954	6.30448e-206	5.29669e-205
FAM3A	0.122153	0.366551	0.263555	1.29411e-55	3.29688e-55
FGFR4	0.121971	0.193468	0.0942735	1.89209e-91	6.83931e-91
DST	0.121887	0.275837	0.144913	6.21069e-105	2.50577e-104
BRF1	0.121756	0.202766	0.0874962	3.27424e-130	1.61118e-129
CDKN2D	0.121747	0.20658	0.0987664	5.27401e-112	2.25358e-111
SVIL-AS1	0.121737	0.212421	0.0909229	1.692e-138	8.83178e-138
AGPAT1	0.121451	0.280367	0.180551	4.9339e-70	1.44699e-69
PLAUR	0.121433	0.261056	0.163418	8.5073e-63	2.31109e-62
NDUFA4L2	0.121401	0.0903564	0.0344959	2.91316e-72	8.7779e-72
RPF2	0.121364	0.358326	0.254341	1.03495e-57	2.69063e-57
DIS3	0.121341	0.262248	0.144837	8.87705e-100	3.4582e-99
USP10	0.12134	0.330314	0.215656	1.42151e-73	4.33011e-73
IFT57	0.121326	0.370485	0.274825	5.14706e-49	1.21887e-48
ADI1	0.121305	0.564787	0.476546	1.91418e-25	3.41634e-25
RP11-54H7.4	0.121304	0.104065	0.000380749	1.69587e-307	2.48743e-306
RBM28	0.121244	0.271546	0.158239	1.5018e-88	5.30598e-88
PSORS1C2	0.121241	0.0777208	0.00456899	7.1491e-189	5.33893e-188
AKAP8	0.120803	0.248778	0.130521	1.65832e-107	6.85774e-107
THUMPD2	0.120759	0.228037	0.104706	7.38131e-129	3.59807e-128
IGKV3D-11	0.12075	0.0864227	0.000304599	4.48887e-254	5.03829e-253
LITAF	0.120633	0.764811	0.688699	5.42614e-18	8.62415e-18
ANXA3	0.120602	0.269043	0.155879	1.47962e-79	4.77306e-79
PLOD3	0.120578	0.286089	0.178952	2.91564e-74	8.95301e-74
HIF1A	0.120557	0.259983	0.158011	2.30299e-74	7.08317e-74
UBXN2A	0.120252	0.279175	0.165169	1.12465e-85	3.85663e-85
NUDT15	0.120221	0.281678	0.165321	3.19592e-88	1.12636e-87
ARID1A	0.120191	0.389558	0.26721	3.75725e-64	1.03546e-63
COL8A1	0.120158	0.11527	0.00639659	1.94732e-286	2.55454e-285
NCK1	0.12006	0.338539	0.222205	1.47405e-70	4.35546e-70
KPNA4	0.120009	0.380975	0.262565	1.16697e-62	3.16643e-62
PDCD11	0.119928	0.204554	0.0809473	6.47492e-153	3.75927e-152
BICD1	0.119911	0.150197	0.0275663	6.15259e-242	6.46135e-241
MLLT10	0.119863	0.314698	0.187862	3.30479e-91	1.19194e-90
TUSC3	0.119796	0.256288	0.179866	5.57027e-47	1.29546e-46
TFDP2	0.119689	0.388485	0.286857	3.02071e-51	7.33417e-51
DIAPH3	0.119663	0.134819	0.0260433	2.81657e-210	2.42884e-209
MCM6	0.119592	0.166289	0.0593207	1.50728e-144	8.21668e-144
TRAP1	0.11957	0.48659	0.401919	8.91497e-33	1.75504e-32
SMOC1	0.119566	0.124091	0.00296985	0	0
KCTD1	0.119519	0.311599	0.194944	9.42881e-78	2.98266e-77
PCBP2	0.119492	0.855406	0.810844	4.89785e-19	7.93574e-19
C3orf58	0.119487	0.172369	0.0553609	6.05716e-172	4.01212e-171
MTX2	0.119393	0.496603	0.401691	4.43049e-38	9.27496e-38
SCD	0.119393	0.440935	0.384633	1.36584e-23	2.36851e-23
SDCBP2	0.119352	0.146144	0.0392172	8.8581e-176	6.0174e-175
SCRN1	0.1193	0.189176	0.0743223	4.48433e-144	2.43411e-143
FN3KRP	0.119269	0.33985	0.221825	1.53642e-69	4.47948e-69
PIK3CD-AS2	0.119264	0.143164	0.0384557	3.4597e-172	2.29562e-171
NR4A2	0.119217	0.458815	0.397122	2.97198e-25	5.28856e-25
OBP2B	0.119081	0.142925	0.0298507	2.91677e-203	2.4115e-202
KLK10	0.118986	0.128025	0.0210935	2.30944e-213	2.02205e-212
NEMF	0.118948	0.44308	0.340618	1.28285e-45	2.93451e-45
LINC00393	0.11894	0.116462	0	0	0
NECAP2	0.118914	0.303254	0.188699	1.82592e-79	5.88186e-79
TUBGCP2	0.118694	0.350578	0.243299	3.05766e-61	8.18959e-61
DEPDC1	0.118674	0.122303	0.018809	1.98909e-216	1.77974e-215
DNAAF2	0.11859	0.357492	0.235455	4.37693e-70	1.28562e-69
ST8SIA1	0.118577	0.138992	0.00830034	0	0
NFE4	0.118545	0.0923829	0.000380749	1.08258e-271	1.32436e-270
PRKX	0.118477	0.157707	0.0445477	4.86865e-181	3.44027e-180
FADS1	0.11847	0.174395	0.0599299	7.86327e-157	4.66973e-156
FANCI	0.118411	0.146859	0.035562	5.03154e-192	3.861e-191
SNAPC5	0.118391	0.313744	0.203549	1.33379e-70	3.94305e-70
MIR99AHG	0.118361	0.124449	0.0175145	1.12943e-233	1.13003e-232
ALKBH2	0.118334	0.308261	0.207432	1.77796e-63	4.87054e-63
RBFOX2	0.118268	0.248421	0.129074	3.33638e-110	1.41086e-109
MCM4	0.118259	0.231851	0.111712	5.6656e-116	2.50136e-115
FEN1	0.11822	0.24854	0.148797	7.5785e-76	2.35753e-75
SPEN	0.118151	0.287043	0.172327	6.6889e-82	2.2057e-81
DCBLD2	0.117997	0.190488	0.0595492	1.57662e-186	1.15551e-185
GNAI1	0.117866	0.126237	0.0274901	2.89708e-182	2.065e-181
TBC1D4	0.117805	0.210633	0.0845263	3.32136e-148	1.86853e-147
SATB1	0.117674	0.14972	0.0226927	2.90919e-271	3.54376e-270
GJB1	0.117658	0.152104	0.0553609	2.66044e-125	1.26081e-124
C16orf87	0.117633	0.298248	0.175221	9.5294e-89	3.37099e-88
NRBP1	0.117599	0.399332	0.304447	5.57096e-46	1.27922e-45
CDKN2C	0.117306	0.144952	0.0373134	1.70529e-180	1.19538e-179
SLC10A3	0.117219	0.238407	0.136004	5.46812e-84	1.84794e-83
PPP1R13L	0.117183	0.339135	0.234618	1.30487e-57	3.38774e-57
CCDC86	0.117171	0.24699	0.14438	2.37961e-82	7.87872e-82
PMS1	0.116991	0.26797	0.146512	8.57932e-101	3.36748e-100
TMEM120A	0.116903	0.477292	0.385318	7.54439e-34	1.50572e-33
MVB12A	0.116872	0.511384	0.42088	1.01434e-34	2.04443e-34
ARPC5	0.116833	0.659554	0.596863	3.85937e-22	6.55233e-22
SENP6	0.11679	0.459054	0.342903	2.07426e-47	4.84079e-47
STT3A	0.116706	0.334247	0.216723	1.72862e-69	5.03471e-69
MORN2	0.116699	0.504709	0.403442	5.57412e-37	1.15109e-36
CCNB1	0.116651	0.188938	0.110113	6.28076e-64	1.72676e-63
EBP	0.116631	0.416498	0.326607	2.65561e-40	5.70465e-40
DHFR	0.116521	0.205388	0.0949589	2.79574e-115	1.22673e-114
DDX46	0.116441	0.56884	0.464895	1.13581e-26	2.06817e-26
ILKAP	0.116375	0.342115	0.232638	3.42149e-64	9.43615e-64
STXBP5L	0.116368	0.0985815	0.00350289	6.70232e-262	7.75893e-261
NFATC2IP	0.116335	0.350101	0.238273	4.60384e-64	1.26786e-63
ICT1	0.116233	0.469543	0.361255	4.50146e-38	9.42181e-38
C6orf106	0.116226	0.225772	0.108133	2.93718e-118	1.32179e-117
TMEM54	0.116043	0.377518	0.2848	1.9075e-47	4.45342e-47
DHTKD1	0.115987	0.304685	0.195172	1.44373e-70	4.26696e-70
KIFAP3	0.11592	0.297652	0.18512	1.17261e-75	3.63983e-75
RPUSD3	0.115908	0.398379	0.304447	1.04247e-40	2.25294e-40
CARS2	0.115892	0.268089	0.152833	2.90517e-93	1.067e-92
FJX1	0.115822	0.109429	0.0166007	1.28788e-195	1.01276e-194
[truncated: 9,427 more rows]

## Sheet: S3_NACTNBC_vs_NaiveTNBC
Table S3. DGE: Chemo-treated TNBC vs Naïve TNBC
n=2,225 NAC TNBC (CID4513,CID4523) vs 8,389 naïve TNBC (CID4465,CID44971,CID4495,CID44991,CID4515). Wilcoxon rank-sum test.
gene	avg_log2FC	pct.1	pct.2	p_val	p_val_adj
CSK	3.48285e-05	0.224719	0.18119	0.000760319	0.00102133
CRELD1	3.16796e-05	0.276404	0.236739	0.0186518	0.0227755
FOCAD	1.31675e-05	0.105618	0.0828466	0.00334296	0.00430474
S100A6	1.66666	0.995056	0.543569	0	0
S100A16	1.40266	0.92764	0.43569	0	0
FABP5	1.32204	0.876404	0.370843	0	0
KRT17	1.26006	0.555506	0.0851115	0	0
HSPB1	1.23419	0.962697	0.621409	0	0
ADIRF	1.23321	0.719101	0.155799	0	0
LGALS1	1.12748	0.788764	0.436405	0	0
S100A8	1.08927	0.52809	0.295387	1.29532e-225	5.05516e-224
IFITM2	1.07944	0.685843	0.146263	0	0
S100A7	1.06726	0.470562	0.0568602	0	0
S100P	1.05259	0.502921	0.176779	0	0
S100A9	1.00244	0.547865	0.384194	5.17304e-182	1.33562e-180
SERPINB3	0.972413	0.430112	0.0286089	0	0
BST2	0.953537	0.776629	0.348075	0	0
GPX1	0.952826	0.922247	0.634521	0	0
AQP3	0.912624	0.449438	0.0694958	0	0
ARPC1B	0.904277	0.855281	0.469424	5.82366e-302	4.38629e-300
IGFBP4	0.877377	0.465169	0.0544761	0	0
PGAM1	0.862606	0.91191	0.706282	0	0
KRT6A	0.850265	0.404944	0.0177614	0	0
PRSS23	0.84372	0.570787	0.0868995	0	0
IFITM3	0.837137	0.803146	0.542496	3.72463e-300	2.75273e-298
TPM2	0.820584	0.618876	0.241268	0	0
KRT81	0.808555	0.392809	0.0268208	0	0
IL32	0.806576	0.611685	0.149005	0	0
SRGN	0.804268	0.515506	0.105138	0	0
ASPH	0.798596	0.733034	0.480629	7.82382e-303	5.93056e-301
PTP4A1	0.797919	0.723596	0.404697	0	0
EMP3	0.797618	0.459326	0.0783168	0	0
ANXA1	0.783506	0.730787	0.311122	5.54065e-259	2.77619e-257
CSTA	0.781523	0.594607	0.116104	0	0
PHLDA2	0.765118	0.764494	0.443319	2.6443e-280	1.59535e-278
RPS20	0.760468	0.913708	0.719156	2.44065e-235	1.01981e-233
AKR1C2	0.751186	0.452135	0.0405293	0	0
RPL23	0.743026	0.905169	0.705924	2.40325e-287	1.57008e-285
IFI27	0.735484	0.750112	0.386816	8.71901e-172	2.08288e-170
RPS27L	0.733048	0.841348	0.623316	0	0
CTSL	0.728215	0.555506	0.0960782	0	0
HINT1	0.720312	0.957303	0.710454	6.03803e-239	2.55913e-237
DUSP1	0.701863	0.769438	0.529503	6.06483e-195	1.74069e-193
TMSB4X	0.701197	0.995955	0.912981	0	0
PLK2	0.700746	0.593708	0.239242	1.60712e-293	1.10489e-291
COL6A1	0.698792	0.377528	0.094767	3.73868e-286	2.38972e-284
TIMP1	0.695692	0.702472	0.316963	2.57163e-230	1.02389e-228
PLP2	0.69456	0.808539	0.604601	7.47075e-283	4.62522e-281
CYBA	0.694558	0.763146	0.418763	6.72349e-176	1.65636e-174
SERPINB1	0.68567	0.606292	0.210395	0	0
IGFBP7	0.685262	0.458427	0.137919	4.53645e-280	2.72302e-278
SPARC	0.682457	0.4	0.0984623	2.78871e-299	2.0231e-297
NNMT	0.679198	0.57618	0.154846	0	0
SERPINE1	0.677318	0.386067	0.0166885	0	0
RPL22L1	0.675375	0.77573	0.614734	1.84575e-210	6.06276e-209
ID3	0.671778	0.564494	0.200739	2.46219e-298	1.76457e-296
SELM	0.668717	0.733034	0.493503	5.08257e-223	1.91406e-221
RAB34	0.667272	0.587416	0.169627	0	0
COL1A2	0.663242	0.380674	0.0866611	3.01172e-306	2.32769e-304
C7orf73	0.657906	0.806742	0.596376	1.97112e-278	1.15963e-276
RPL26	0.657329	0.923146	0.791155	2.05722e-225	8.00217e-224
COL6A2	0.65523	0.358652	0.0796281	9.80298e-293	6.70059e-291
RPL7	0.651464	0.978427	0.881869	0	0
FGG	0.651303	0.342921	0.032781	0	0
S100A2	0.649464	0.524045	0.181428	1.5358e-242	6.70143e-241
PLOD2	0.642879	0.532584	0.133747	0	0
S100A10	0.63684	0.958652	0.784003	1.31006e-205	4.09827e-204
S100A4	0.635978	0.715056	0.331386	3.25118e-163	7.13269e-162
SERPINB4	0.635688	0.325393	0.0182382	0	0
NME1	0.635212	0.591011	0.288831	2.37572e-218	8.53886e-217
UQCRQ	0.635056	0.901573	0.778758	1.40789e-292	9.56797e-291
DDIT4	0.630478	0.779775	0.581237	2.17288e-171	5.14916e-170
CD63	0.626185	0.833258	0.672428	1.0568e-262	5.43333e-261
MYL9	0.623225	0.398652	0.0964358	1.24422e-289	8.26565e-288
NPM1	0.610806	0.960899	0.85326	0	0
LY6E	0.60989	0.804045	0.618787	3.85646e-202	1.1723e-200
RPL27	0.609061	0.974831	0.88771	0	0
CST3	0.600031	0.729888	0.493861	1.89192e-166	4.3106e-165
BGN	0.596163	0.355056	0.0537609	0	0
TCEB1	0.592523	0.82427	0.63929	7.96349e-248	3.62186e-246
GSTO1	0.590373	0.663371	0.388723	1.35117e-217	4.81252e-216
GLRX	0.58539	0.583371	0.213971	7.20394e-299	5.1943e-297
SLC16A3	0.582739	0.504719	0.115508	0	0
GSTK1	0.577875	0.738427	0.516152	2.56036e-212	8.50458e-211
DEFB1	0.577408	0.39236	0.155561	3.56198e-176	8.8118e-175
S100A14	0.576021	0.512809	0.454285	7.05034e-97	7.27453e-96
FSCN1	0.574943	0.657978	0.327095	3.68391e-181	9.44952e-180
RPS10	0.572925	0.817528	0.621647	3.89361e-142	6.84129e-141
NDUFB8	0.572646	0.454382	0.211825	1.44471e-184	3.83905e-183
PDLIM4	0.568016	0.357303	0.0413637	0	0
AVPI1	0.565921	0.45573	0.100012	0	0
ITM2B	0.564511	0.779326	0.526165	2.56636e-124	3.6607e-123
COL1A1	0.564031	0.413034	0.128621	7.81458e-236	3.28852e-234
CPE	0.563798	0.350112	0.0628204	0	0
RAMP1	0.563235	0.437753	0.0340923	0	0
S100A13	0.559498	0.740225	0.472166	2.95973e-155	5.9725e-154
AGR2	0.557243	0.394157	0.203958	9.59854e-118	1.26961e-116
PRDX6	0.555439	0.89573	0.767195	1.45888e-220	5.37421e-219
BASP1	0.547987	0.463371	0.0733103	0	0
CXCL1	0.546324	0.386517	0.0548337	0	0
CAV1	0.544602	0.511461	0.281678	2.39591e-134	3.8599e-133
FURIN	0.541642	0.380674	0.0654428	0	0
PSMA2	0.540689	0.479551	0.240792	3.03063e-165	6.83917e-164
MMP14	0.539432	0.417079	0.120992	5.76991e-270	3.15876e-268
ARPC3	0.537139	0.878652	0.758016	2.33197e-253	1.11642e-251
CRTAP	0.536749	0.51191	0.25903	4.52586e-168	1.04528e-166
ARPC5	0.53622	0.822022	0.659554	1.29572e-201	3.89869e-200
EIF4A1	0.531456	0.64	0.355823	4.51112e-182	1.16727e-180
KYNU	0.530532	0.589213	0.248778	1.64222e-206	5.22024e-205
POLR2L	0.530239	0.858427	0.728335	1.69648e-197	5.0027e-196
TUBA1C	0.526557	0.756404	0.547264	5.09149e-144	9.1361e-143
RPS17	0.52605	0.933034	0.858386	1.53623e-189	4.22464e-188
PCOLCE	0.525449	0.356854	0.0536417	0	0
RPL23A	0.522208	0.98427	0.924306	0	0
RPL36A	0.521477	0.801348	0.671594	8.48767e-122	1.16977e-120
COL6A3	0.519973	0.316404	0.0262248	0	0
CAPZA2	0.517357	0.708315	0.451901	1.2992e-166	2.97158e-165
PPIC	0.513159	0.627416	0.362499	2.31007e-176	5.72674e-175
RPL27A	0.513064	0.947865	0.858386	1.67242e-181	4.29922e-180
ETS2	0.511236	0.52	0.192633	1.88952e-254	9.15718e-253
TKT	0.508069	0.798202	0.654309	4.57128e-155	9.20876e-154
SERPINB6	0.50702	0.529888	0.14078	0	0
TXNDC17	0.503642	0.829213	0.698653	8.20566e-153	1.60649e-151
TBCA	0.502188	0.841798	0.7126	1.02008e-194	2.92068e-193
EIF5A	0.502158	0.873708	0.758493	3.64143e-199	1.08463e-197
TUBB6	0.501271	0.490787	0.203004	5.14762e-212	1.70506e-210
CXCL2	0.501048	0.425169	0.129694	1.88595e-220	6.90444e-219
SEC61G	0.499485	0.916404	0.831208	4.11857e-228	1.61801e-226
HIF1A	0.498483	0.579775	0.259983	4.6187e-211	1.52559e-209
PCSK1	0.498388	0.292135	0.000238407	0	0
CXCL8	0.494628	0.386067	0.0650852	0	0
TMEM256	0.493185	0.621573	0.37275	4.80759e-160	1.01881e-158
LOXL1	0.491593	0.35191	0.0939325	1.44376e-242	6.32311e-241
MRPS33	0.490948	0.693034	0.47157	3.01885e-154	5.98958e-153
SOD2	0.487328	0.697079	0.504232	9.02462e-121	1.22945e-119
SAT1	0.484753	0.81618	0.683395	5.16584e-103	5.7304e-102
DKK3	0.475832	0.320449	0.00679461	0	0
NAA38	0.475465	0.702022	0.513887	7.70037e-143	1.36928e-141
CAST	0.4749	0.710112	0.52247	9.77447e-147	1.79756e-145
MYL6	0.472192	0.98382	0.925021	0	0
CD99	0.47208	0.719101	0.484444	3.62133e-88	3.34027e-87
TMED2	0.471941	0.810787	0.680653	2.89203e-164	6.45249e-163
RPL35	0.471315	0.986517	0.936941	0	0
MT1X	0.471251	0.658876	0.490046	4.69567e-83	4.05302e-82
RP11-865I6.2	0.468477	0.320449	0.00178806	0	0
MAP1A	0.46596	0.306966	0.0125164	0	0
AKR1C1	0.465248	0.390562	0.0770056	0	0
CNN3	0.464031	0.731236	0.529741	2.05218e-110	2.47371e-109
IER3IP1	0.463039	0.546067	0.336274	1.41663e-125	2.04289e-124
ANXA11	0.461951	0.659775	0.470259	2.66611e-125	3.83537e-124
HGF	0.461113	0.307416	0.00107283	0	0
ZYX	0.460329	0.554607	0.394564	2.6186e-92	2.54228e-91
C8orf4	0.459886	0.337978	0.113959	3.38885e-168	7.85747e-167
COX7C	0.458394	0.913708	0.846346	2.87672e-217	1.02154e-215
GLIPR1	0.456062	0.390112	0.0847538	0	0
SKP1	0.455302	0.847191	0.713196	2.44569e-144	4.40186e-143
RPL31	0.455049	0.962247	0.91024	1.11234e-221	4.14935e-220
FGA	0.453749	0.254831	0.00178806	0	0
RGS2	0.451337	0.378876	0.124091	1.03716e-189	2.86553e-188
EIF1	0.451092	0.975281	0.922041	0	0
RAB31	0.450462	0.556854	0.234235	9.71029e-189	2.65183e-187
EFEMP2	0.450083	0.322247	0.0137084	0	0
CHMP5	0.448001	0.62382	0.363095	8.03704e-140	1.37338e-138
FN1	0.447533	0.373034	0.156514	4.0369e-133	6.37334e-132
C19orf33	0.447175	0.355955	0.131959	2.3151e-164	5.17505e-163
USMG5	0.446952	0.913258	0.83979	2.2296e-219	8.08742e-218
ACTA2	0.444044	0.386067	0.101681	4.16476e-235	1.7341e-233
NDUFB2	0.443413	0.877303	0.776851	1.21927e-182	3.20397e-181
CTSK	0.443085	0.318202	0.0212183	0	0
CDKN1A	0.441417	0.583371	0.338777	4.39032e-105	4.94434e-104
PTTG1	0.440333	0.50427	0.264513	1.88099e-121	2.58035e-120
CAPN2	0.438232	0.715955	0.554893	7.63889e-117	1.00144e-115
HSBP1	0.437774	0.844944	0.713673	4.91781e-136	8.0322e-135
TXN	0.436302	0.940225	0.866373	5.12322e-224	1.94798e-222
ANXA2	0.435199	0.966742	0.898796	5.84697e-208	1.88394e-206
BTF3	0.432226	0.937978	0.854571	6.09581e-202	1.83885e-200
ISG15	0.43033	0.542921	0.271308	5.92305e-140	1.0136e-138
CAPZA1	0.428484	0.60809	0.361783	2.39494e-139	4.06315e-138
EEF1D	0.427924	0.966742	0.910955	1.71539e-272	9.56816e-271
GTF2H5	0.426835	0.666517	0.451901	9.10064e-120	1.2229e-118
MINOS1	0.424237	0.681798	0.505185	4.54078e-95	4.56977e-94
AP3S1	0.42409	0.665169	0.467398	2.60414e-121	3.56825e-120
PSMB3	0.423739	0.763596	0.610323	1.26672e-114	1.62638e-113
VDAC2	0.423345	0.875506	0.801049	8.50266e-178	2.13923e-176
TGFB1	0.423122	0.313708	0.0320658	0	0
RP11-14N7.2	0.422827	0.415281	0.216832	2.99615e-122	4.17308e-121
RAC2	0.422104	0.402697	0.0534033	0	0
PHPT1	0.422002	0.746067	0.611038	3.69613e-113	4.63486e-112
RPL17	0.419929	0.828764	0.724639	6.57589e-128	9.74435e-127
TGFB1I1	0.419918	0.334831	0.076052	2.51088e-254	1.21188e-252
UQCRB	0.419318	0.929438	0.85779	1.51736e-165	3.43074e-164
SPHK1	0.418627	0.471011	0.22911	6.62756e-138	1.10537e-136
LINC01116	0.416485	0.333483	0.0185958	0	0
ATP6V0E1	0.416479	0.764944	0.6797	6.5229e-153	1.27916e-151
TRAPPC2L	0.414298	0.595955	0.341519	7.63388e-143	1.3595e-141
PHLDA1	0.414226	0.522247	0.336274	1.06997e-92	1.04392e-91
PSMB7	0.412552	0.729888	0.565145	5.58999e-111	6.76577e-110
KIAA0101	0.412464	0.399551	0.16319	1.11191e-140	1.92227e-139
TOMM7	0.412323	0.915506	0.840625	6.81912e-157	1.39509e-155
C8orf59	0.412281	0.74427	0.581476	9.40486e-107	1.07764e-105
TFPI	0.412167	0.379326	0.0504232	0	0
ELP5	0.412099	0.537079	0.25903	2.31121e-173	5.62346e-172
PRDX3	0.411478	0.742022	0.60472	8.20386e-112	1.01264e-110
PLAU	0.410356	0.362247	0.13327	1.00565e-152	1.96235e-151
ANXA5	0.409704	0.766292	0.626416	1.41504e-109	1.67663e-108
NQO1	0.409103	0.672809	0.504947	4.86541e-88	4.4808e-87
TFDP1	0.409049	0.478652	0.264513	2.79099e-121	3.81103e-120
BLOC1S2	0.408731	0.596854	0.356777	1.17783e-129	1.79482e-128
HMGB3	0.408259	0.592809	0.50602	1.96182e-65	1.31288e-64
TUBA1B	0.408129	0.88809	0.789963	6.56498e-108	7.61834e-107
TMEM167A	0.407746	0.689438	0.504709	2.84547e-108	3.31504e-107
EFHD2	0.40721	0.489438	0.221361	4.81997e-176	1.1899e-174
CP	0.407174	0.241798	0.00941709	0	0
CD70	0.406185	0.302921	0.00691382	0	0
BAG3	0.405504	0.521348	0.302777	3.10112e-111	3.76496e-110
NDUFB5	0.405417	0.730337	0.584575	2.69423e-111	3.28446e-110
IFI16	0.403758	0.43236	0.104899	1.37137e-294	9.59556e-293
NT5E	0.402741	0.302472	0.0213375	0	0
ROMO1	0.402422	0.772584	0.646919	6.69654e-95	6.71642e-94
OAZ1	0.401123	0.948764	0.889379	2.06029e-256	1.01091e-254
GNG11	0.400456	0.333483	0.0868995	7.89313e-218	2.81983e-216
RP11-49I11.1	0.399766	0.373034	0.169746	5.16479e-122	7.14312e-121
ARHGAP22	0.39952	0.294831	0.0154965	0	0
TSPAN3	0.399307	0.516404	0.291095	1.37736e-123	1.95057e-122
PITX1	0.395949	0.46382	0.216951	3.48793e-138	5.82553e-137
THY1	0.394998	0.226966	0.0120396	0	0
STK17A	0.394477	0.511461	0.290976	1.84596e-119	2.47208e-118
NOP10	0.394464	0.847191	0.748838	1.34932e-126	1.97961e-125
RAB2A	0.393628	0.789663	0.67064	7.69661e-114	9.78628e-113
LAMTOR5	0.393326	0.803146	0.682322	3.23788e-108	3.76479e-107
PFDN5	0.392666	0.917303	0.843366	7.02336e-170	1.64784e-168
SOCS3	0.392399	0.452135	0.167839	9.36001e-191	2.6166e-189
CXCL3	0.391692	0.314157	0.0604363	4.32324e-257	2.148e-255
TRAPPC1	0.391399	0.726292	0.589105	1.03628e-101	1.13044e-100
PDIA4	0.390429	0.614382	0.449636	7.11545e-97	7.32928e-96
CHMP1B	0.38977	0.542022	0.379306	5.85075e-84	5.09464e-83
NAA10	0.389597	0.527191	0.309214	7.94341e-113	9.90831e-112
UBE2V2	0.388138	0.682697	0.48957	1.06879e-95	1.08392e-94
ARPC1A	0.387506	0.844045	0.761235	1.90176e-139	3.23572e-138
POLR2J	0.386914	0.666517	0.45953	7.07489e-89	6.56161e-88
IMPDH2	0.386841	0.649888	0.466444	1.24067e-91	1.19567e-90
GHITM	0.386639	0.779775	0.677196	1.58003e-114	2.02645e-113
ETFB	0.386574	0.567191	0.331863	2.09211e-111	2.56099e-110
ADAM9	0.385386	0.383371	0.0905948	1.12087e-277	6.49722e-276
NDUFV2	0.385151	0.801798	0.700918	3.06219e-111	3.72378e-110
ID1	0.382922	0.390112	0.123257	2.96388e-196	8.63249e-195
SSBP1	0.382155	0.803146	0.677554	1.39842e-94	1.39901e-93
VAPA	0.382046	0.788315	0.687925	1.72826e-116	2.25819e-115
NDUFA11	0.380745	0.558652	0.461914	3.406e-68	2.38885e-67
PTGR1	0.379336	0.506517	0.274049	5.85121e-120	7.88047e-119
CLMP	0.378836	0.361798	0.00393372	0	0
AKR1B1	0.378793	0.382921	0.223507	8.83876e-86	7.9001e-85
RPS24	0.377705	0.999551	0.980212	0	0
GEM	0.377044	0.328539	0.110621	3.50302e-161	7.54521e-160
VDAC1	0.377036	0.803596	0.702587	4.5615e-109	5.37248e-108
TYMP	0.376961	0.680899	0.531768	3.77898e-77	3.01936e-76
HMGA2	0.376802	0.271011	0.00810585	0	0
RPS14	0.376545	0.996404	0.975682	3.25e-301	2.43236e-299
CPS1	0.375753	0.270112	0.00798665	0	0
GNA15	0.375253	0.364045	0.03743	0	0
PSME1	0.373497	0.798652	0.687209	1.86086e-91	1.78609e-90
DECR1	0.372188	0.6	0.352366	5.8617e-109	6.89012e-108
ERRFI1	0.372043	0.572584	0.370366	2.18674e-89	2.04736e-88
RPL26L1	0.371625	0.633258	0.426988	2.30319e-100	2.47368e-99
IGFBP6	0.370425	0.293483	0.0172845	0	0
VKORC1	0.369703	0.580225	0.386339	2.04181e-87	1.86731e-86
ZNF90	0.369402	0.368989	0.195136	2.5856e-99	2.74953e-98
LY6D	0.368447	0.325393	0.145905	1.61152e-91	1.54803e-90
COL3A1	0.367209	0.27191	0.0555489	7.59021e-209	2.45902e-207
POLR2H	0.366598	0.683596	0.533317	2.3107e-85	2.05598e-84
RDH10	0.365489	0.286742	0.0750983	4.18084e-183	1.10354e-181
SNAI2	0.363065	0.297978	0.0358803	0	0
MT2A	0.362663	0.789213	0.688163	1.02793e-61	6.4076e-61
AK1	0.362377	0.543371	0.314579	7.04795e-115	9.08856e-114
CFL2	0.360836	0.350112	0.0991775	4.6149e-214	1.591e-212
CSTB	0.360824	0.956854	0.923471	1.12912e-159	2.38001e-158
BLOC1S1	0.360663	0.474157	0.272023	3.42513e-104	3.84271e-103
FKBP10	0.359931	0.336629	0.16915	1.39069e-101	1.51426e-100
RPSA	0.359877	0.982921	0.935511	1.7239e-190	4.79649e-189
RPL9	0.359207	0.987865	0.946239	8.82508e-193	2.49657e-191
RAD23B	0.358953	0.643596	0.47157	6.50407e-86	5.82656e-85
FHL2	0.358917	0.530787	0.288235	9.84501e-109	1.15265e-107
COX17	0.35889	0.69573	0.579092	2.51226e-71	1.85094e-70
NEDD8	0.358885	0.787416	0.680534	2.17655e-87	1.98747e-86
PMAIP1	0.358707	0.454382	0.206699	7.57695e-138	1.26194e-136
PMF1	0.357453	0.346517	0.159733	4.067e-114	5.19355e-113
MAP1B	0.356709	0.340225	0.213017	5.97792e-68	4.1803e-67
SEPW1	0.356663	0.847191	0.77542	1.50637e-99	1.6062e-98
PFN1	0.356367	0.980225	0.948504	1.13221e-244	5.03322e-243
LYPLA1	0.356277	0.641348	0.44904	8.20824e-83	7.06422e-82
CNN2	0.356169	0.624719	0.434617	3.57571e-65	2.37277e-64
CD47	0.356045	0.626966	0.457265	6.12791e-82	5.20191e-81
EHD2	0.355509	0.328989	0.0623435	9.79809e-279	5.79312e-277
NBEAL1	0.355308	0.713708	0.561807	7.98141e-73	6.01531e-72
RPL41	0.355306	0.990112	0.977947	5.20334e-234	2.13644e-232
PLAUR	0.355095	0.508764	0.261056	2.31311e-114	2.96023e-113
CCNG1	0.355055	0.489438	0.23352	7.54485e-145	1.37047e-143
TGFBI	0.354698	0.337079	0.0814161	1.63686e-220	6.01113e-219
ITGA5	0.353904	0.305618	0.0240792	0	0
MIR4435-2HG	0.353568	0.499775	0.249255	9.54595e-126	1.37996e-124
UBTD1	0.353073	0.368989	0.149124	1.59437e-142	2.80974e-141
STOM	0.352831	0.440449	0.203004	3.07595e-133	4.87576e-132
IFI27L2	0.352351	0.378876	0.149958	1.0564e-148	1.97658e-147
MME	0.351946	0.276854	0.0250328	0	0
AP2S1	0.35151	0.889438	0.819764	1.94016e-123	2.7443e-122
RNF145	0.351454	0.475056	0.233639	9.09585e-132	1.41153e-130
COMMD6	0.351032	0.864719	0.775539	1.95968e-97	2.03631e-96
TMEM106C	0.350777	0.638652	0.470974	5.28056e-75	4.08923e-74
RAB13	0.350026	0.743371	0.649064	1.29464e-84	1.13401e-83
MORF4L2	0.34983	0.750562	0.649899	3.22182e-80	2.66606e-79
MYL12A	0.347268	0.878652	0.796877	2.32504e-99	2.47467e-98
GLRX3	0.346806	0.701124	0.574324	2.20729e-80	1.83424e-79
CNIH1	0.346517	0.666966	0.509477	5.74537e-74	4.40304e-73
GPC1	0.346147	0.380225	0.179759	3.04444e-113	3.82985e-112
RHOC	0.344252	0.577528	0.352605	4.01913e-95	4.04823e-94
BZW1	0.343831	0.725393	0.624389	2.0461e-72	1.53037e-71
CNPY2	0.343495	0.437303	0.310526	1.87928e-63	1.20906e-62
SDCBP	0.342404	0.60764	0.374419	1.09747e-81	9.28299e-81
C15orf48	0.342097	0.261124	0.0489927	4.63732e-213	1.56675e-211
RPL7A	0.341484	0.99191	0.96412	9.97314e-253	4.73624e-251
EPAS1	0.341232	0.431461	0.150912	2.78484e-190	7.73022e-189
SHISA5	0.340948	0.528989	0.398498	3.54953e-65	2.35672e-64
SHC1	0.340659	0.481348	0.289903	9.40042e-93	9.17919e-92
CD68	0.3405	0.377528	0.0781976	5.36909e-285	3.41342e-283
IAH1	0.340415	0.614831	0.433663	9.68314e-82	8.20223e-81
SRA1	0.340163	0.592809	0.391465	5.7367e-90	5.42692e-89
GAMT	0.339729	0.351011	0.0601979	6.8153e-301	5.06861e-299
FIS1	0.338792	0.764944	0.658839	1.23288e-79	1.01524e-78
NGFRAP1	0.338641	0.765843	0.707116	3.54308e-102	3.89015e-101
COPS6	0.337852	0.739775	0.617475	4.90297e-77	3.90948e-76
PDLIM7	0.336371	0.444045	0.252354	1.77127e-93	1.74398e-92
NDFIP1	0.334795	0.603146	0.433306	5.74527e-83	4.95173e-82
CBR1	0.333475	0.582022	0.409942	2.85281e-77	2.28399e-76
FXYD5	0.33231	0.617528	0.51198	1.31516e-59	7.8943e-59
AP2M1	0.332018	0.842247	0.786745	1.25751e-113	1.59378e-112
NDUFS4	0.33195	0.608539	0.408988	8.67728e-81	7.23617e-80
DNAJC15	0.331877	0.730337	0.625104	3.42154e-86	3.08147e-85
FEZ1	0.330747	0.274157	0.0033377	0	0
MSN	0.330703	0.493483	0.258195	2.46795e-120	3.33908e-119
TSPAN4	0.33056	0.411236	0.161283	1.38243e-157	2.86292e-156
DCBLD2	0.330372	0.388315	0.190488	4.80081e-112	5.94446e-111
LOXL2	0.329992	0.311461	0.0197878	0	0
COL5A2	0.329962	0.259775	0.0131124	0	0
P4HA1	0.329627	0.484045	0.251997	3.41958e-113	4.29263e-112
FGF5	0.329157	0.250337	0	0	0
CTSB	0.327777	0.638652	0.593277	4.7258e-53	2.54012e-52
COMT	0.327469	0.678202	0.556085	5.61212e-71	4.11173e-70
TAGLN2	0.327242	0.937079	0.894266	1.5229e-129	2.30876e-128
RPL6	0.327107	0.987416	0.957444	1.74492e-207	5.56164e-206
TAX1BP3	0.32681	0.509213	0.250566	5.44723e-123	7.64098e-122
STARD3NL	0.326745	0.475506	0.273811	1.45633e-94	1.45449e-93
CREB3L1	0.325636	0.318202	0.0611515	6.48044e-251	3.06525e-249
MRPL18	0.324481	0.670562	0.531768	9.22032e-69	6.50927e-68
DST	0.323453	0.473708	0.275837	2.87218e-97	2.97665e-96
SNHG8	0.323273	0.646742	0.478722	1.02746e-64	6.75361e-64
RAN	0.322953	0.910112	0.853856	2.81942e-123	3.969e-122
RHCG	0.322749	0.246742	0.0859459	1.11355e-105	1.26249e-104
CTSA	0.322552	0.553708	0.379306	3.67335e-76	2.88812e-75
ALDH3A2	0.322198	0.428764	0.161402	1.3109e-166	2.99254e-165
TSPAN5	0.321879	0.382472	0.135296	3.57683e-161	7.69019e-160
SAR1A	0.321432	0.614831	0.451901	1.01296e-72	7.6149e-72
SNRPF	0.320577	0.722697	0.592442	3.38488e-57	1.95059e-56
TMA7	0.319862	0.897528	0.841817	8.74971e-119	1.16515e-117
ATP5O	0.319784	0.471011	0.310645	1.00426e-55	5.66032e-55
AC013461.1	0.31946	0.410787	0.184766	3.11225e-129	4.70018e-128
OBFC1	0.318828	0.466517	0.217189	4.59785e-133	7.24927e-132
HNRNPA1	0.317717	0.931236	0.879127	8.51546e-122	1.17224e-120
LDHA	0.317471	0.931685	0.892597	3.44091e-130	5.2774e-129
UBE2A	0.317134	0.660225	0.502086	5.99162e-65	3.96479e-64
MCTS1	0.316743	0.661573	0.509596	5.27312e-62	3.30268e-61
TESC	0.316521	0.191011	0.00429133	0	0
TAGLN	0.315842	0.252584	0.0967934	2.39799e-91	2.29791e-90
HEXB	0.31578	0.515955	0.306711	5.97023e-94	5.92762e-93
RPL34	0.315444	0.974382	0.948623	8.98936e-176	2.20996e-174
NDUFA2	0.315394	0.702472	0.580999	8.0948e-65	5.33264e-64
FAM96B	0.314876	0.723146	0.586363	6.75056e-58	3.92842e-57
NMB	0.314383	0.430112	0.289069	4.10635e-57	2.3629e-56
LINC00152	0.313278	0.581124	0.371439	1.96916e-69	1.40612e-68
PSMA5	0.313235	0.700674	0.578496	4.47175e-64	2.90382e-63
PLTP	0.313082	0.39236	0.131243	3.27443e-167	7.5039e-166
CA12	0.312948	0.357753	0.0952438	6.81974e-208	2.1914e-206
FUCA2	0.312901	0.555506	0.382644	1.48667e-74	1.14826e-73
RAB5C	0.311577	0.524494	0.305996	8.74554e-95	8.76407e-94
SRP19	0.311502	0.377528	0.190845	4.70256e-99	4.97387e-98
MRPL52	0.311467	0.722697	0.619144	5.53249e-66	3.74052e-65
MAP1LC3B	0.311151	0.654382	0.483609	2.9923e-60	1.81363e-59
ZNHIT1	0.311093	0.772584	0.662773	1.48348e-62	9.38085e-62
JOSD2	0.311086	0.556404	0.357969	1.42007e-77	1.14156e-76
SMOC1	0.311037	0.374382	0.124091	6.59099e-179	1.6725e-177
NRP1	0.310814	0.284494	0.0222911	0	0
MOCS2	0.310715	0.489438	0.25605	1.32867e-111	1.62983e-110
SPRR1B	0.309922	0.185618	0.000834426	0	0
MRPL27	0.308452	0.644944	0.475146	5.09261e-59	3.02462e-58
RPL29	0.308151	0.989213	0.967338	1.19871e-234	4.95619e-233
EIF3E	0.307163	0.811685	0.674693	2.12192e-35	7.98084e-35
PTN	0.306682	0.26382	0.0290857	2.59097e-294	1.80225e-292
MLLT11	0.306575	0.348764	0.152819	2.71773e-111	3.3097e-110
MVP	0.306218	0.461573	0.219335	1.07922e-120	1.46687e-119
FHL1	0.305733	0.259775	0.0030993	0	0
LAMP1	0.305286	0.673258	0.538205	3.42791e-54	1.88098e-53
PTRF	0.305166	0.420674	0.264394	1.34592e-67	9.35103e-67
ITGB1BP1	0.305024	0.646292	0.518179	3.70927e-59	2.20857e-58
RPS23	0.30495	0.994607	0.976159	3.89661e-206	1.22873e-204
CKMT1A	0.304812	0.275506	0.0857075	5.18597e-145	9.44902e-144
S100A12	0.304611	0.198652	0.00274169	0	0
COPZ1	0.304484	0.671461	0.511265	4.73349e-58	2.76549e-57
PYGL	0.304465	0.419326	0.157707	4.18553e-160	8.90179e-159
SNX3	0.303174	0.818427	0.74109	2.73391e-75	2.12548e-74
S100A11	0.303124	0.990562	0.957206	1.13772e-140	1.96403e-139
PSMB6	0.302968	0.782022	0.683872	3.77289e-62	2.37311e-61
SMIM15	0.302753	0.559101	0.344499	1.4853e-83	1.2886e-82
DYNLT3	0.302496	0.514607	0.315413	2.04289e-81	1.71937e-80
ATP5J2	0.302255	0.884045	0.832161	4.25273e-93	4.16986e-92
PSMA4	0.301839	0.74427	0.644058	7.40627e-54	4.0359e-53
DPYSL3	0.301723	0.279101	0.0663965	2.41963e-197	7.09979e-196
KRT10	0.301557	0.72809	0.636667	1.16894e-61	7.27513e-61
F3	0.301509	0.30382	0.0669925	2.52694e-212	8.41722e-211
SRPX	0.301455	0.283596	0.0851115	2.74895e-153	5.42677e-152
NAA50	0.301246	0.625169	0.472762	1.45271e-61	9.03169e-61
C5orf15	0.301159	0.414382	0.158779	2.0696e-164	4.63504e-163
PSMA3	0.300813	0.730337	0.61676	3.96285e-52	2.10232e-51
SKA2	0.300424	0.516404	0.28895	1.17375e-91	1.13302e-90
EIF2S3	0.299877	0.674607	0.521993	2.43068e-53	1.31305e-52
CCDC80	0.299728	0.268315	0.0282513	0	0
TUSC3	0.299259	0.378427	0.256288	3.41627e-53	1.83791e-52
OCIAD2	0.299017	0.628764	0.497795	1.83505e-59	1.09648e-58
ADM	0.298116	0.30427	0.046251	5.12095e-279	3.04298e-277
TPST2	0.297482	0.400899	0.138753	1.4559e-172	3.51347e-171
IKBIP	0.297467	0.368539	0.136965	6.13767e-152	1.1898e-150
TMEM45A	0.29716	0.444944	0.310287	2.26975e-52	1.20954e-51
CISD1	0.296599	0.650337	0.521993	2.35611e-57	1.35908e-56
PRDX4	0.296402	0.741573	0.663369	2.4029e-63	1.54258e-62
RNH1	0.296251	0.635056	0.500775	1.36325e-60	8.31376e-60
CDKN2A	0.294709	0.371685	0.202646	1.59915e-57	9.25146e-57
GLUD1	0.294706	0.457079	0.269877	1.70567e-84	1.49072e-83
PPP1CC	0.294583	0.629663	0.467994	2.64685e-58	1.5533e-57
PSMA1	0.294162	0.517753	0.347956	1.99206e-64	1.30432e-63
G6PC3	0.294043	0.370337	0.12874	2.75939e-167	6.34821e-166
ECHDC1	0.293596	0.495281	0.260818	9.23091e-98	9.61723e-97
PFN2	0.293374	0.691236	0.617356	1.44814e-51	7.59727e-51
PRKCDBP	0.293265	0.354157	0.14972	2.2742e-109	2.68655e-108
LSM1	0.293156	0.582921	0.423769	6.88227e-67	4.72058e-66
SMIM3	0.293003	0.364944	0.149005	1.23352e-128	1.85107e-127
DIO2	0.292895	0.196854	0.00703302	0	0
EXOSC1	0.292796	0.509663	0.281559	1.63702e-98	1.71763e-97
ARL4D	0.292683	0.298427	0.0532841	5.57356e-249	2.57451e-247
GSTP1	0.292663	0.897978	0.804029	3.18466e-47	1.55165e-46
SLC44A1	0.291115	0.429663	0.208487	4.82501e-114	6.15488e-113
RAP1B	0.290895	0.521348	0.33091	2.61604e-74	2.01398e-73
IGF2BP3	0.290819	0.250337	0.0063178	0	0
TRAM1	0.290777	0.60809	0.432113	2.0393e-58	1.19914e-57
ATP1A1	0.290667	0.638202	0.494815	1.69373e-52	9.04213e-52
LTBP1	0.290544	0.350112	0.107283	1.03677e-177	2.60293e-176
ATP5I	0.290105	0.724494	0.613661	1.26653e-50	6.55722e-50
SH3BGRL	0.289505	0.523596	0.33377	1.82959e-66	1.24697e-65
GPX8	0.289286	0.370787	0.153177	1.39308e-129	2.11466e-128
TIMM10	0.289268	0.599551	0.426749	4.32028e-60	2.61049e-59
ECM1	0.2883	0.26382	0.00846346	0	0
NDUFA13	0.288265	0.507416	0.379783	9.40252e-52	4.94815e-51
EMILIN1	0.288217	0.253483	0.00762904	0	0
TMEM208	0.288211	0.612135	0.453809	5.83067e-55	3.24002e-54
RPL14	0.288178	0.984719	0.959113	2.46968e-166	5.61616e-165
IFI44	0.287897	0.315506	0.0542377	1.57985e-272	8.85388e-271
TNFRSF1A	0.2876	0.545169	0.406485	2.52082e-61	1.56066e-60
PSMD4	0.287197	0.742921	0.647872	3.81815e-52	2.02647e-51
TUBB4B	0.287094	0.727191	0.630945	2.74461e-47	1.34056e-46
TFPI2	0.286439	0.246742	0.0519728	3.05813e-184	8.10815e-183
EIF4A2	0.285992	0.709663	0.639766	5.2186e-63	3.31596e-62
POLE4	0.285584	0.690337	0.561211	6.488e-47	3.14816e-46
BCAP29	0.285559	0.567191	0.40124	1.37343e-58	8.10825e-58
IFI35	0.285546	0.330787	0.0559065	2.19076e-288	1.44725e-286
NPM3	0.285469	0.542921	0.362856	5.92375e-65	3.92208e-64
RPL36	0.285395	0.986517	0.963881	3.40569e-161	7.34896e-160
MT1E	0.285291	0.363596	0.147217	2.18255e-103	2.4302e-102
MRFAP1	0.284616	0.65618	0.525331	3.36945e-53	1.81355e-52
PSMB1	0.284535	0.799551	0.724043	2.71869e-63	1.74247e-62
MPV17	0.284434	0.564944	0.375373	6.87508e-67	4.71839e-66
GJB2	0.284423	0.268764	0.090118	4.32363e-121	5.89699e-120
MRPL41	0.284028	0.730787	0.654548	8.86511e-61	5.42037e-60
RPL35A	0.283956	0.994607	0.979974	4.05302e-204	1.24486e-202
GAS6	0.283932	0.300674	0.0523304	7.46231e-253	3.55814e-251
ATP5G2	0.283847	0.89618	0.866253	5.02671e-96	5.12863e-95
MYOF	0.283767	0.387416	0.157349	1.00155e-137	1.66106e-136
NACA	0.283545	0.975281	0.941113	1.11371e-142	1.97742e-141
TMEM14C	0.283257	0.782472	0.703064	2.25362e-70	1.63793e-69
MRPL43	0.283113	0.66382	0.548099	1.41219e-51	7.41199e-51
MANF	0.28286	0.59236	0.45214	1.03894e-50	5.38598e-50
PROCR	0.281435	0.269663	0.0158541	0	0
MOB1A	0.281322	0.609438	0.442723	1.90963e-57	1.10261e-56
OST4	0.281226	0.911011	0.870068	1.36795e-107	1.58124e-106
SLC7A5	0.280078	0.399551	0.213851	5.3293e-85	4.69941e-84
RPS15	0.279625	0.994607	0.969007	2.17236e-182	5.68322e-181
TUBG1	0.279505	0.483596	0.286804	8.32123e-78	6.71204e-77
RPA3	0.278956	0.65618	0.552509	8.77676e-48	4.32979e-47
RPL8	0.278445	0.998652	0.985934	1.42181e-250	6.69839e-249
OSTC	0.27792	0.706517	0.626535	4.17085e-59	2.48215e-58
CEBPB	0.277206	0.585169	0.464298	1.42703e-45	6.72832e-45
VOPP1	0.276908	0.411236	0.174991	1.11071e-126	1.63157e-125
DNAJC7	0.276672	0.511461	0.283943	6.17838e-90	5.84008e-89
RHEB	0.276227	0.781124	0.699726	9.45582e-61	5.77856e-60
TPST1	0.276084	0.303371	0.101323	2.14537e-143	3.83217e-142
SHMT2	0.274953	0.517753	0.324949	4.22935e-69	3.00373e-68
COL18A1	0.274581	0.281348	0.0683037	6.45269e-186	1.72242e-184
RPS6	0.274571	0.998652	0.986411	1.68246e-159	3.54005e-158
MRPL42	0.273559	0.580225	0.402193	1.6653e-59	9.96568e-59
HSPA4	0.273341	0.515955	0.319347	2.14454e-75	1.67277e-74
UBB	0.273231	0.875506	0.804744	5.91046e-61	3.62694e-60
GCLM	0.273195	0.448989	0.263679	7.22356e-77	5.74822e-76
RPL24	0.273042	0.99191	0.969126	1.02454e-182	2.69825e-181
TMEM173	0.272842	0.300225	0.0510192	6.02229e-259	3.00479e-257
SAP18	0.272806	0.719101	0.589939	6.68052e-42	2.90965e-41
RGS3	0.272654	0.297528	0.101204	3.78536e-133	5.98422e-132
LINC01605	0.272645	0.239551	0.000119204	0	0
KRT16	0.272052	0.301573	0.201693	2.84897e-32	1.00057e-31
PDZD11	0.27153	0.58427	0.404458	2.35009e-60	1.42732e-59
STEAP1	0.271327	0.349213	0.126952	2.43113e-144	4.38234e-143
POLD4	0.271185	0.421124	0.244129	6.79448e-70	4.8931e-69
BNIP3	0.271066	0.715955	0.626296	2.32615e-37	9.1263e-37
RPS4X	0.271029	0.995955	0.980451	2.80449e-187	7.55423e-186
TPM4	0.270625	0.784719	0.768387	2.28236e-67	1.58107e-66
CHURC1	0.270223	0.456629	0.247348	8.3003e-91	7.9218e-90
AKIP1	0.269899	0.398202	0.176183	1.45283e-117	1.91311e-116
IDH3G	0.26983	0.562697	0.407438	2.93067e-52	1.55894e-51
DKK1	0.269764	0.296629	0.114674	1.51467e-99	1.6136e-98
LIMA1	0.269404	0.408539	0.181786	8.92018e-117	1.16812e-115
ENY2	0.269366	0.789213	0.711408	2.0896e-54	1.1525e-53
TMEM119	0.269241	0.201798	0.00214567	0	0
RGS20	0.268946	0.269663	0.00214567	0	0
ENG	0.268687	0.266517	0.0375492	1.97583e-267	1.06201e-265
UBE2L3	0.268444	0.742022	0.648468	1.2437e-48	6.22902e-48
CFD	0.268111	0.254382	0.0799857	2.69404e-121	3.68289e-120
TIMP2	0.268097	0.266517	0.0481583	2.24118e-222	8.38669e-221
PQLC2L	0.268055	0.271461	0.0629396	2.00223e-188	5.43036e-187
PRR13	0.267906	0.665618	0.559065	1.90752e-44	8.75299e-44
TWF1	0.267337	0.470112	0.261771	1.85097e-87	1.6941e-86
SHISA4	0.267117	0.323596	0.124568	1.57907e-119	2.11706e-118
VPS28	0.267006	0.678202	0.548099	8.8445e-39	3.59279e-38
BAG2	0.266652	0.363146	0.163428	3.78491e-109	4.46227e-108
C4orf48	0.26571	0.484944	0.382406	4.34268e-40	1.81971e-39
BAX	0.265403	0.603146	0.473	1.93583e-50	9.99179e-50
ARID5B	0.264961	0.502921	0.322208	2.51388e-66	1.70745e-65
TMEM18	0.264133	0.518202	0.336751	1.69435e-66	1.15546e-65
VPS29	0.263786	0.653483	0.520324	1.08116e-43	4.89271e-43
SELT	0.263406	0.641798	0.54047	1.52427e-49	7.76249e-49
KDELR2	0.263297	0.875056	0.828585	7.23107e-63	4.58485e-62
SNHG25	0.263069	0.247191	0.0481583	3.67423e-194	1.04946e-192
LEPROTL1	0.262348	0.493034	0.295029	7.47792e-79	6.09417e-78
SLC25A5	0.261935	0.911011	0.875194	1.53116e-87	1.40356e-86
SLC7A11	0.261784	0.248539	0.0270592	5.51166e-282	3.39455e-280
TMX1	0.261736	0.470112	0.279175	1.52837e-77	1.22778e-76
HSPA8	0.261453	0.893483	0.860293	1.89044e-79	1.55239e-78
SDCBP2	0.261369	0.272809	0.146144	4.91749e-57	2.82004e-56
ALDOA	0.261026	0.977079	0.948623	1.5577e-110	1.87957e-109
UBE2D3	0.260579	0.753708	0.677912	2.79387e-54	1.53663e-53
MOCOS	0.25998	0.337079	0.121349	4.49129e-139	7.60881e-138
TMSB10	0.259717	1	0.992848	6.52346e-175	1.60041e-173
GYPC	0.259715	0.325843	0.149601	2.69477e-81	2.25838e-80
ACTB	0.259656	0.999551	0.991656	1.18488e-153	2.34301e-152
RP11-295G20.2	0.259342	0.440899	0.331744	4.46905e-38	1.79019e-37
MORF4L1	0.259021	0.792809	0.73358	7.23914e-54	3.94665e-53
ACOT7	0.258985	0.442697	0.231255	3.15062e-87	2.87027e-86
PPIF	0.258977	0.543371	0.397664	2.97214e-47	1.4499e-46
WDR1	0.258882	0.592809	0.493742	8.82904e-40	3.66843e-39
SURF4	0.258202	0.542472	0.404458	7.15059e-54	3.90017e-53
TUBB2A	0.257798	0.444944	0.280486	2.59286e-58	1.52237e-57
MRPS36	0.257752	0.55236	0.37728	1.20761e-57	7.01032e-57
BBIP1	0.257088	0.406292	0.162475	7.33938e-136	1.19543e-134
SFT2D1	0.257015	0.612584	0.470139	3.2485e-46	1.55206e-45
TUBB3	0.25639	0.330787	0.107164	6.48787e-145	1.18029e-143
UQCC2	0.255809	0.692584	0.583145	1.56487e-38	6.3242e-38
RND3	0.255736	0.429213	0.248778	2.61746e-71	1.92724e-70
EDF1	0.255132	0.87236	0.829896	7.95907e-74	6.08378e-73
CHCHD7	0.255064	0.483596	0.280248	8.31968e-73	6.26227e-72
TNFRSF12A	0.254679	0.699775	0.621647	5.78204e-41	2.46744e-40
DNAJB6	0.254478	0.680449	0.577542	1.9852e-41	8.57379e-41
ISCU	0.253748	0.628764	0.51496	3.06501e-43	1.37339e-42
AZIN1	0.253501	0.524944	0.358207	1.83962e-56	1.04534e-55
COX4I1	0.252984	0.920899	0.888425	8.82004e-100	9.42159e-99
C8orf88	0.252951	0.235506	0.014066	0	0
RARS	0.252815	0.473708	0.278579	5.56173e-75	4.30415e-74
BOLA3	0.252686	0.676854	0.579807	1.99157e-36	7.68364e-36
SLC16A4	0.252544	0.262022	0.0210991	0	0
PHLDA3	0.252011	0.404045	0.172369	9.06305e-123	1.26829e-121
CSNK2B	0.251981	0.450787	0.308738	7.47949e-47	3.6248e-46
PLOD1	0.25198	0.428764	0.247825	6.87491e-73	5.18799e-72
ARF4	0.251869	0.748764	0.674574	3.57668e-44	1.63424e-43
SNCG	0.251541	0.241798	0.0210991	3.5208e-298	2.50804e-296
FAM126A	0.251238	0.319551	0.0792705	2.58518e-206	8.19564e-205
ELL2	0.251206	0.335281	0.0972702	3.69287e-180	9.45199e-179
QSOX1	0.251204	0.446292	0.258672	4.62936e-73	3.50238e-72
ITGB1	0.251186	0.673708	0.645965	2.42345e-62	1.52839e-61
FAM3C	0.251158	0.559101	0.350101	1.32165e-45	6.23641e-45
AC004556.1	0.251126	0.235955	0.026344	1.43136e-262	7.29562e-261
SHFM1	0.250235	0.877753	0.848134	1.3055e-83	1.13344e-82
RPL15	0.249793	0.996404	0.981166	4.68667e-164	1.03977e-162
ENO1	0.249593	0.923146	0.899273	1.35567e-73	1.03358e-72
NDUFA12	0.249368	0.701124	0.606747	1.49034e-40	6.29854e-40
UQCR11	0.248956	0.79191	0.742878	2.78641e-52	1.48354e-51
NDFIP2	0.248899	0.460674	0.269639	6.72867e-74	5.15327e-73
STX8	0.248641	0.446742	0.254262	2.5948e-75	2.01865e-74
ATP5EP2	0.2484	0.277753	0.109071	5.65772e-103	6.27016e-102
C4orf3	0.248383	0.765393	0.70211	5.33315e-40	2.22528e-39
RABGGTB	0.248326	0.493933	0.301109	3.10056e-70	2.24796e-69
RPL13	0.248159	0.999551	0.987841	1.13357e-154	2.26809e-153
AGTRAP	0.248152	0.635056	0.524377	1.75631e-40	7.41726e-40
LRP10	0.248063	0.520449	0.395995	1.70443e-46	8.19303e-46
CASP7	0.247788	0.36	0.117416	1.31957e-164	2.96653e-163
GAPDH	0.247578	0.999101	0.988437	2.7486e-182	7.17488e-181
FAM114A1	0.247565	0.496629	0.35177	1.93685e-50	9.9927e-50
PABPC4	0.247527	0.571685	0.409942	1.06722e-46	5.15309e-46
POLR3G	0.247471	0.306067	0.0879723	3.04084e-167	6.98213e-166
SMARCA1	0.247381	0.30382	0.106568	2.37404e-126	3.47009e-125
CASP4	0.247108	0.462022	0.256407	4.37607e-77	3.49406e-76
SFN	0.246868	0.584719	0.450113	8.01942e-31	2.70787e-30
MTPN	0.246706	0.636404	0.538682	5.94947e-45	2.76e-44
DNAJA1	0.24668	0.736629	0.65264	1.77165e-41	7.65706e-41
LRPAP1	0.246332	0.545618	0.415783	1.45612e-47	7.14763e-47
ABCA1	0.246153	0.262472	0.03743	2.10551e-256	1.02883e-254
TMEM55A	0.245904	0.288539	0.108475	1.59614e-115	2.06729e-114
FBN1	0.245248	0.235955	0.0243176	1.66154e-276	9.58423e-275
FSTL1	0.244968	0.263371	0.0826082	4.90468e-127	7.22265e-126
GALNT2	0.244875	0.455281	0.281917	4.76717e-63	3.03401e-62
MRPS28	0.244805	0.409438	0.197521	3.29541e-99	3.49491e-98
ADAM12	0.244579	0.235506	0.0141852	0	0
LINC00473	0.24444	0.204944	0.00905948	0	0
MMP24-AS1	0.24433	0.562247	0.403147	5.33659e-46	2.54149e-45
COMTD1	0.244224	0.499775	0.334724	7.06892e-49	3.55248e-48
CYC1	0.244181	0.763596	0.707355	3.32451e-47	1.61912e-46
HOXB7	0.244027	0.277753	0.0138276	0	0
FGFR1	0.244025	0.257079	0.0574562	4.62862e-177	1.15228e-175
ATOX1	0.243828	0.730337	0.650972	6.404e-40	2.66552e-39
CCDC58	0.243182	0.433708	0.298248	4.38518e-47	2.13218e-46
COA3	0.243027	0.594607	0.44606	1.24092e-41	5.37901e-41
GRN	0.242947	0.596404	0.509477	7.20145e-38	2.86531e-37
SRM	0.242897	0.513258	0.377995	5.31329e-44	2.41745e-43
PCGF5	0.242671	0.388764	0.183574	4.94013e-95	4.96744e-94
GNAI3	0.242654	0.545618	0.376922	1.93543e-51	1.01178e-50
RHOG	0.242546	0.484045	0.307426	2.96364e-63	1.89638e-62
TTC39C	0.242534	0.412135	0.247109	4.51739e-62	2.83686e-61
SMIM22	0.242395	0.403146	0.394803	1.95356e-21	5.22644e-21
OLFML2B	0.241722	0.191461	0.0033377	0	0
OAS1	0.241416	0.294382	0.0916677	3.87811e-137	6.3959e-136
RPL38	0.240816	0.915955	0.889379	1.09764e-62	6.94466e-62
COPS5	0.240444	0.612584	0.465729	2.7643e-41	1.18908e-40
PELO	0.239799	0.379775	0.165455	2.43483e-113	3.06949e-112
POSTN	0.239797	0.26382	0.129932	5.5738e-56	3.14757e-55
EEF2	0.23958	0.926742	0.903445	1.55236e-93	1.53227e-92
IGF2BP2	0.239152	0.282247	0.0513768	3.4869e-232	1.41207e-230
RCN1	0.239097	0.492584	0.394803	3.00358e-33	1.07726e-32
HTRA1	0.238758	0.222921	0.0107283	0	0
DCTN6	0.238573	0.378876	0.199666	1.19701e-78	9.74168e-78
TPT1	0.238028	0.995955	0.982596	5.47434e-130	8.3744e-129
RPL39	0.237836	0.987865	0.981047	3.14342e-128	4.68148e-127
VPS25	0.237792	0.481348	0.296579	4.39784e-64	2.85739e-63
KRTCAP2	0.237582	0.70427	0.622005	3.31723e-31	1.13403e-30
FAM174A	0.237511	0.382022	0.138276	1.40007e-142	2.47842e-141
B3GNT5	0.237395	0.36764	0.130528	6.89068e-142	1.20536e-140
SERPINA1	0.237348	0.231461	0.0691382	2.42791e-112	3.0126e-111
GDF15	0.237317	0.196404	0.0194302	3.43665e-225	1.32805e-223
ACADVL	0.237295	0.570787	0.418167	4.48467e-45	2.08538e-44
MMP2	0.237259	0.249438	0.0777208	4.94738e-123	6.94808e-122
GADD45B	0.236365	0.514607	0.366551	2.04318e-40	8.61341e-40
SEPT11	0.236247	0.408539	0.32936	2.01223e-30	6.71029e-30
CERCAM	0.235806	0.28764	0.144475	1.11254e-66	7.60451e-66
EMG1	0.23571	0.315955	0.170104	3.14145e-63	2.00907e-62
PPP1R18	0.235287	0.355056	0.161402	1.0916e-96	1.11953e-95
LINC01420	0.235193	0.558652	0.404697	4.14537e-43	1.85187e-42
ATP5F1	0.234867	0.746067	0.663607	5.84875e-37	2.2788e-36
SIL1	0.234729	0.400899	0.17821	2.44419e-111	2.98272e-110
MRPS16	0.234611	0.72809	0.665514	6.52725e-38	2.59881e-37
RRAGA	0.234566	0.520899	0.383121	2.05247e-45	9.62734e-45
TIMP3	0.23443	0.334382	0.239361	2.89082e-28	9.16461e-28
SMIM20	0.234147	0.457978	0.277506	3.49319e-67	2.40857e-66
RBM3	0.234011	0.803146	0.75146	2.25891e-34	8.31102e-34
RPL32	0.233986	0.994607	0.984384	6.27131e-143	1.11853e-141
ITGA3	0.233697	0.307865	0.0956014	2.26511e-150	4.32714e-149
TGM2	0.233553	0.248539	0.0287281	2.50602e-271	1.38475e-269
RPLP2	0.233501	0.984719	0.969603	5.57081e-105	6.26782e-104
ADK	0.231783	0.555506	0.404458	3.29143e-42	1.44634e-41
FXR1	0.231377	0.585618	0.448802	2.01025e-42	8.86986e-42
RPL12	0.231353	0.991461	0.98057	3.31314e-142	5.83004e-141
CBX3	0.231048	0.746966	0.666587	9.75021e-32	3.38013e-31
KDELR3	0.230925	0.459775	0.275003	6.59754e-59	3.91057e-58
HPS1	0.230764	0.469213	0.335797	1.53519e-43	6.92888e-43
CDC26	0.23061	0.490337	0.315413	1.21167e-58	7.16039e-58
DSCAM-AS1	0.230446	0.191011	0.0218143	1.42334e-205	4.4292e-204
SFXN1	0.230026	0.440449	0.227441	4.05895e-85	3.58991e-84
RPL19	0.2299	0.995955	0.984265	8.80053e-160	1.85833e-158
DAB2	0.229826	0.24764	0.0563834	1.75924e-169	4.1194e-168
COMMD4	0.229511	0.540674	0.390631	5.6662e-42	2.47334e-41
COX6C	0.229453	0.902022	0.868638	4.80949e-74	3.68821e-73
LY96	0.229447	0.251685	0.0306354	8.66243e-269	4.67732e-267
UBE2D1	0.228708	0.506517	0.345452	7.81357e-52	4.11745e-51
CMPK1	0.228635	0.634157	0.497795	5.01458e-32	1.74919e-31
DYNLL1	0.228617	0.917753	0.893074	6.25392e-97	6.45874e-96
PPIA	0.228559	0.99191	0.971272	2.52488e-108	2.94736e-107
EGR1	0.228479	0.524944	0.446776	1.02405e-25	3.051e-25
LRP1	0.227989	0.268315	0.0679461	1.32469e-164	2.97239e-163
AC090498.1	0.227988	0.693933	0.59733	1.01131e-25	3.01455e-25
LSP1	0.227972	0.274607	0.0846346	7.03691e-128	1.04145e-126
RHOF	0.227893	0.234607	0.0400525	3.35518e-199	1.00189e-197
AP1S1	0.227767	0.668764	0.561807	2.63473e-32	9.26426e-32
MRPL22	0.227481	0.499775	0.351174	3.97964e-45	1.85492e-44
CNIH4	0.227297	0.668315	0.583502	3.99832e-37	1.56246e-36
POPDC3	0.227217	0.240449	0.0293241	5.54723e-254	2.66651e-252
PCDH7	0.227145	0.250787	0.0206222	0	0
CACYBP	0.226935	0.74382	0.684945	4.6458e-35	1.73138e-34
YKT6	0.226901	0.52	0.354273	4.6026e-49	2.31994e-48
MRPL24	0.226894	0.587865	0.445345	3.55549e-36	1.36372e-35
SOCS1	0.226314	0.364944	0.184051	6.06603e-76	4.75984e-75
CCDC50	0.226217	0.482697	0.332817	1.41389e-46	6.80472e-46
IL6ST	0.226193	0.35236	0.156157	9.93614e-102	1.0849e-100
ECI2	0.226173	0.44	0.240315	4.01873e-69	2.85758e-68
MYL6B	0.226141	0.553258	0.39218	1.55613e-42	6.88927e-42
HSPB8	0.226019	0.213933	0.0032185	0	0
NRP2	0.225916	0.251236	0.0451782	3.89667e-198	1.15774e-196
TNFRSF10B	0.225406	0.317303	0.0899988	1.36155e-172	3.2925e-171
TP53I3	0.225085	0.440899	0.270473	1.47256e-56	8.38777e-56
ZEB1	0.224938	0.224719	0.0149005	0	0
CKMT1B	0.224798	0.213933	0.038622	1.04142e-177	2.60908e-176
LIPA	0.224574	0.334382	0.106807	7.11732e-156	1.44609e-154
RP11-680F8.1	0.224467	0.217528	0.0176421	1.18634e-275	6.77702e-274
TGFBR2	0.224418	0.267416	0.0814161	2.73954e-136	4.48684e-135
LGALS3BP	0.224203	0.573483	0.441769	1.63494e-28	5.22376e-28
NDUFB1	0.223735	0.685843	0.622243	1.40867e-32	4.97686e-32
MSC	0.222748	0.203146	0.00274169	0	0
ALKBH5	0.222578	0.334382	0.160806	1.20021e-80	1.00018e-79
PAM	0.222451	0.286292	0.045059	1.04074e-261	5.28186e-260
CTHRC1	0.222402	0.299775	0.163428	9.35897e-53	5.00542e-52
LXN	0.222341	0.244944	0.0684229	1.13024e-129	1.72452e-128
MRPL17	0.22197	0.585618	0.454643	3.46871e-34	1.2695e-33
CHCHD10	0.221425	0.803146	0.742639	1.6289e-33	5.86713e-33
ATP6V1D	0.221341	0.56809	0.424723	1.06722e-37	4.22775e-37
ERH	0.221193	0.854382	0.816545	1.09453e-45	5.17091e-45
FADS1	0.221157	0.334382	0.174395	1.95489e-69	1.39677e-68
OCIAD1	0.220943	0.582022	0.468709	4.65975e-36	1.78207e-35
RPL10A	0.220918	0.980674	0.965908	1.33443e-107	1.544e-106
MARCH5	0.220759	0.506517	0.318155	1.14803e-55	6.46144e-55
PPA2	0.220513	0.552809	0.432233	5.54272e-33	1.97656e-32
OSTM1	0.220377	0.320899	0.108118	5.97097e-141	1.03377e-139
PLIN3	0.220323	0.581124	0.464179	7.72053e-31	2.60918e-30
TMEM70	0.220232	0.458876	0.286089	8.97741e-57	5.12592e-56
APRT	0.220226	0.788315	0.731434	7.71749e-37	2.99604e-36
LINC00467	0.220113	0.330787	0.150674	4.49291e-87	4.08997e-86
HRAS	0.219838	0.387865	0.206818	2.92773e-74	2.25247e-73
MSRB3	0.219811	0.221573	0.0172845	1.87463e-283	1.17288e-281
LAMC1	0.219787	0.322697	0.128978	5.8418e-113	7.30997e-112
AXL	0.219498	0.221573	0.0063178	0	0
B4GALT1	0.219469	0.436404	0.277029	6.63943e-48	3.28499e-47
SEC23A	0.219408	0.382022	0.154488	1.53111e-121	2.10284e-120
COMMD8	0.219306	0.402247	0.201097	4.80788e-89	4.4731e-88
GUK1	0.218888	0.928539	0.901657	1.07185e-76	8.48936e-76
TMBIM4	0.218842	0.324045	0.171653	9.49871e-67	6.49637e-66
SEPT7	0.218751	0.704719	0.632972	4.72843e-34	1.72148e-33
ARL6IP1	0.218524	0.485393	0.366075	1.30125e-32	4.60009e-32
VIM	0.218477	0.515506	0.526761	7.35558e-29	2.36873e-28
PIN4	0.218471	0.566292	0.453809	1.42466e-30	4.77513e-30
SNF8	0.21826	0.562247	0.439504	1.98864e-35	7.4843e-35
ADAMTSL1	0.218221	0.211685	0.00131124	0	0
TMEM205	0.218073	0.538427	0.351293	4.39864e-41	1.88456e-40
ESD	0.216952	0.583371	0.422935	2.98121e-34	1.09311e-33
ORMDL2	0.216849	0.473708	0.317201	8.8642e-49	4.44903e-48
NDUFA1	0.216769	0.781573	0.740732	1.49189e-39	6.16191e-39
MSC-AS1	0.216481	0.209888	0.00190726	0	0
TAF9	0.21648	0.58427	0.467517	1.24692e-33	4.5036e-33
LAMB1	0.215836	0.271461	0.0710454	1.33865e-160	2.85733e-159
MCL1	0.215606	0.597303	0.522112	1.41518e-33	5.10823e-33
ERLIN1	0.215553	0.304719	0.0952438	3.17504e-146	5.8119e-145
SUCLG2	0.215507	0.461124	0.287162	3.84185e-54	2.10421e-53
TRIP6	0.215238	0.578427	0.365479	7.02586e-35	2.6085e-34
TM9SF3	0.21489	0.456629	0.284897	5.13812e-61	3.1612e-60
UGDH	0.214744	0.377079	0.208368	8.75577e-68	6.10478e-67
GALNT5	0.214711	0.20764	0.00190726	0	0
DCTD	0.214568	0.411685	0.260818	3.05455e-52	1.62411e-51
BCAT1	0.214322	0.213933	0.00810585	0	0
ANXA6	0.214108	0.355506	0.246632	9.41132e-36	3.57039e-35
TWSG1	0.213772	0.302921	0.06437	2.6058e-219	9.42312e-218
MKKS	0.213755	0.622022	0.508285	3.62184e-30	1.20169e-29
TPI1	0.213702	0.962697	0.937656	3.07913e-80	2.54977e-79
DPCD	0.2137	0.482247	0.29789	9.21589e-53	4.93113e-52
NSA2	0.213513	0.622022	0.494219	8.3511e-31	2.81906e-30
GNG10	0.212921	0.326742	0.167004	4.10614e-66	2.78253e-65
ZMAT3	0.212872	0.278202	0.130528	4.3568e-70	3.15102e-69
ZDHHC12	0.212858	0.502022	0.366551	5.26821e-40	2.19974e-39
HACD4	0.212802	0.276854	0.0771248	1.19308e-152	2.32424e-151
FAM50A	0.212665	0.56	0.405531	3.78114e-36	1.44886e-35
RPS26	0.212645	0.951011	0.920014	4.98311e-71	3.65314e-70
PGK1	0.212408	0.820225	0.795804	1.34439e-35	5.08556e-35
FLNC	0.212403	0.209888	0.00131124	0	0
INO80C	0.211994	0.348764	0.151866	2.55112e-94	2.54145e-93
ERGIC1	0.211606	0.498427	0.344141	2.73523e-42	1.20373e-41
RAI14	0.21153	0.347865	0.111098	4.50383e-152	8.74512e-151
LHFP	0.211488	0.229213	0.0345691	1.04426e-214	3.62122e-213
NSMCE1	0.211136	0.554157	0.410776	7.68989e-36	2.92389e-35
MTHFS	0.211048	0.370787	0.201454	1.66595e-65	1.1174e-64
NR3C1	0.210948	0.360449	0.140422	2.72035e-123	3.83411e-122
SOD3	0.210735	0.267865	0.124568	4.96237e-64	3.21887e-63
CD320	0.210625	0.49618	0.356658	1.75578e-38	7.08847e-38
ATG12	0.210315	0.490337	0.314817	3.60315e-54	1.97622e-53
PSME3	0.210249	0.450337	0.274645	2.15733e-57	1.24502e-56
MSRB2	0.210059	0.443146	0.262725	4.77943e-58	2.78957e-57
RPL13A	0.209732	0.973034	0.96257	1.4347e-66	9.7896e-66
TALDO1	0.209692	0.777528	0.734653	4.01272e-38	1.60794e-37
CMC1	0.209434	0.484045	0.300751	4.91523e-57	2.82004e-56
PSMD9	0.20941	0.435056	0.246513	9.95837e-66	6.69458e-65
MYLK	0.209344	0.258427	0.0904756	6.32523e-106	7.185e-105
YWHAE	0.209188	0.804494	0.758374	9.24127e-40	3.83701e-39
BLVRA	0.208847	0.49573	0.331029	1.94459e-42	8.58654e-42
LSM8	0.208548	0.639551	0.527119	3.569e-25	1.04775e-24
NAP1L1	0.208151	0.761348	0.675885	1.70312e-24	4.91325e-24
RAC1	0.208058	0.90427	0.887829	5.48462e-85	4.83276e-84
ZNF511	0.208012	0.551461	0.41614	2.28838e-34	8.41683e-34
AK3	0.207792	0.457978	0.289784	8.31761e-53	4.45452e-52
PSME2	0.207359	0.793258	0.739182	2.49617e-28	7.93046e-28
COLGALT1	0.207124	0.350112	0.187984	2.26348e-67	1.56892e-66
AIFM2	0.207087	0.333933	0.146263	3.02921e-93	2.97511e-92
TMEM230	0.206715	0.683596	0.625343	4.94187e-31	1.67876e-30
ZDHHC16	0.206637	0.421573	0.24103	5.30154e-59	3.14712e-58
CALHM2	0.206547	0.244494	0.0710454	1.39053e-128	2.08404e-127
HMGN2	0.206476	0.885843	0.850399	2.39484e-38	9.64213e-38
NMD3	0.205941	0.436854	0.253308	2.03751e-64	1.33334e-63
NDUFA7	0.205853	0.293483	0.169031	2.12067e-50	1.0922e-49
ARSJ	0.205547	0.23236	0.0491119	2.64223e-171	6.24886e-170
CYSTM1	0.205525	0.536629	0.401121	9.50615e-33	3.37366e-32
TM2D2	0.205444	0.376629	0.201097	3.42138e-74	2.62713e-73
UBE2L6	0.204825	0.514157	0.389796	1.70964e-29	5.57389e-29
UQCR10	0.204822	0.847191	0.81738	5.8831e-44	2.67568e-43
FAS	0.204733	0.296629	0.0849923	4.93377e-150	9.37972e-149
MRPL13	0.204486	0.661124	0.543092	5.01787e-25	1.46618e-24
TMEM33	0.204476	0.411236	0.217189	6.81053e-78	5.50852e-77
C1S	0.204091	0.400899	0.213017	7.96775e-62	4.97984e-61
GBE1	0.203793	0.333034	0.12874	3.76641e-112	4.66853e-111
DSE	0.203743	0.264719	0.0383836	3.23921e-249	1.50802e-247
TBC1D2	0.203565	0.251685	0.0252712	4.0005e-291	2.7032e-289
CXCL17	0.203396	0.278202	0.194779	2.59512e-24	7.44838e-24
TAF12	0.202947	0.531685	0.385386	3.95102e-37	1.54449e-36
CLIC3	0.20281	0.25618	0.0917869	5.92048e-95	5.9431e-94
NDUFB3	0.202449	0.708764	0.638336	2.06873e-26	6.27893e-26
SPATS2L	0.202418	0.399551	0.20217	6.43648e-78	5.20954e-77
UPP1	0.202414	0.390562	0.240911	4.0794e-45	1.89992e-44
GABARAPL2	0.202276	0.684944	0.578019	7.36015e-22	1.99299e-21
ERAP2	0.202072	0.239101	0.0267016	4.57195e-263	2.38164e-261
QPRT	0.202028	0.251236	0.0653236	1.3267e-142	2.35206e-141
PA2G4	0.201972	0.661573	0.572416	3.94462e-24	1.12589e-23
NUTM2A-AS1	0.20172	0.41618	0.234474	2.56341e-62	1.61493e-61
RPL5	0.201365	0.985169	0.967219	1.52564e-81	1.2877e-80
DENR	0.201147	0.558652	0.427465	1.04576e-32	3.70688e-32
SLC20A1	0.201032	0.359101	0.212659	1.13817e-53	6.18798e-53
DNAJB4	0.20073	0.367191	0.160806	5.72375e-92	5.53874e-91
PCNP	0.200456	0.683146	0.586244	4.08297e-26	1.22665e-25
FXYD3	0.200406	0.485393	0.598403	1.22598e-22	3.38403e-22
VAT1	0.200304	0.466067	0.301943	3.14005e-41	1.34924e-40
IFI6	0.200239	0.468315	0.329717	8.98242e-31	3.02958e-30
PLPP1	0.200214	0.301573	0.114197	5.49841e-109	6.46952e-108
DFNA5	0.200197	0.244944	0.0356419	4.51202e-230	1.79042e-228
FKBP1A	0.20006	0.858427	0.829539	1.24999e-45	5.90065e-45
HSPA6	0.200021	0.158652	0.0195494	7.42051e-163	1.62495e-161
MISP	0.199831	0.190112	0.0170461	4.18423e-232	1.68869e-230
ATP6V1F	0.199669	0.82427	0.776135	3.13928e-34	1.15e-33
CLTA	0.199607	0.811685	0.766003	1.29895e-35	4.91524e-35
NUDT2	0.199465	0.385169	0.183812	6.68659e-86	5.98553e-85
C1orf56	0.199412	0.267865	0.104184	3.9581e-89	3.69121e-88
PGD	0.19918	0.619775	0.547026	9.79278e-21	2.56762e-20
RALB	0.199038	0.346517	0.155084	1.34166e-87	1.23081e-86
C7orf50	0.198792	0.681798	0.60925	1.21554e-25	3.61513e-25
DCTN3	0.198344	0.600449	0.497318	2.76852e-25	8.16403e-25
SLC7A2	0.197817	0.187865	0.00131124	0	0
COL5A1	0.197794	0.189213	0.0153773	2.64425e-237	1.11673e-235
NUTF2	0.197353	0.720899	0.647276	3.23084e-24	9.25053e-24
TMEM14B	0.196929	0.719101	0.663488	5.77867e-30	1.90501e-29
SWI5	0.196911	0.499775	0.352843	8.91825e-39	3.62151e-38
WBP5	0.196692	0.498427	0.40124	5.05288e-27	1.55196e-26
IL20RB	0.196522	0.195056	0.012278	7.08443e-271	3.89644e-269
PTGES3	0.196333	0.83191	0.805221	4.88052e-40	2.04074e-39
MTHFD1L	0.196112	0.32	0.100131	4.4167e-144	7.93731e-143
MGLL	0.195989	0.300225	0.162117	2.64983e-53	1.43079e-52
CORO1C	0.195662	0.385618	0.217428	3.52601e-63	2.25014e-62
ARL6IP4	0.195538	0.741573	0.689832	1.62072e-27	5.03945e-27
ACTG1	0.195494	0.984719	0.976159	1.20511e-97	1.25444e-96
MLX	0.195247	0.481348	0.313625	8.37245e-49	4.204e-48
FNTA	0.19516	0.545618	0.397187	2.04605e-33	7.3562e-33
FTL	0.195115	0.987865	0.985576	3.46183e-100	3.71135e-99
MICALL2	0.1949	0.331685	0.146144	2.02842e-91	1.94535e-90
TMED7	0.194573	0.299326	0.0925021	1.4424e-142	2.54953e-141
SMUG1	0.194494	0.395506	0.218977	1.29631e-64	8.51133e-64
UBE2N	0.194461	0.629213	0.532364	7.49923e-24	2.12505e-23
LRRC59	0.194421	0.689888	0.627727	2.40985e-24	6.9284e-24
SAT2	0.194318	0.508315	0.349982	2.46014e-39	1.01151e-38
RPS2	0.193438	0.989213	0.987603	8.20949e-110	9.7565e-109
SLC39A6	0.193366	0.502472	0.392299	4.13652e-28	1.30578e-27
SDC1	0.192533	0.538427	0.471689	8.37322e-22	2.2642e-21
SPAG7	0.192416	0.477753	0.327214	9.67219e-40	4.0103e-39
SH3BGRL3	0.192222	0.864719	0.872214	3.32255e-60	2.01173e-59
CCND2	0.192124	0.199551	0.0177614	1.8132e-239	7.74045e-238
AKAP12	0.192073	0.187416	0.00405293	0	0
CHCHD5	0.19192	0.523146	0.388366	9.11128e-32	3.16141e-31
CTNNAL1	0.191795	0.290337	0.143283	5.76807e-64	3.73944e-63
COA6	0.191656	0.6	0.494576	6.06283e-24	1.72173e-23
ADAMTS12	0.191421	0.195506	0.00619859	0	0
PSMD2	0.191159	0.662472	0.597091	1.36946e-25	4.06779e-25
TRADD	0.191132	0.458427	0.296698	1.19499e-47	5.88019e-47
JAZF1	0.191103	0.227416	0.0414829	1.41337e-183	3.73894e-182
CHPF2	0.190795	0.295281	0.0795089	1.04745e-165	2.37282e-164
IFT57	0.19048	0.458876	0.370485	7.04057e-26	2.10239e-25
LAMA4	0.190364	0.241798	0.118846	8.33563e-57	4.76178e-56
AKR1C3	0.190323	0.308315	0.126594	3.21931e-86	2.90376e-85
BRI3	0.190023	0.466966	0.305042	8.93725e-44	4.05537e-43
RHOV	0.18933	0.418876	0.453093	1.34432e-10	2.52607e-10
CXCL6	0.1892	0.148315	0.0157349	3.62938e-166	8.2375e-165
MTMR11	0.18892	0.222921	0.0295625	1.01778e-223	3.85744e-222
MAP2K1	0.188869	0.398202	0.232328	3.80456e-55	2.11912e-54
FAM127A	0.188852	0.585618	0.478841	4.21993e-20	1.08692e-19
FSTL3	0.188778	0.237753	0.0411253	4.31215e-194	1.22575e-192
LINC00839	0.188761	0.227416	0.0565026	1.26329e-141	2.19683e-140
NACA2	0.188714	0.22427	0.0746215	3.79644e-98	3.96931e-97
SREK1IP1	0.188352	0.373933	0.208964	8.22328e-60	4.95113e-59
PSMD11	0.188234	0.602247	0.501609	4.89228e-25	1.43019e-24
SBDS	0.188231	0.674607	0.606389	1.43823e-25	4.2699e-25
ERP29	0.188121	0.679101	0.627488	3.67464e-25	1.07796e-24
TTC1	0.187903	0.457978	0.31136	5.43666e-39	2.21991e-38
WIPF1	0.187755	0.26427	0.0509	7.0843e-196	2.04821e-194
PFKP	0.187748	0.43191	0.246632	4.63443e-52	2.4553e-51
SSR1	0.187687	0.597753	0.506616	4.91064e-27	1.50944e-26
PFDN1	0.187586	0.467865	0.315413	2.42283e-41	1.04447e-40
STEAP4	0.187416	0.244494	0.159018	2.89044e-29	9.3848e-29
TMBIM6	0.187273	0.728989	0.705209	1.37534e-31	4.754e-31
CLIC1	0.18718	0.851685	0.840863	1.29037e-57	7.48336e-57
PKM	0.18709	0.939775	0.9162	2.16751e-32	7.6373e-32
TMEM11	0.186624	0.45618	0.293003	1.86235e-47	9.12274e-47
CIB1	0.186127	0.785618	0.728573	5.09126e-17	1.20408e-16
NXPE3	0.185936	0.241798	0.0513768	5.60565e-172	1.34184e-170
NTMT1	0.185912	0.486742	0.339015	9.93978e-38	3.94158e-37
CD109	0.185529	0.277753	0.0663965	4.11167e-177	1.02575e-175
NDUFB4	0.185499	0.88	0.856121	2.76854e-38	1.11165e-37
RAET1G	0.185435	0.16809	0.00357611	7.62494e-285	4.82166e-283
PSMC2	0.18523	0.561798	0.436524	3.62779e-25	1.06475e-24
POLDIP2	0.184729	0.54382	0.43116	3.2508e-27	1.00341e-26
CAPG	0.184362	0.622921	0.526046	8.94104e-20	2.2809e-19
C2	0.18429	0.170337	0.0206222	7.32322e-180	1.87035e-178
DERL1	0.184285	0.512809	0.393253	2.67997e-30	8.91187e-30
ZEB2	0.184115	0.206742	0.0153773	4.56487e-267	2.44252e-265
RANBP1	0.184008	0.798202	0.74252	1.59833e-23	4.49257e-23
ANPEP	0.183981	0.203596	0.0480391	3.35156e-133	5.30551e-132
PRRX1	0.183849	0.214831	0.0557873	1.82558e-125	2.62941e-124
CAV2	0.183503	0.475955	0.295029	2.87038e-36	1.10381e-35
CA9	0.183487	0.194607	0.0728335	2.10078e-68	1.47779e-67
ARF3	0.182987	0.429663	0.273811	2.52359e-46	1.20913e-45
PPP2CA	0.182903	0.44	0.286566	4.43897e-44	2.02511e-43
C20orf24	0.182555	0.762247	0.728692	1.13541e-33	4.10338e-33
ACSL4	0.182457	0.250337	0.0517344	9.01132e-182	2.32154e-180
TMEM9B	0.182156	0.474157	0.329717	1.67503e-39	6.90631e-39
ADGRE1	0.18215	0.189663	0.000119204	0	0
GNPNAT1	0.182065	0.431461	0.274526	1.09455e-44	5.04208e-44
SEC61A1	0.182064	0.540674	0.467159	3.58324e-24	1.02446e-23
ITGA2	0.182022	0.289438	0.146978	2.46628e-61	1.5277e-60
PPP4R1	0.181848	0.309213	0.113244	1.31712e-111	1.61734e-110
RPS9	0.181017	0.982921	0.966861	1.08802e-81	9.20965e-81
POMP	0.180843	0.851236	0.82334	6.74702e-33	2.40239e-32
PXDN	0.180839	0.334831	0.192276	8.26707e-53	4.43146e-52
H2AFZ	0.180789	0.870112	0.84587	5.80775e-42	2.53419e-41
DBNL	0.180384	0.509213	0.394564	3.87831e-28	1.2259e-27
WWTR1	0.18037	0.418876	0.314698	4.09325e-30	1.35544e-29
EGFLAM	0.180004	0.189663	0.00441054	0	0
PEPD	0.179977	0.525843	0.430564	2.65679e-21	7.07739e-21
EMC6	0.17986	0.622921	0.548337	2.94527e-23	8.24131e-23
LACTB2	0.179821	0.346067	0.187627	5.50704e-58	3.2095e-57
CHPF	0.17981	0.465618	0.375134	2.3844e-23	6.68299e-23
DRAM1	0.179775	0.246742	0.0923829	3.83675e-90	3.6383e-89
RGS17	0.179656	0.202247	0.0101323	2.71508e-299	1.98184e-297
SLAMF9	0.179638	0.137978	0.00345691	6.88366e-228	2.69534e-226
NDUFAF2	0.179558	0.437303	0.28287	1.03014e-38	4.17315e-38
TNNT1	0.179558	0.228764	0.0736679	2.06458e-95	2.08663e-94
COPRS	0.179519	0.429663	0.290023	1.11366e-41	4.83089e-41
CSF1	0.179394	0.225169	0.0587674	4.05209e-129	6.10394e-128
FHL3	0.179384	0.332135	0.190368	3.61341e-50	1.85454e-49
VPS37A	0.179364	0.355056	0.172488	7.94621e-78	6.41392e-77
VMA21	0.179269	0.497079	0.38622	1.23088e-24	3.56046e-24
PXMP2	0.179217	0.382022	0.23948	6.08177e-43	2.71078e-42
XIST	0.179002	0.182921	0.0259864	3.13475e-172	7.54958e-171
MSRA	0.178747	0.279101	0.0863035	9.00129e-130	1.3752e-128
TPMT	0.178669	0.423371	0.264632	8.59599e-46	4.07242e-45
LINC00704	0.17864	0.167191	0.00202646	1.62967e-297	1.15394e-295
VDAC3	0.178377	0.580674	0.466683	1.69509e-22	4.66367e-22
CNRIP1	0.178233	0.186067	0.00250328	0	0
ASAP1	0.178108	0.330337	0.184647	6.08511e-56	3.43468e-55
CAMLG	0.178009	0.500674	0.361426	9.10914e-33	3.2347e-32
TPGS1	0.177993	0.400449	0.213136	1.1077e-61	6.89761e-61
ORAI3	0.177884	0.310562	0.115985	1.54079e-103	1.72047e-102
PLS3	0.177759	0.266067	0.106449	7.0438e-89	6.5379e-88
NOC3L	0.177619	0.35191	0.18417	2.34107e-66	1.59282e-65
COMMD3	0.177469	0.279101	0.163786	1.16369e-42	5.15958e-42
ITPRIP	0.177146	0.239551	0.045059	2.02475e-187	5.46635e-186
ACTG2	0.177085	0.158652	0.0475623	9.9339e-74	7.5835e-73
EIF5AL1	0.177015	0.238652	0.0923829	3.47018e-82	2.9564e-81
ADORA2B	0.176697	0.243146	0.0661581	9.49819e-131	1.46245e-129
LTA4H	0.176669	0.389213	0.220646	2.04043e-55	1.14351e-54
BPGM	0.17661	0.310562	0.119561	1.32442e-101	1.44343e-100
FAM129B	0.176432	0.344719	0.190488	5.8223e-57	3.33246e-56
ASAH1	0.176422	0.564494	0.479557	7.4821e-22	2.02555e-21
ATP2A2	0.176397	0.403596	0.228275	1.05823e-60	6.46362e-60
LOXL1-AS1	0.176366	0.212135	0.0436286	1.48648e-154	2.96419e-153
ANAPC13	0.176235	0.58382	0.494338	3.77682e-21	1.00249e-20
ACTR1A	0.175943	0.491236	0.370962	6.27981e-27	1.9248e-26
ATP2C1	0.175559	0.410787	0.24258	6.67544e-55	3.70597e-54
FASTK	0.175342	0.50427	0.373465	2.85579e-30	9.49388e-30
LINC00998	0.175083	0.561348	0.396233	8.01488e-24	2.26737e-23
ELK3	0.174861	0.234157	0.046251	1.96825e-177	4.92063e-176
MAOA	0.174573	0.157303	0.0114436	1.31492e-205	4.10263e-204
VAMP4	0.17432	0.316854	0.132912	5.64809e-88	5.19756e-87
BET1	0.174289	0.518652	0.386339	1.26626e-28	4.05786e-28
VCAN	0.174208	0.249438	0.15115	1.07208e-32	3.79789e-32
SPRR3	0.173988	0.103371	0.000596019	1.28351e-188	3.49712e-187
ARHGAP29	0.173774	0.482697	0.37728	5.70729e-25	1.66557e-24
ATP5H	0.173634	0.80764	0.778758	1.80472e-28	5.7569e-28
VPS26A	0.173633	0.51191	0.38181	3.21057e-28	1.01728e-27
CDC27	0.173448	0.373483	0.197163	3.47792e-65	2.31047e-64
PSMG1	0.173344	0.51191	0.412683	1.63745e-22	4.50927e-22
SFXN3	0.173036	0.235955	0.0578138	2.35563e-140	4.05464e-139
MRPL47	0.173012	0.617079	0.533079	2.26571e-18	5.5493e-18
TMEM101	0.172849	0.366292	0.188223	7.95494e-69	5.6193e-68
NEFL	0.172636	0.115506	0.000119204	1.21088e-216	4.26149e-215
DLGAP1-AS1	0.172589	0.233258	0.0605555	2.00355e-133	3.18013e-132
SCARB2	0.17246	0.469663	0.358684	3.23209e-28	1.02383e-27
HMOX1	0.172246	0.226067	0.0574562	8.65139e-129	1.30156e-127
UROS	0.171842	0.546067	0.45655	3.41481e-20	8.81663e-20
SPTSSA	0.171823	0.733034	0.691739	7.63188e-21	2.00951e-20
HBEGF	0.171809	0.236854	0.0647276	1.50685e-127	2.22731e-126
EEF1E1	0.171806	0.293933	0.179282	4.65851e-38	1.86546e-37
BMP1	0.17178	0.203146	0.0262248	4.96476e-204	1.52094e-202
IFI44L	0.171674	0.236854	0.0803433	8.06455e-96	8.19272e-95
RPL3	0.171672	0.992809	0.984742	2.09452e-82	1.79435e-81
GEMIN6	0.171458	0.396854	0.252116	2.16627e-42	9.55112e-42
MED31	0.171447	0.355955	0.191799	3.29885e-58	1.93209e-57
EIF3H	0.171189	0.829663	0.773155	7.07704e-17	1.66705e-16
CLINT1	0.171174	0.469663	0.321969	2.03449e-37	7.99529e-37
CDV3	0.170484	0.395506	0.253308	5.28168e-44	2.404e-43
BECN1	0.170475	0.445843	0.289188	2.04427e-41	8.81921e-41
ANTXR2	0.170337	0.191461	0.0151389	3.3523e-245	1.50155e-243
MGST3	0.17033	0.807191	0.766718	7.43595e-25	2.1631e-24
TVP23B	0.170124	0.350562	0.153534	1.19974e-90	1.14226e-89
RNF10	0.170116	0.497528	0.343545	9.25819e-34	3.35617e-33
DNASE1L1	0.16991	0.28809	0.0932173	1.30262e-121	1.7911e-120
MRPS17	0.169775	0.284944	0.14972	3.83333e-54	2.10051e-53
PSENEN	0.169764	0.403596	0.30993	2.88911e-25	8.51114e-25
PLGRKT	0.169594	0.44	0.283705	3.03787e-41	1.30628e-40
SPOCD1	0.169505	0.173933	0.00250328	3.13027e-306	2.4036e-304
CACNA2D1	0.169477	0.188764	0.00095363	0	0
TNPO1	0.169318	0.392809	0.239003	1.70483e-49	8.67455e-49
P3H4	0.169076	0.288989	0.138515	2.36306e-68	1.66032e-67
CALD1	0.169061	0.571236	0.491	4.39121e-15	9.74222e-15
OPN3	0.168929	0.363146	0.302062	3.74349e-17	8.88e-17
HNRNPH2	0.168902	0.293483	0.147693	3.25673e-59	1.94009e-58
FIBIN	0.168838	0.156404	0.0286089	7.99418e-124	1.13483e-122
CXCL12	0.168621	0.128989	0.0101323	1.23192e-162	2.68772e-161
DLC1	0.168251	0.18382	0.00774824	4.26441e-279	2.5468e-277
RASIP1	0.168246	0.169438	0.0166885	3.84727e-194	1.09624e-192
SDF2L1	0.168225	0.613483	0.518417	1.00705e-16	2.36044e-16
MSRB1	0.168169	0.428764	0.32638	8.19116e-24	2.31668e-23
SP140L	0.168155	0.275506	0.0709262	4.56498e-153	8.98184e-152
SOX15	0.168002	0.257978	0.105495	1.77638e-78	1.44369e-77
CCNB1	0.167945	0.293483	0.188938	3.71031e-29	1.20204e-28
NFU1	0.167723	0.484045	0.328883	9.1673e-31	3.09106e-30
RPS7	0.167719	0.993708	0.985934	1.02383e-91	9.8993e-91
UBC	0.167656	0.873258	0.86232	3.82482e-38	1.53317e-37
NRCAM	0.167595	0.172584	0.00214567	4.66384e-307	3.62828e-305
PLAGL1	0.167415	0.26382	0.0511384	4.35948e-194	1.23623e-192
MARVELD1	0.167396	0.208989	0.0222911	1.03548e-235	4.34205e-234
UBE2D2	0.167331	0.723596	0.686137	2.63003e-23	7.36793e-23
RPL21	0.1673	0.985618	0.981285	2.39965e-65	1.60225e-64
GNB2L1	0.166952	0.978427	0.966623	2.91025e-67	2.00897e-66
B4GALNT1	0.166926	0.177978	0.00584098	8.72856e-285	5.49017e-283
MFAP2	0.166809	0.297978	0.192037	4.03917e-30	1.33828e-29
HIBADH	0.166775	0.508315	0.3712	5.65711e-27	1.73574e-26
TMUB1	0.166686	0.530337	0.413398	1.63219e-24	4.71174e-24
MDK	0.166532	0.700225	0.67517	1.22154e-20	3.1908e-20
PDHB	0.166445	0.40809	0.269639	2.79825e-36	1.07643e-35
NENF	0.166194	0.707865	0.663726	6.5649e-21	1.73049e-20
LMO7	0.165967	0.295281	0.172965	8.72645e-41	3.70522e-40
SLC14A1	0.165421	0.157303	0.00226487	9.51481e-276	5.46178e-274
MRPL33	0.16541	0.684045	0.619263	2.17105e-18	5.32185e-18
LRRC17	0.165118	0.160899	0.00274169	2.77182e-278	1.61462e-276
LMF2	0.164885	0.403596	0.243176	6.29216e-48	3.11448e-47
FAP	0.164796	0.172584	0.0149005	2.7385e-213	9.35917e-212
ZMAT2	0.16462	0.510112	0.386101	8.62617e-25	2.50564e-24
DDR2	0.164467	0.247191	0.0989391	2.81505e-80	2.33272e-79
WTAP	0.164387	0.486292	0.36381	4.94831e-28	1.55788e-27
ARL3	0.164251	0.56	0.463583	3.79111e-19	9.47378e-19
PIR	0.164228	0.349663	0.224461	2.80666e-35	1.05227e-34
MICAL2	0.164213	0.246292	0.0681845	2.64599e-126	3.86282e-125
FAM83A	0.164121	0.242697	0.149362	2.01651e-31	6.94183e-31
KIFC3	0.164002	0.283596	0.0729527	5.41002e-155	1.08799e-153
C19orf70	0.163955	0.662022	0.588151	1.93539e-14	4.20312e-14
ITGAE	0.163932	0.473708	0.342949	5.67595e-28	1.78458e-27
RTCA	0.163878	0.481798	0.338419	1.40834e-31	4.86663e-31
HS3ST3A1	0.163788	0.178876	0.00143045	0	0
SLC25A6	0.163752	0.881798	0.855883	1.14837e-29	3.75538e-29
COPS3	0.163727	0.498427	0.378829	3.61461e-24	1.03293e-23
FYTTD1	0.163705	0.438202	0.280367	1.8611e-40	7.85421e-40
CLTB	0.163426	0.703371	0.646799	1.5835e-15	3.56325e-15
TIMMDC1	0.163409	0.634607	0.561688	5.33139e-18	1.29347e-17
SCO2	0.163406	0.454831	0.303731	5.60261e-37	2.18433e-36
PSMB4	0.163334	0.635506	0.519251	3.90125e-16	8.9909e-16
CEBPD	0.163244	0.468764	0.388247	2.9029e-18	7.09085e-18
SSR3	0.16315	0.786067	0.769937	9.56462e-31	3.22043e-30
NDUFAF3	0.163113	0.627416	0.533198	2.80224e-17	6.66462e-17
ARHGAP18	0.163113	0.275955	0.130647	3.78859e-64	2.46832e-63
MTHFD2	0.163102	0.670562	0.616283	2.20952e-17	5.26979e-17
CMTM3	0.16271	0.235955	0.102277	8.28009e-66	5.57268e-65
DR1	0.162693	0.480899	0.339373	1.01718e-30	3.42391e-30
LGALS3	0.162027	0.847191	0.752652	0.0133099	0.016441
ECHS1	0.161979	0.754157	0.705448	2.33581e-17	5.56649e-17
PDGFRB	0.161873	0.145618	0.00476815	3.83955e-231	1.53907e-229
ALG1L	0.161753	0.160449	0.0065562	1.05746e-244	4.71868e-243
MECOM	0.161682	0.190112	0.0178806	3.07109e-228	1.21052e-226
LPCAT4	0.161554	0.278202	0.13172	2.4254e-66	1.64829e-65
ETV5	0.161508	0.268764	0.119323	2.78774e-71	2.05134e-70
GGH	0.161429	0.414831	0.278937	5.7102e-31	1.93587e-30
TOR1A	0.161376	0.346067	0.199189	2.30419e-51	1.20402e-50
MRPS14	0.16137	0.541124	0.441888	6.63257e-21	1.74794e-20
ZBTB38	0.161353	0.473258	0.351055	3.8089e-29	1.23364e-28
RPS15A	0.161299	0.98427	0.983073	7.65124e-65	5.04888e-64
ACTR10	0.16103	0.485393	0.361545	1.64823e-26	5.01552e-26
FNIP1	0.160913	0.293483	0.0849923	3.82606e-140	6.5665e-139
NUDCD2	0.160889	0.513258	0.395041	4.96019e-23	1.3814e-22
CD58	0.160831	0.293034	0.131124	3.21793e-74	2.47412e-73
PDLIM1	0.160749	0.603596	0.51341	4.00592e-13	8.31199e-13
TIMP4	0.160728	0.17573	0.00989391	4.23815e-250	1.98087e-248
TRIM16	0.160462	0.266966	0.126475	1.5314e-60	9.32003e-60
CBX5	0.16037	0.440449	0.309691	9.26738e-30	3.03817e-29
RPP30	0.160169	0.386067	0.230898	2.94544e-45	1.37722e-44
UBE2K	0.160066	0.524944	0.406485	2.817e-24	8.0775e-24
CHCHD1	0.159979	0.666067	0.592323	4.0211e-15	8.939e-15
MAPK1IP1L	0.15986	0.510562	0.368578	6.9179e-27	2.11928e-26
DEF8	0.159716	0.425618	0.282155	8.79649e-36	3.34035e-35
LAYN	0.159516	0.177978	0.0065562	2.71525e-278	1.58949e-276
DPYD	0.159475	0.236404	0.0518536	9.95659e-163	2.17628e-161
TEX264	0.159157	0.445843	0.297175	1.51975e-35	5.74153e-35
CLDND1	0.15895	0.340225	0.167124	5.66942e-70	4.09285e-69
PARVB	0.158131	0.305618	0.141852	1.75545e-71	1.29658e-70
RPLP0	0.157835	0.995955	0.98808	1.08588e-77	8.74103e-77
IFT20	0.157707	0.440899	0.31136	2.2025e-30	7.33855e-30
SRD5A3	0.157354	0.477303	0.341876	6.87304e-28	2.15466e-27
COX6A1	0.157337	0.818427	0.825247	6.94086e-48	3.43262e-47
ADAMTS2	0.157037	0.162697	0.00226487	2.71598e-286	1.755e-284
MRPL55	0.15699	0.670562	0.61378	4.2634e-17	1.01031e-16
IFITM1	0.15699	0.302921	0.174276	3.62632e-36	1.39044e-35
PDE4D	0.156939	0.254831	0.0684229	8.75708e-133	1.3752e-131
NDUFA8	0.156815	0.588315	0.477888	9.88846e-18	2.38052e-17
CHCHD3	0.156553	0.542921	0.419597	8.66714e-23	2.40246e-22
SGK1	0.156437	0.349213	0.210275	2.45853e-38	9.89184e-38
SSFA2	0.156263	0.356404	0.239719	8.48902e-33	3.01721e-32
HARS	0.156091	0.337079	0.178567	4.34345e-57	2.49812e-56
P4HA2	0.155868	0.356404	0.205269	1.69818e-47	8.32546e-47
CISD2	0.155806	0.574382	0.476815	3.93605e-17	9.3349e-17
SAMD9	0.155778	0.222472	0.0494695	1.15475e-144	2.08473e-143
MPDU1	0.155775	0.380225	0.22911	2.75593e-45	1.28963e-44
NCCRP1	0.15574	0.222022	0.117058	8.89935e-38	3.53137e-37
SERPINB5	0.155669	0.317303	0.178329	2.20435e-44	1.00915e-43
JKAMP	0.155635	0.389663	0.21862	5.81887e-54	3.1782e-53
ARMC1	0.155516	0.412584	0.260937	1.15657e-40	4.90021e-40
SDF2	0.155506	0.450337	0.316963	1.17915e-30	3.95896e-30
INSL4	0.1554	0.104719	0.000119204	4.46494e-196	1.29725e-194
GTF2E2	0.155344	0.437753	0.319466	1.34943e-28	4.32204e-28
XPOT	0.155265	0.312809	0.137084	4.75887e-80	3.93247e-79
VAMP2	0.155147	0.355506	0.247229	2.33401e-28	7.42125e-28
COL5A3	0.154877	0.142022	0.00119204	7.6141e-257	3.75153e-255
RP11-382A20.3	0.154498	0.228764	0.0627012	2.01221e-118	2.67353e-117
COX7A2L	0.154441	0.798652	0.771606	7.81881e-23	2.16833e-22
FBLIM1	0.154276	0.440449	0.386339	3.61711e-15	8.05353e-15
RANGRF	0.15422	0.340225	0.177733	2.72224e-58	1.59675e-57
TAF7	0.154202	0.570787	0.48349	2.2394e-18	5.48714e-18
AK6	0.154064	0.445393	0.30993	3.61238e-31	1.2328e-30
SNAPC1	0.15396	0.319551	0.169746	2.62474e-54	1.44428e-53
HNRNPF	0.153928	0.773483	0.753248	4.08205e-25	1.1957e-24
MRC2	0.153918	0.20809	0.0547145	1.05779e-120	1.4394e-119
TRIAP1	0.15371	0.466517	0.335439	3.41995e-29	1.10858e-28
COPZ2	0.153679	0.180225	0.00452974	2.10692e-299	1.54747e-297
TACC1	0.15356	0.262472	0.160448	3.03905e-35	1.13724e-34
H2AFV	0.153534	0.765843	0.732268	1.82523e-18	4.4881e-18
PSMD3	0.153431	0.51236	0.408869	9.42844e-20	2.40231e-19
LSM12	0.153349	0.500674	0.377637	1.14152e-23	3.22161e-23
UBE2E3	0.153266	0.604944	0.514722	1.25646e-16	2.93745e-16
GARS	0.15305	0.564045	0.484921	9.75428e-17	2.28722e-16
NRAS	0.153027	0.338876	0.169627	1.39005e-63	8.97232e-63
AGAP2-AS1	0.152989	0.29618	0.13625	4.051e-69	2.87879e-68
NDUFA6	0.152444	0.719551	0.6766	5.42544e-14	1.16435e-13
FLNA	0.152407	0.437303	0.365955	3.64651e-16	8.41365e-16
RHOB	0.15238	0.697528	0.621767	2.42651e-06	3.76801e-06
ILK	0.15205	0.479551	0.393134	4.36852e-19	1.09121e-18
HEY1	0.152042	0.156404	0.0201454	7.04335e-156	1.43352e-154
MYL12B	0.151992	0.886742	0.864227	1.16463e-28	3.73522e-28
GLT8D1	0.151291	0.346067	0.192514	5.30169e-52	2.80503e-51
UBLCP1	0.151249	0.318202	0.136846	2.37946e-81	1.99837e-80
HEXIM1	0.151101	0.286292	0.126952	4.99441e-72	3.71206e-71
KLF10	0.150893	0.351461	0.210275	2.13217e-41	9.19508e-41
C6orf120	0.150867	0.307865	0.134462	3.22492e-79	2.64273e-78
RNASEH2C	0.150829	0.453034	0.312671	5.35124e-28	1.68339e-27
TWIST2	0.150737	0.172135	0.00214567	6.05861e-306	4.62213e-304
CISD3	0.150709	0.528539	0.433902	1.7147e-16	3.99218e-16
TMEM38B	0.150543	0.247191	0.0684229	1.70428e-128	2.5478e-127
TSNAX	0.150542	0.321348	0.197997	9.01528e-37	3.49412e-36
GOLT1B	0.150395	0.429663	0.281202	1.26611e-36	4.89912e-36
TRMT112	0.150288	0.814831	0.803671	1.07821e-30	3.62418e-30
MZT2A	0.150281	0.620225	0.56288	1.88952e-14	4.10502e-14
MRPL32	0.150232	0.542921	0.436524	5.80947e-18	1.40744e-17
PLXNA1	0.150161	0.226966	0.0667541	1.60129e-113	2.02733e-112
NEXN	0.15003	0.18427	0.0191918	4.00592e-206	1.25984e-204
GNAI2	0.149857	0.420674	0.343784	2.09123e-20	5.43131e-20
EIF4E	0.149566	0.514157	0.395041	1.56731e-21	4.20068e-21
LLPH	0.149531	0.298876	0.173799	3.56926e-41	1.532e-40
SLC25A11	0.149531	0.532135	0.416259	4.79749e-20	1.23354e-19
PAG1	0.149347	0.190562	0.0159733	3.06233e-233	1.24869e-231
RPL36AL	0.149238	0.876854	0.855167	1.42409e-19	3.60751e-19
C1QTNF6	0.149194	0.179775	0.0114436	1.39062e-244	6.15883e-243
ATP5B	0.149031	0.825169	0.783407	2.34931e-18	5.75049e-18
CNP	0.148886	0.387865	0.226487	2.40933e-47	1.17826e-46
INPP1	0.148728	0.218427	0.0576946	3.70618e-119	4.95205e-118
TNC	0.148673	0.24	0.100608	7.76143e-70	5.58606e-69
DPM2	0.148405	0.506966	0.390631	2.04875e-21	5.47739e-21
HIGD1A	0.148391	0.318202	0.210752	7.40097e-29	2.3827e-28
SLC6A14	0.148201	0.192809	0.113601	1.14169e-27	3.56119e-27
CLIP3	0.148066	0.157303	0.00536417	1.75003e-248	7.99001e-247
XPR1	0.147876	0.234157	0.0694958	3.62176e-111	4.39254e-110
UNC5B	0.14786	0.212135	0.0879723	4.94871e-64	3.21177e-63
CSPG4	0.147763	0.172584	0.00572178	3.22282e-275	1.82344e-273
LMAN1	0.147711	0.593258	0.532721	1.17012e-15	2.64564e-15
PLXND1	0.14734	0.266966	0.105972	4.90307e-79	4.00683e-78
AIM2	0.146976	0.17573	0.00774824	2.11453e-264	1.10639e-262
IL15	0.146955	0.226067	0.0603171	1.34908e-124	1.93369e-123
CYB561D2	0.146677	0.301124	0.123376	2.28897e-85	2.03819e-84
RAB7A	0.146523	0.700225	0.655382	3.27059e-16	7.5566e-16
SYDE1	0.146036	0.208539	0.0261056	4.02102e-213	1.37028e-211
RER1	0.146029	0.708764	0.686137	4.66824e-19	1.16411e-18
ZCRB1	0.145983	0.581124	0.483252	5.2918e-14	1.1365e-13
WDR54	0.14591	0.301573	0.132555	7.33539e-73	5.53195e-72
LAMB3	0.145839	0.298427	0.15115	4.16963e-51	2.17015e-50
EIF2A	0.145773	0.603596	0.502444	1.92292e-13	4.03881e-13
MGAT1	0.145657	0.471011	0.341757	2.80868e-25	8.27627e-25
SPAG4	0.145637	0.155056	0.0144236	4.41107e-182	1.14388e-180
TNIP2	0.145503	0.360449	0.210871	8.34827e-47	4.04086e-46
SH3PXD2A	0.145418	0.296629	0.155918	6.964e-53	3.73805e-52
SEMA7A	0.145387	0.149663	0.00464894	6.25045e-240	2.67796e-238
RPL37A	0.145365	0.970787	0.965789	6.06734e-52	3.20725e-51
UBE2G1	0.145304	0.451236	0.316009	1.16727e-28	3.74269e-28
STRADB	0.14504	0.323146	0.168792	2.80442e-53	1.51357e-52
ZNF703	0.145034	0.222921	0.052092	1.3525e-137	2.23682e-136
SLIRP	0.14496	0.761348	0.736679	1.09286e-16	2.55851e-16
TCIRG1	0.144642	0.325393	0.152819	9.07007e-71	6.64109e-70
PQLC3	0.144402	0.413933	0.291692	3.05892e-27	9.45419e-27
ACP5	0.144317	0.167191	0.0352843	1.10234e-114	1.41687e-113
RAP1A	0.144272	0.484494	0.37275	1.68726e-19	4.26504e-19
TIMM9	0.144216	0.515955	0.423173	9.58843e-16	2.17668e-15
UQCRC1	0.144178	0.664719	0.612111	7.00073e-12	1.3818e-11
CFH	0.144047	0.171236	0.0109667	1.49894e-232	6.09106e-231
FOSL2	0.143897	0.361798	0.208607	7.13408e-46	3.38254e-45
C1orf122	0.143644	0.557753	0.471212	1.17239e-15	2.65026e-15
STOML2	0.143601	0.679551	0.61378	6.3019e-14	1.34829e-13
BUB3	0.143565	0.61573	0.533198	1.31971e-16	3.08045e-16
HGSNAT	0.143527	0.31191	0.14519	9.60032e-71	7.02498e-70
NDUFA4L2	0.143415	0.194157	0.0903564	4.72338e-41	2.02077e-40
SLC25A24	0.143294	0.361798	0.205984	2.30639e-47	1.12838e-46
LINC01615	0.143271	0.147416	0.0168077	7.91665e-159	1.65689e-157
GPAT4	0.143246	0.281348	0.125164	3.4435e-71	2.52915e-70
SPATA20	0.143238	0.243596	0.112171	1.29022e-57	7.48336e-57
AGA	0.14319	0.285843	0.126475	6.44545e-73	4.87012e-72
ATP6V0D1	0.143173	0.532584	0.432352	2.24798e-16	5.21631e-16
ATAD1	0.142798	0.317303	0.149481	3.15745e-70	2.2878e-69
FDXR	0.142744	0.32764	0.179282	4.69085e-49	2.36341e-48
ARC	0.14273	0.146517	0.00596019	3.89862e-223	1.47288e-221
ITGAV	0.142721	0.29618	0.182143	8.09467e-37	3.14143e-36
VCL	0.142694	0.424719	0.324234	2.82894e-21	7.52919e-21
RBPJ	0.14267	0.402247	0.285016	1.85896e-27	5.7696e-27
SSR4	0.142633	0.852135	0.856002	6.38858e-25	1.86255e-24
YIPF5	0.142626	0.420225	0.281917	2.63679e-33	9.46858e-33
OAF	0.142623	0.196404	0.0424365	4.48101e-135	7.26858e-134
RP11-124N14.3	0.142383	0.138876	0.0133508	1.80216e-159	3.78518e-158
FGB	0.14228	0.117753	0.0175229	7.40022e-106	8.39804e-105
P3H3	0.14225	0.182022	0.0182382	8.18513e-208	2.62301e-206
NQO2	0.142191	0.465618	0.347598	1.18055e-20	3.0844e-20
RAB10	0.142162	0.692135	0.663011	5.74139e-15	1.2683e-14
ZDHHC6	0.142021	0.445843	0.326618	1.39818e-24	4.04241e-24
MRPL23	0.141815	0.252584	0.150554	1.2326e-34	4.55913e-34
SNRNP25	0.141759	0.572584	0.486947	5.65454e-13	1.16571e-12
AHR	0.141611	0.342472	0.190726	2.33981e-48	1.16645e-47
HES2	0.141336	0.147865	0.0166885	3.96378e-157	8.13745e-156
WLS	0.141334	0.26427	0.118012	1.43042e-60	8.71892e-60
MAN2A1	0.141325	0.239551	0.0507808	8.80219e-165	1.98259e-163
SLC16A1	0.141318	0.279551	0.125164	4.47191e-70	3.2323e-69
SNX2	0.141265	0.378427	0.220408	1.86568e-43	8.40126e-43
DRG2	0.141165	0.325843	0.168435	1.704e-56	9.69205e-56
GBP1	0.140646	0.355955	0.212659	1.94495e-38	7.84416e-38
RIN1	0.140389	0.201348	0.0437478	2.61555e-137	4.31968e-136
CTSD	0.140012	0.718652	0.683753	9.48312e-15	2.08164e-14
FOSL1	0.139894	0.248989	0.162832	4.68742e-24	1.33499e-23
LRP11	0.139858	0.279101	0.102992	2.95326e-95	2.97972e-94
GLMP	0.139817	0.385169	0.204315	6.59928e-52	3.48377e-51
RASSF6	0.139816	0.160899	0.0330194	7.7029e-115	9.9223e-114
RIT1	0.139646	0.294382	0.156514	2.96108e-48	1.47493e-47
ADGRE5	0.139625	0.20809	0.0356419	1.34092e-170	3.16495e-169
HOXA5	0.139495	0.156404	0.0175229	3.05338e-168	7.09356e-167
PSMB5	0.139404	0.78382	0.75301	4.35914e-16	1.00305e-15
UBXN8	0.139346	0.225169	0.0504232	7.13813e-144	1.27891e-142
CHID1	0.139145	0.484045	0.357969	5.35891e-22	1.45475e-21
PPA1	0.139114	0.835506	0.803552	2.26005e-15	5.05966e-15
RPS16	0.139082	0.986067	0.982596	2.63131e-56	1.49234e-55
ANXA7	0.138891	0.64809	0.588986	6.07136e-13	1.24968e-12
TSPO	0.13877	0.867416	0.846227	5.76062e-20	1.47732e-19
FAM198B	0.138766	0.144719	0.00572178	2.023e-221	7.52262e-220
HPRT1	0.138714	0.491236	0.389319	4.41797e-17	1.04631e-16
ECH1	0.138603	0.440449	0.4252	5.82962e-10	1.06628e-09
SF3B6	0.138596	0.819775	0.806771	2.96973e-23	8.3078e-23
SLC25A46	0.138345	0.269663	0.0939325	1.9883e-100	2.13742e-99
SAR1B	0.138326	0.44764	0.325545	2.44195e-24	7.01899e-24
DAD1	0.138323	0.780674	0.777804	1.09455e-25	3.25857e-25
SRPX2	0.138292	0.171236	0.011682	1.89624e-229	7.49935e-228
FRMD6	0.138058	0.241348	0.0791513	3.74381e-99	3.96335e-98
GLIPR2	0.137853	0.306067	0.185719	1.57638e-34	5.81794e-34
SLC52A2	0.137261	0.548764	0.493503	7.0011e-16	1.59761e-15
RP5-884M6.1	0.137218	0.15236	0.000238407	2.35265e-286	1.52858e-284
MPLKIP	0.137176	0.594607	0.517344	2.80891e-14	6.07339e-14
ZCCHC10	0.137131	0.27191	0.124568	4.94434e-63	3.14338e-62
SAMD9L	0.137115	0.227865	0.0712838	5.27736e-99	5.57186e-98
CEP55	0.137073	0.193258	0.0822506	8.9911e-55	4.98685e-54
SMOX	0.13704	0.233708	0.117296	2.46234e-45	1.1527e-44
CDKN3	0.136954	0.293483	0.202766	2.71538e-21	7.23185e-21
DNAJB11	0.136905	0.581124	0.504709	6.50903e-13	1.3386e-12
PLA2G4A	0.136749	0.162697	0.0305162	8.96666e-126	1.29781e-124
SNRPG	0.136695	0.834607	0.811062	1.06244e-19	2.7012e-19
SULT1A2	0.136667	0.174382	0.01347	8.37242e-221	3.10357e-219
DDX1	0.136606	0.463371	0.380498	4.71297e-15	1.04424e-14
GOLIM4	0.136571	0.359551	0.218739	1.60836e-38	6.49774e-38
MEG3	0.136562	0.107865	0.011682	3.51674e-117	4.62061e-116
RAB23	0.13652	0.214831	0.0667541	5.24867e-96	5.34587e-95
ST3GAL1	0.136439	0.292135	0.135177	4.9194e-65	3.25893e-64
IL13RA2	0.136394	0.0916854	0.00190726	3.9993e-154	7.92156e-153
NAMPT	0.136387	0.632809	0.578019	6.81928e-12	1.34688e-11
APOL1	0.13638	0.203146	0.0329002	7.18295e-173	1.74054e-171
PTGDS	0.13636	0.0957303	0.0329002	1.38909e-37	5.48812e-37
TYMS	0.136242	0.406292	0.304089	5.36186e-17	1.26732e-16
POLR3GL	0.136186	0.372584	0.231613	6.3073e-37	2.45503e-36
CDC42BPA	0.136171	0.332584	0.19013	1.523e-45	7.17225e-45
CMTM6	0.135889	0.44	0.346048	2.33908e-20	6.06704e-20
LINC00162	0.135841	0.195506	0.0653236	4.38224e-80	3.62378e-79
LYRM7	0.135643	0.242697	0.0578138	1.16738e-143	2.08838e-142
MINPP1	0.135578	0.227416	0.0630588	1.07392e-117	1.41889e-116
RPL4	0.135482	0.970787	0.964716	4.01005e-40	1.68271e-39
A4GALT	0.135384	0.199101	0.0405293	1.34927e-141	2.34289e-140
UBE2F	0.135361	0.340674	0.232566	3.0165e-26	9.09952e-26
SLC9A3R2	0.135292	0.282697	0.155918	1.59299e-42	7.0498e-42
HCLS1	0.1351	0.2	0.0539993	2.06754e-103	2.3043e-102
RPS3A	0.135	0.995506	0.990225	3.90085e-58	2.28128e-57
EGFL7	0.134924	0.320899	0.150435	1.11399e-58	6.58647e-58
NCOA4	0.134881	0.430112	0.305042	2.38233e-26	7.21409e-26
DDX54	0.134831	0.364944	0.214447	3.51358e-43	1.57082e-42
RRM2	0.134806	0.275056	0.185243	2.73603e-20	7.08265e-20
GPC6	0.13475	0.156404	0.018119	5.18986e-168	1.1963e-166
C5orf66-AS1	0.134616	0.132584	0.0151389	2.4567e-140	4.22244e-139
ATP6V1H	0.134607	0.377528	0.223149	3.07284e-43	1.37637e-42
SPG20	0.1346	0.213933	0.0613899	2.91439e-106	3.32331e-105
FRA10AC1	0.13453	0.374382	0.221838	9.92801e-43	4.41017e-42
C5orf24	0.134522	0.40764	0.280129	9.09313e-30	2.98353e-29
ALDH18A1	0.134505	0.29618	0.137203	9.38418e-67	6.42175e-66
COX7A1	0.134165	0.155506	0.00882107	1.00541e-216	3.54894e-215
MAP4K4	0.134122	0.330787	0.244248	8.70292e-22	2.3512e-21
LMNA	0.134036	0.811236	0.793182	1.0029e-20	2.62722e-20
PRPS2	0.133903	0.323146	0.20062	6.99622e-32	2.43468e-31
FNDC4	0.133832	0.162697	0.0411253	1.40314e-94	1.40255e-93
SEC11A	0.133829	0.777079	0.758255	1.06428e-17	2.559e-17
JTB	0.133666	0.817079	0.807009	1.29137e-25	3.8397e-25
THOC3	0.133664	0.454831	0.353797	4.02131e-18	9.78636e-18
G3BP1	0.133538	0.456629	0.331029	3.38425e-24	9.68509e-24
VEPH1	0.133523	0.19236	0.0560257	1.40722e-95	1.42591e-94
SMAGP	0.133421	0.350562	0.262844	9.54691e-21	2.50538e-20
ICAM1	0.133273	0.260225	0.145309	5.84956e-38	2.3337e-37
PCDHGC3	0.133209	0.162697	0.0133508	1.05778e-200	3.16665e-199
ARPC4	0.133064	0.399101	0.264394	3.86447e-28	1.22186e-27
NDRG1	0.133054	0.324944	0.246036	9.59296e-16	2.17729e-15
KIF1BP	0.132777	0.308764	0.164382	4.89606e-50	2.50523e-49
ZNF385D	0.132607	0.184719	0.0445822	9.15808e-114	1.16196e-112
METAP1	0.132426	0.288539	0.114197	2.3278e-82	1.99033e-81
SLC30A9	0.132412	0.372584	0.231851	1.8177e-37	7.15286e-37
RPP25L	0.132359	0.354607	0.226606	7.24211e-33	2.57713e-32
HTATIP2	0.132247	0.584719	0.499702	6.29225e-13	1.29446e-12
DSEL	0.132173	0.182472	0.0553105	3.81888e-85	3.38264e-84
WDR41	0.132167	0.34427	0.211587	1.9585e-35	7.3732e-35
FOXS1	0.131954	0.116404	0.000357611	6.20988e-216	2.17898e-214
LASP1	0.13171	0.358652	0.218262	6.52078e-38	2.59711e-37
RPS18	0.131611	0.998652	0.995113	2.48739e-54	1.36997e-53
SQRDL	0.131603	0.34427	0.266063	9.9545e-16	2.25761e-15
NCEH1	0.131596	0.228764	0.0728335	2.35327e-98	2.46696e-97
C7orf49	0.131324	0.355056	0.19907	2.52508e-47	1.23436e-46
ANKRD29	0.131149	0.168539	0.00786745	9.6907e-249	4.44157e-247
ST3GAL4-AS1	0.131016	0.245393	0.114197	1.68127e-56	9.56737e-56
TMEM107	0.130916	0.32809	0.191084	8.45594e-41	3.59294e-40
EIF5A2	0.130902	0.213933	0.0890452	4.63282e-62	2.90626e-61
SPESP1	0.130685	0.214831	0.0531649	2.93027e-126	4.2673e-125
WAPL	0.130675	0.397303	0.265228	2.08857e-32	7.36136e-32
ITGA4	0.130657	0.170787	0.0177614	1.93931e-188	5.27181e-187
GLRX2	0.130602	0.494382	0.415306	1.60297e-12	3.24352e-12
PGM2	0.130498	0.258876	0.132674	1.18924e-46	5.73286e-46
ARL4C	0.130441	0.25618	0.162594	1.42682e-26	4.34738e-26
TMEM30A	0.130404	0.411236	0.277745	2.69741e-31	9.24816e-31
NXN	0.130372	0.193708	0.0330194	2.62392e-160	5.59061e-159
FES	0.130309	0.18427	0.0228871	7.58511e-188	2.05249e-186
SLC39A13	0.130286	0.275506	0.147813	1.68405e-45	7.91804e-45
COQ2	0.130213	0.291685	0.139468	7.70762e-61	4.72486e-60
GMPPB	0.130208	0.322247	0.186077	9.54004e-40	3.95828e-39
LYNX1	0.130198	0.155955	0.096555	7.72436e-18	1.866e-17
SNRPA1	0.130134	0.582921	0.522351	1.20249e-10	2.26353e-10
PRKAG1	0.129999	0.401348	0.265228	1.17676e-29	3.84609e-29
TIMM22	0.129995	0.357753	0.222911	1.82901e-35	6.89009e-35
VBP1	0.12998	0.524944	0.434259	1.27973e-13	2.7081e-13
GPR87	0.129967	0.126742	0.00452974	1.52539e-197	4.50942e-196
PNMA1	0.129963	0.294382	0.166051	1.03443e-41	4.48887e-41
HK1	0.129706	0.422921	0.338419	2.98974e-16	6.91581e-16
CDA	0.129698	0.114607	0.0208607	8.98523e-90	8.47968e-89
FAM162A	0.129538	0.706517	0.662653	4.15699e-09	7.34226e-09
PBK	0.129514	0.201798	0.100608	5.83372e-40	2.43243e-39
SLIT2	0.129319	0.162247	0.0215759	1.05659e-161	2.28831e-160
MCMBP	0.129166	0.351011	0.218262	2.62628e-35	9.85896e-35
OAZ2	0.129119	0.484944	0.38026	1.29043e-16	3.01269e-16
ADI1	0.129033	0.635056	0.564787	1.0913e-09	1.9747e-09
BHLHE40	0.12874	0.515506	0.425438	3.28122e-13	6.82866e-13
MRPS27	0.128555	0.271011	0.119204	5.86578e-68	4.10431e-67
NDUFC2	0.128545	0.418876	0.34438	1.17337e-08	2.03508e-08
HAX1	0.128526	0.670112	0.628204	5.75251e-11	1.0968e-10
MGAT2	0.128383	0.30427	0.149124	1.82939e-58	1.07732e-57
EIF4G2	0.128239	0.748315	0.726547	8.23823e-13	1.68804e-12
CCND3	0.128238	0.401798	0.314817	2.69332e-17	6.41202e-17
SOAT1	0.128214	0.24764	0.0832042	8.04741e-99	8.48134e-98
SCCPDH	0.128204	0.405843	0.263083	7.56023e-27	2.31485e-26
AGPS	0.128051	0.253933	0.106091	1.43898e-70	1.04972e-69
RPL11	0.12798	0.995056	0.986888	4.79654e-46	2.28614e-45
AKR1B10	0.127972	0.194607	0.0735487	5.99964e-62	3.75374e-61
TP53I13	0.12794	0.333483	0.197044	5.96088e-40	2.48283e-39
FAM35A	0.127701	0.245843	0.0817738	1.55706e-98	1.63519e-97
CASC15	0.127659	0.260674	0.207176	7.90023e-12	1.55467e-11
MRPL50	0.127651	0.396854	0.272738	3.74404e-26	1.12626e-25
PSCA	0.127598	0.119551	0.0164501	1.93751e-113	2.44515e-112
METRN	0.127475	0.202247	0.0590058	1.23978e-96	1.2704e-95
RMDN1	0.127447	0.388315	0.253785	7.55656e-30	2.48557e-29
SNRPB2	0.127425	0.606742	0.542019	4.21171e-10	7.75392e-10
TCTEX1D2	0.127419	0.241348	0.108833	1.29118e-57	7.48443e-57
TTC37	0.12741	0.317303	0.167839	2.73105e-50	1.40473e-49
CDC42EP3	0.127398	0.396854	0.241268	6.48813e-33	2.313e-32
AP2A1	0.127342	0.4	0.287281	4.2645e-23	1.18821e-22
EMC2	0.127244	0.413933	0.296579	2.56456e-22	7.01988e-22
ANKRD28	0.12714	0.246292	0.10776	6.99172e-66	4.71095e-65
BCAS2	0.12713	0.471461	0.374896	4.23209e-15	9.39625e-15
NDUFA3	0.12705	0.638652	0.569675	2.65115e-10	4.92302e-10
PABPC1	0.126801	0.957303	0.952676	3.08259e-32	1.08197e-31
TLN1	0.12674	0.421124	0.341757	1.59513e-17	3.81787e-17
EIF1B	0.126703	0.522697	0.425319	2.97899e-13	6.20733e-13
CAMK2D	0.126689	0.288539	0.163071	1.22124e-40	5.16679e-40
HERC4	0.126618	0.365393	0.219931	4.86557e-40	2.03521e-39
MRPL15	0.126602	0.534382	0.440458	1.50858e-12	3.05514e-12
IER5	0.126247	0.313258	0.166647	3.58415e-48	1.78228e-47
CREB3	0.126228	0.421124	0.307903	8.97735e-22	2.42423e-21
YWHAG	0.126211	0.551461	0.458219	8.4549e-14	1.8011e-13
PAPPA	0.126203	0.144719	0.00548337	2.56476e-224	9.78332e-223
RRAD	0.126165	0.134831	0.011682	2.94433e-163	6.47151e-162
ANKRD9	0.126091	0.228764	0.1167	1.22272e-42	5.41929e-42
SLC35B4	0.12609	0.246742	0.0761712	8.15019e-110	9.69577e-109
HOXA10	0.12589	0.187416	0.0300393	6.36577e-158	1.32294e-156
AATF	0.125823	0.385618	0.265109	1.07368e-25	3.19724e-25
SPCS3	0.125819	0.514157	0.414471	1.20665e-14	2.6399e-14
PMPCB	0.1257	0.49618	0.37418	4.21497e-17	9.99037e-17
LYPLAL1	0.125639	0.389213	0.283705	2.61987e-20	6.7879e-20
CTBS	0.125519	0.38382	0.262129	3.71155e-26	1.11705e-25
MMS19	0.125304	0.246742	0.0871379	1.1124e-89	1.04731e-88
TOR1AIP2	0.125138	0.401798	0.275361	2.30209e-27	7.12809e-27
COL7A1	0.124912	0.161348	0.0101323	7.66518e-220	2.78895e-218
B2M	0.124769	0.979326	0.98355	3.21361e-35	1.20218e-34
RAP1GDS1	0.124752	0.313258	0.191441	1.50318e-34	5.55299e-34
ODC1	0.124511	0.433708	0.326499	2.24769e-18	5.5063e-18
CCNH	0.124401	0.322247	0.175468	8.44294e-47	4.08501e-46
CKAP4	0.124401	0.502022	0.465491	8.51696e-11	1.61477e-10
CALU	0.124394	0.607191	0.575873	1.05385e-12	2.15043e-12
TNKS2	0.124126	0.313258	0.147693	9.29654e-65	6.11751e-64
SPCS1	0.124095	0.724494	0.711169	1.17628e-19	2.98681e-19
PSMD13	0.123962	0.515506	0.406246	5.78411e-15	1.2775e-14
PSMC5	0.123874	0.654382	0.602217	1.38634e-08	2.39635e-08
MAST4	0.12386	0.333933	0.163786	1.2992e-57	7.52721e-57
KPNB1	0.123815	0.555955	0.501848	8.26603e-14	1.76119e-13
F2R	0.123705	0.174382	0.0318274	1.20116e-134	1.94572e-133
MRPL10	0.12362	0.334831	0.186911	2.97066e-45	1.38846e-44
C8orf76	0.123367	0.293933	0.159614	1.04882e-44	4.83521e-44
TNFAIP3	0.123353	0.283596	0.165574	1.11847e-33	4.04464e-33
PLEKHO1	0.123271	0.244045	0.111932	5.68579e-54	3.10695e-53
SACS	0.123222	0.196404	0.0793897	9.27287e-62	5.79248e-61
ADAMTS1	0.123217	0.149213	0.0517344	2.79666e-59	1.66686e-58
PSMB10	0.123106	0.35236	0.22911	3.98234e-29	1.28946e-28
EIF2D	0.122974	0.364045	0.259745	8.69975e-21	2.28559e-20
CUX1	0.122898	0.338876	0.167958	4.80464e-57	2.75801e-56
HEG1	0.122757	0.164944	0.0190726	6.49145e-174	1.58271e-172
MFAP4	0.122746	0.104719	0.00536417	3.00804e-150	5.73711e-149
C9orf3	0.122734	0.251236	0.122184	8.17093e-51	4.23963e-50
BUD31	0.122718	0.716854	0.676243	8.85683e-12	1.73858e-11
PRNP	0.12268	0.448539	0.318155	1.26077e-21	3.38909e-21
CASP14	0.122595	0.149663	0.0644892	5.04286e-39	2.06053e-38
SMPD1	0.122583	0.235506	0.101442	6.00335e-60	3.62192e-59
GNPDA1	0.122427	0.34427	0.212898	8.24167e-35	3.05702e-34
PCYT1A	0.122367	0.289438	0.138038	1.03568e-59	6.22303e-59
PLOD3	0.122195	0.377978	0.286089	1.50861e-19	3.81753e-19
GNG2	0.122185	0.150112	0.0120396	2.63471e-186	7.04874e-185
PTHLH	0.122157	0.125393	0.0166885	2.64745e-121	3.6234e-120
UFD1L	0.122032	0.599101	0.530457	5.36758e-10	9.83295e-10
IGBP1	0.121757	0.497978	0.400524	9.4645e-14	2.01363e-13
ARMT1	0.121754	0.251236	0.111813	3.74111e-61	2.31011e-60
PXN	0.121691	0.271011	0.130766	1.20911e-54	6.6843e-54
RPS25	0.121619	0.980225	0.975682	9.39915e-40	3.90119e-39
OPTN	0.121399	0.477303	0.35928	4.11786e-17	9.76217e-17
DNAJB12	0.121358	0.394157	0.259268	3.13272e-29	1.01575e-28
GNL3	0.121296	0.524944	0.459888	9.39972e-11	1.77757e-10
COX7B	0.121247	0.829213	0.827989	6.81146e-21	1.79469e-20
MTHFD1	0.121219	0.29573	0.174991	2.77363e-34	1.01794e-33
HSPA9	0.121181	0.605843	0.51794	7.07324e-12	1.39565e-11
FZD10	0.120928	0.123146	0.00095363	5.42521e-223	2.03661e-221
SYTL2	0.120499	0.154157	0.0238407	1.22988e-134	1.98952e-133
TCTN1	0.120421	0.274157	0.129455	2.06731e-55	1.15803e-54
AUP1	0.120275	0.68764	0.673024	6.21213e-15	1.37049e-14
CYB5R4	0.120261	0.275056	0.121349	4.066e-66	2.75691e-65
NDUFB11	0.120171	0.817978	0.811181	2.12893e-15	4.76973e-15
SPAG16	0.119956	0.295281	0.150435	3.1029e-51	1.61852e-50
SUMF2	0.119954	0.531236	0.441054	4.09954e-13	8.50177e-13
UGCG	0.119886	0.325393	0.177971	3.77513e-46	1.80149e-45
SHARPIN	0.119788	0.577978	0.481225	1.29451e-09	2.3374e-09
CD14	0.11976	0.170337	0.0783168	7.28818e-40	3.03033e-39
BNC2	0.11976	0.153708	0.0032185	2.84707e-260	1.43262e-258
ROBO1	0.119743	0.223371	0.0787937	4.60946e-84	4.01672e-83
CNDP2	0.119714	0.460674	0.374061	3.91907e-13	8.13321e-13
PLEC	0.119633	0.365393	0.278817	9.41705e-18	2.26888e-17
IGF2R	0.119328	0.266517	0.114316	1.60986e-69	1.15303e-68
R3HCC1	0.119238	0.32809	0.185362	1.04317e-42	4.63045e-42
RPS8	0.119181	0.997303	0.990702	1.15299e-43	5.21379e-43
CD36	0.118932	0.106517	0.00691382	1.49506e-142	2.63866e-141
PCOLCE2	0.118809	0.156854	0.0274169	6.21386e-127	9.13917e-126
IMPA1	0.118792	0.233258	0.104422	2.55085e-56	1.44809e-55
MAPRE3	0.118516	0.229663	0.0938133	1.02222e-64	6.72286e-64
CUTC	0.118453	0.265169	0.125641	1.16639e-54	6.45114e-54
NDUFB6	0.118439	0.649888	0.592323	1.32275e-08	2.28845e-08
TMTC3	0.118407	0.225618	0.0681845	2.20985e-103	2.45828e-102
BCKDK	0.118299	0.454382	0.347598	2.17628e-16	5.05291e-16
GDPD3	0.118149	0.123596	0.0231255	2.56477e-95	2.58996e-94
ARNTL2	0.118145	0.231461	0.109071	1.05212e-50	5.45194e-50
NMT1	0.118062	0.271011	0.136846	3.81015e-49	1.92214e-48
SRSF9	0.118055	0.638652	0.599952	2.13754e-13	4.48084e-13
PIGF	0.117896	0.464719	0.363214	3.189e-16	7.37243e-16
CRELD2	0.117634	0.506966	0.421743	1.37814e-11	2.68388e-11
PLCD3	0.117618	0.168539	0.0149005	4.92338e-202	1.48898e-200
SOD1	0.117602	0.816629	0.80832	4.17125e-16	9.60377e-16
PAPSS2	0.117422	0.252584	0.125402	3.16711e-46	1.5144e-45
CENPN	0.117266	0.342472	0.240792	3.7293e-20	9.62229e-20
UCHL3	0.117231	0.588315	0.531529	3.58146e-08	6.08139e-08
DUBR	0.1172	0.164494	0.0376684	1.47063e-105	1.66414e-104
ZCCHC9	0.11719	0.27191	0.133151	2.02669e-52	1.08099e-51
CHTF8	0.117108	0.422022	0.298009	2.95414e-24	8.46648e-24
ZNF804A	0.116931	0.140225	0.00095363	1.43243e-255	6.97057e-254
C1GALT1C1	0.116892	0.256629	0.132793	1.54323e-44	7.09239e-44
CCL2	0.116852	0.149213	0.0805817	1.10995e-23	3.13324e-23
CETN3	0.116651	0.226966	0.0954822	1.90102e-61	1.17818e-60
IDH3A	0.116491	0.326292	0.207534	2.13189e-28	6.78954e-28
TXNDC15	0.116458	0.337978	0.19764	7.62934e-40	3.17107e-39
MFSD12	0.116424	0.311011	0.169746	5.52982e-46	2.63139e-45
ZDHHC7	0.116337	0.29618	0.153892	1.44588e-50	7.47598e-50
SEP15	0.116253	0.632809	0.597926	2.12268e-11	4.10276e-11
BLOC1S4	0.116242	0.363146	0.215044	1.07284e-37	4.24861e-37
KITLG	0.116071	0.213034	0.0642508	2.37962e-96	2.43628e-95
MTHFD2L	0.116052	0.353258	0.213971	2.31232e-31	7.94629e-31
FKBP3	0.116046	0.630562	0.561807	4.90271e-07	7.87912e-07
MEIS2	0.11599	0.202697	0.0480391	6.05767e-123	8.4872e-122
FAM65A	0.115984	0.177528	0.0413637	7.51268e-111	9.07431e-110
NUDT16	0.115973	0.342921	0.214805	4.85363e-32	1.69454e-31
VAMP3	0.115713	0.480899	0.389558	1.21812e-13	2.58049e-13
RGMB	0.115692	0.204045	0.0822506	1.00694e-59	6.05339e-59
EPDR1	0.115656	0.132135	0.00190726	1.00909e-230	4.03126e-229
PHLDB2	0.115535	0.285393	0.118846	1.109e-69	7.96228e-69
ANP32E	0.115467	0.52	0.443676	2.61966e-10	4.86762e-10
CALM3	0.115366	0.67191	0.666468	1.07169e-10	2.02149e-10
IL10RB	0.115349	0.289438	0.152938	1.05742e-46	5.10784e-46
VTI1B	0.115264	0.564494	0.499464	5.72061e-09	1.0047e-08
PARP12	0.115184	0.252135	0.107522	2.72535e-65	1.81665e-64
HSPA5	0.115056	0.614382	0.601144	2.05749e-10	3.84296e-10
ATP6AP2	0.114967	0.519551	0.458338	1.42184e-10	2.66962e-10
CCM2	0.114936	0.375281	0.241984	7.50753e-30	2.47013e-29
GRSF1	0.114821	0.523596	0.435332	2.25736e-12	4.53968e-12
TP63	0.114724	0.15191	0.00250328	4.76235e-263	2.46994e-261
CYCS	0.114552	0.830562	0.817261	2.92479e-13	6.09654e-13
GBP3	0.114359	0.228315	0.10037	9.53716e-57	5.4429e-56
MRPL53	0.114343	0.191461	0.0739063	6.09769e-61	3.7399e-60
ULBP2	0.11431	0.160899	0.0216951	1.27285e-154	2.54248e-153
CASP1	0.114234	0.253034	0.122303	9.46014e-49	4.74612e-48
RIC8A	0.114228	0.392809	0.262248	6.4208e-28	2.01556e-27
PPIB	0.11414	0.886292	0.88616	6.27811e-21	1.65637e-20
CPQ	0.114097	0.182022	0.0749791	2.86801e-52	1.52629e-51
CMC2	0.114053	0.517303	0.426272	8.91138e-11	1.68738e-10
MOB4	0.113979	0.332584	0.235666	9.19068e-20	2.34274e-19
ZIC1	0.113864	0.195056	0.070807	2.038e-70	1.48578e-69
IMPAD1	0.113802	0.316404	0.168792	1.01589e-49	5.18242e-49
HPCAL1	0.113577	0.537528	0.482417	8.00929e-08	1.33695e-07
BCL2L1	0.113575	0.400449	0.324353	2.36278e-13	4.93899e-13
MAMDC2	0.113533	0.140225	0.00238407	1.17598e-241	5.09374e-240
FLT3LG	0.113499	0.177079	0.0376684	2.30711e-117	3.03465e-116
EPSTI1	0.11349	0.205843	0.0787937	3.01466e-65	2.0061e-64
ST13	0.113413	0.777528	0.758255	6.42863e-12	1.27121e-11
VAMP7	0.113399	0.311011	0.170581	3.58872e-42	1.57406e-41
TCTN3	0.113248	0.315506	0.174753	2.58128e-43	1.15927e-42
EEA1	0.113223	0.355506	0.246394	2.51364e-24	7.21978e-24
VMO1	0.113113	0.113258	0.0277745	6.80917e-67	4.67587e-66
ARL2BP	0.112869	0.502022	0.437358	1.34329e-09	2.42399e-09
NARS	0.112861	0.484045	0.378591	5.73384e-14	1.22965e-13
HSPG2	0.112772	0.190562	0.0604363	2.16742e-81	1.82288e-80
MED11	0.112606	0.292135	0.162832	1.73487e-39	7.15052e-39
IL1B	0.112233	0.105169	0.0113244	6.81953e-114	8.68976e-113
RABEPK	0.112015	0.328539	0.196686	6.48289e-35	2.4107e-34
MDM2	0.111979	0.292584	0.151031	4.59193e-48	2.27671e-47
FOS	0.111949	0.78427	0.758851	0.00139292	0.00183913
GNS	0.111751	0.249438	0.106449	3.27385e-65	2.17735e-64
TMEM248	0.11165	0.526292	0.447372	4.64599e-11	8.88978e-11
C19orf66	0.111635	0.322247	0.184527	1.61515e-38	6.52293e-38
TMEM98	0.11151	0.138427	0.0410061	2.37072e-65	1.58383e-64
DCN	0.111494	0.132584	0.0449398	1.35497e-51	7.11478e-51
CREB5	0.111491	0.166742	0.0516152	3.47205e-76	2.73349e-75
SMS	0.111487	0.692135	0.663846	3.98635e-09	7.04823e-09
UBE2B	0.111433	0.589213	0.530218	1.36371e-09	2.4597e-09
ATP6V1B2	0.111427	0.297978	0.165574	9.77583e-41	4.14631e-40
RNF181	0.111421	0.702472	0.673024	2.37301e-08	4.05914e-08
PAIP2	0.11142	0.594607	0.528072	2.76983e-09	4.93346e-09
ATP6V1C1	0.11127	0.368989	0.246513	1.73789e-25	5.14794e-25
SCD5	0.111267	0.143371	0.0123972	3.1628e-172	7.60164e-171
MSANTD3	0.111172	0.238652	0.107879	3.59176e-56	2.0351e-55
ST5	0.111126	0.215281	0.089522	2.2926e-59	1.3685e-58
PPP3CC	0.111109	0.221124	0.0977471	8.09274e-55	4.49069e-54
HNRNPC	0.110973	0.819775	0.798069	1.07061e-11	2.09601e-11
COQ5	0.110886	0.281798	0.152581	5.59487e-41	2.38929e-40
RPS27	0.110867	0.976629	0.988795	1.60236e-45	7.54295e-45
FBXL15	0.11081	0.365843	0.242341	5.19968e-26	1.55661e-25
SNCA	0.110713	0.146067	0.0342115	1.49487e-91	1.43714e-90
KLF4	0.110673	0.322247	0.217547	4.58306e-22	1.24585e-21
EIF2S2	0.1106	0.710112	0.691858	1.22141e-10	2.29841e-10
FUNDC2	0.110546	0.583371	0.500775	6.08857e-08	1.02225e-07
OLFML3	0.110479	0.112809	0.0104899	9.39328e-132	1.45577e-130
RPL30	0.11044	0.996854	0.990225	4.60207e-36	1.76058e-35
DESI1	0.110436	0.460674	0.375015	6.82439e-13	1.40248e-12
SNX24	0.110341	0.229663	0.0935749	1.56943e-64	1.02931e-63
ELOVL5	0.110279	0.404944	0.313863	2.48912e-15	5.56616e-15
TRIM22	0.110274	0.186966	0.0659197	1.30039e-68	9.16396e-68
RAB27A	0.110241	0.325843	0.184051	3.57688e-38	1.43427e-37
ACSL5	0.110197	0.217978	0.0876147	4.77015e-66	3.22695e-65
PSMD7	0.110125	0.64	0.576708	1.74519e-06	2.73119e-06
PTOV1	0.11008	0.445393	0.311599	4.69019e-21	1.24242e-20
SZRD1	0.110075	0.482697	0.388127	1.70934e-13	3.59918e-13
TGFBR3L	0.110066	0.165843	0.0394564	2.25865e-97	2.34491e-96
XAF1	0.109932	0.22382	0.0936941	1.47741e-60	8.99607e-60
EPHB2	0.109655	0.182921	0.0659197	3.23352e-67	2.23083e-66
STARD3	0.109648	0.382022	0.25593	3.16893e-25	9.32385e-25
BROX	0.109611	0.387416	0.314817	1.98985e-11	3.85043e-11
NF1	0.109442	0.271461	0.123614	8.04109e-61	4.92418e-60
REEP3	0.109087	0.582022	0.527119	2.46614e-08	4.21417e-08
ARPC2	0.109072	0.858427	0.867684	4.79465e-30	1.58327e-29
RRM1	0.109072	0.308764	0.201812	1.62595e-24	4.69521e-24
ZFHX4	0.108955	0.137528	0.00190726	1.30391e-240	5.60683e-239
LPAR1	0.108858	0.137528	0.00572178	1.59264e-208	5.14562e-207
TOX2	0.108828	0.132135	0.00357611	3.90465e-215	1.36202e-213
NDUFC1	0.108762	0.708764	0.676839	3.61484e-07	5.85073e-07
MOXD1	0.108756	0.142921	0.0226487	5.02409e-125	7.20993e-124
LETM2	0.108645	0.137528	0.00429133	7.15784e-219	2.58053e-217
SMAD3	0.108457	0.20764	0.081893	3.89743e-64	2.53644e-63
ZHX1	0.10845	0.324944	0.18107	3.44825e-41	1.48059e-40
UBE2E1	0.108379	0.444494	0.3383	1.63463e-15	3.67691e-15
ZWINT	0.10829	0.342472	0.261295	1.87244e-13	3.93559e-13
S100A3	0.108253	0.141124	0.0121588	1.03489e-171	2.46724e-170
CCBE1	0.108207	0.137978	0.00274169	3.13933e-234	1.29347e-232
MYEOV	0.108006	0.125393	0.0113244	7.22528e-149	1.35402e-147
IFIT5	0.107811	0.161798	0.0284897	1.02801e-128	1.54462e-127
TCP1	0.107716	0.676404	0.622243	1.37667e-08	2.37999e-08
MRPS18C	0.107621	0.478202	0.384194	1.18371e-12	2.4096e-12
SLC25A3	0.107608	0.889438	0.884968	6.19691e-21	1.63531e-20
L1CAM	0.107574	0.12764	0.00739063	5.12937e-178	1.29328e-176
MRPL19	0.10756	0.55191	0.483371	9.50247e-09	1.65342e-08
EMC7	0.107481	0.538427	0.457623	1.44797e-08	2.50033e-08
SLC38A6	0.107468	0.220225	0.0791513	2.80571e-75	2.17986e-74
HCCS	0.107361	0.36	0.258434	2.07309e-19	5.22248e-19
GLT8D2	0.107302	0.155506	0.0544761	3.5496e-60	2.14811e-59
EEF1A1	0.107291	1	0.996305	1.34004e-39	5.54054e-39
RAB32	0.107196	0.289438	0.241864	1.47436e-09	2.65605e-09
TRIQK	0.10719	0.297978	0.157111	1.77315e-45	8.32703e-45
FLYWCH1	0.107167	0.213483	0.0717606	3.61607e-82	3.07848e-81
ATAD3B	0.107161	0.281348	0.159375	2.31962e-36	8.92888e-36
FBXO17	0.107144	0.184719	0.0555489	2.4535e-83	2.12391e-82
FAH	0.107066	0.387865	0.26952	9.449e-21	2.48078e-20
CCDC102B	0.106991	0.129888	0.0329002	2.50718e-74	1.93143e-73
MET	0.106839	0.261124	0.14066	4.0373e-40	1.69355e-39
PHTF1	0.106834	0.20809	0.0868995	7.90639e-59	4.67699e-58
HMMR	0.106766	0.180225	0.102873	2.4782e-24	7.1197e-24
BABAM1	0.106763	0.405393	0.315055	2.31566e-13	4.84478e-13
UBXN10-AS1	0.106706	0.123146	0.0237215	8.72181e-91	8.31737e-90
SPPL2A	0.106612	0.470112	0.379664	7.10958e-13	1.45982e-12
ACOT13	0.106596	0.52	0.434617	1.14255e-09	2.06584e-09
CDK17	0.106521	0.224719	0.0759328	1.63942e-83	1.42127e-82
APOBEC3C	0.106509	0.165393	0.0265824	4.97337e-139	8.41346e-138
FBXL5	0.10618	0.331236	0.201931	3.31986e-32	1.16353e-31
PYM1	0.106077	0.386966	0.276672	1.0595e-19	2.69432e-19
SEMA3A	0.105962	0.137528	0.00131124	1.33487e-246	6.00186e-245
RGS4	0.105805	0.120899	0.00417213	6.35465e-189	1.73944e-187
SLK	0.105725	0.351461	0.212302	1.0557e-35	4.00244e-35
RPS12	0.105709	0.999101	0.988199	2.05901e-24	5.92693e-24
ERP44	0.10569	0.417978	0.326141	1.01794e-13	2.16224e-13
URM1	0.105684	0.44764	0.347002	1.878e-14	4.08074e-14
LPAR6	0.105431	0.148764	0.02694	2.9442e-114	3.7638e-113
SNTB2	0.105382	0.234607	0.0996543	9.34398e-63	5.91818e-62
MAP7D1	0.105367	0.371685	0.267374	9.29212e-21	2.44068e-20
CRAT	0.105316	0.23236	0.121707	2.25957e-36	8.70058e-36
CLIP1	0.105289	0.381573	0.269162	1.58283e-22	4.36496e-22
DCBLD1	0.105049	0.253933	0.109667	3.35064e-63	2.13938e-62
TNIP3	0.10504	0.134382	0.0139468	3.30443e-148	6.15352e-147
ASNSD1	0.104742	0.358202	0.24854	1.69846e-21	4.55012e-21
HAUS1	0.104684	0.379775	0.293837	7.06609e-13	1.45139e-12
PTDSS1	0.104635	0.422472	0.343903	1.2915e-11	2.51931e-11
RCN3	0.104634	0.177528	0.0647276	4.29834e-61	2.65143e-60
THG1L	0.104615	0.205393	0.0679461	2.26369e-81	1.9025e-80
FZD6	0.104445	0.244944	0.107164	2.37722e-60	1.44305e-59
DIMT1	0.104404	0.346966	0.227798	4.74758e-26	1.42307e-25
PTK2	0.10423	0.398652	0.279175	2.25734e-22	6.18897e-22
MAN1A1	0.104143	0.167191	0.0487543	2.6489e-81	2.22151e-80
MFSD14A	0.104049	0.32	0.186196	9.55707e-38	3.79109e-37
RIN2	0.104036	0.245843	0.117296	2.0103e-49	1.02069e-48
IK	0.103976	0.454382	0.363214	1.43673e-12	2.91163e-12
CCDC25	0.103961	0.479101	0.376803	6.04306e-13	1.24407e-12
NCSTN	0.103887	0.314157	0.191322	8.89814e-32	3.08836e-31
CT83	0.10384	0.186517	0.123495	2.14888e-17	5.12618e-17
IGFBP2	0.103764	0.166742	0.0981047	9.26973e-22	2.50147e-21
PITPNA-AS1	0.103627	0.310112	0.197997	1.87752e-26	5.70296e-26
DCTN2	0.103608	0.542022	0.465848	1.54301e-08	2.6563e-08
ARSA	0.103532	0.269213	0.144594	1.56197e-39	6.44689e-39
DUT	0.103431	0.74382	0.707712	1.00729e-05	1.51388e-05
MB21D1	0.103359	0.190112	0.0724759	4.55447e-62	2.85863e-61
UROD	0.103334	0.435056	0.340803	1.2391e-13	2.62399e-13
SNRPB	0.103274	0.76809	0.759924	5.67791e-15	1.25474e-14
DOCK10	0.10319	0.142921	0.0100131	2.3211e-186	6.22382e-185
BCL7B	0.10318	0.486742	0.398021	6.91803e-12	1.36593e-11
CD99L2	0.103163	0.167191	0.0286089	2.83334e-134	4.55221e-133
FKBP11	0.103097	0.334831	0.275122	8.93805e-11	1.69216e-10
C10orf54	0.102902	0.164944	0.0557873	7.55694e-64	4.8938e-63
HSD17B1	0.102885	0.175281	0.0481583	2.69602e-90	2.56273e-89
MOSPD1	0.102861	0.22427	0.121349	5.85035e-34	2.12666e-33
PCNA	0.102476	0.50382	0.441531	7.44286e-07	1.18502e-06
MAPK12	0.102453	0.173034	0.0612707	7.38077e-65	4.87312e-64
BORCS7	0.102407	0.285843	0.167362	1.28776e-32	4.55374e-32
RPL10	0.102261	0.998202	0.995351	1.44084e-33	5.19925e-33
CALCOCO2	0.102172	0.43191	0.314817	6.72871e-18	1.6278e-17
COMMD10	0.102056	0.319101	0.213136	1.6443e-22	4.5271e-22
NHSL2	0.101936	0.191461	0.0946478	1.12753e-37	4.4637e-37
LGALS7B	0.101918	0.0894382	0.0129932	1.61152e-82	1.3849e-81
CXCL5	0.101781	0.094382	0.0146621	6.26481e-83	5.39558e-82
CENPH	0.101767	0.264719	0.177018	2.68622e-20	6.95523e-20
ETV1	0.101723	0.164944	0.056145	1.43943e-65	9.66022e-65
CREB3L2	0.101695	0.376629	0.256169	2.67329e-24	7.66901e-24
CPPED1	0.101628	0.257528	0.106568	1.30781e-63	8.4461e-63
CSDE1	0.101598	0.679551	0.63321	2.06915e-07	3.39076e-07
HTRA2	0.101503	0.405393	0.294314	2.0983e-18	5.14887e-18
CUL1	0.101502	0.322697	0.197759	4.9529e-31	1.68202e-30
SLC35A5	0.101413	0.202697	0.0652044	6.11103e-84	5.31736e-83
ABCF2	0.101342	0.35191	0.242222	1.99557e-21	5.33642e-21
RRM2B	0.101306	0.193258	0.0731911	4.90863e-63	3.12235e-62
SEPT8	0.101213	0.205393	0.0868995	3.37585e-54	1.85327e-53
KIRREL	0.101209	0.134831	0.00429133	1.83637e-214	6.34943e-213
KCNMA1	0.100982	0.254831	0.205507	1.45648e-08	2.51355e-08
PLSCR1	0.100887	0.444045	0.32483	7.22223e-16	1.6468e-15
PLPP5	0.100866	0.482697	0.400882	1.97986e-11	3.83235e-11
THOC7	0.100819	0.574382	0.514126	1.51491e-06	2.37836e-06
ATP13A3	0.100778	0.299326	0.162594	7.53192e-43	3.35335e-42
DLD	0.100769	0.475506	0.37132	6.90721e-12	1.36402e-11
ACOT9	0.100746	0.34382	0.219335	2.08635e-27	6.47195e-27
CPNE8	0.10073	0.136629	0.00488735	7.08728e-213	2.38088e-211
ATF1	0.100714	0.309213	0.187388	1.85604e-31	6.39315e-31
ETF1	0.100652	0.521798	0.426392	9.8559e-11	1.86265e-10
TCN2	0.100651	0.154607	0.0307546	3.80137e-110	4.55433e-109
SP100	0.10062	0.381124	0.282394	5.70769e-17	1.34852e-16
SLC38A2	0.100507	0.406742	0.313029	6.58264e-16	1.50444e-15
SNX10	0.100485	0.229213	0.139707	3.82929e-25	1.12249e-24
PON2	0.10038	0.619326	0.594946	9.04381e-08	1.50688e-07
ADPGK	0.100296	0.327191	0.196686	4.8497e-35	1.8068e-34
KRCC1	0.100291	0.44809	0.35177	3.58145e-13	7.44431e-13
MMAB	0.100249	0.387416	0.297532	1.50586e-13	3.17639e-13
MIR222HG	0.100186	0.140225	0.0146621	2.21329e-155	4.47386e-154
NCLN	0.100088	0.35236	0.24401	1.2383e-22	3.41724e-22
CAGE1	0.100087	0.114157	0.00739063	5.81775e-153	1.14277e-151
SLC4A2	0.0999935	0.245843	0.104065	4.13173e-63	2.63242e-62
MBNL1	0.0998685	0.406292	0.314817	1.20335e-15	2.71765e-15
SARS	0.0996566	0.468315	0.374061	1.06006e-11	2.07571e-11
PEX2	0.0994275	0.399551	0.279056	1.12941e-20	2.95145e-20
MRGPRF	0.0994135	0.127191	0.000834426	7.76599e-232	3.12356e-230
CUEDC2	0.0991708	0.547865	0.485755	1.20308e-07	1.99249e-07
PCDH9	0.0990577	0.167191	0.0730719	2.42758e-43	1.09107e-42
RDX	0.0990499	0.566292	0.48349	2.94432e-06	4.55357e-06
LCTL	0.0990173	0.131685	0.00929789	3.88459e-172	9.31751e-171
MIR3681HG	0.0989914	0.123596	0.00846346	1.24795e-163	2.75317e-162
GPAA1	0.0989569	0.597303	0.521278	1.45716e-05	2.17233e-05
GLIS3	0.098955	0.141124	0.00667541	1.57075e-207	5.02003e-206
UBQLN2	0.098947	0.24809	0.124329	9.60772e-44	4.35459e-43
SPRYD7	0.0988634	0.306517	0.191084	4.74364e-28	1.49384e-27
SLC39A10	0.0985293	0.268315	0.129098	6.82291e-52	3.60022e-51
TBXAS1	0.0983889	0.145169	0.0240792	2.40256e-120	3.25433e-119
GMFB	0.0983239	0.348764	0.223388	5.71893e-28	1.79762e-27
RFTN1	0.0982918	0.142921	0.0264632	4.90172e-107	5.63841e-106
PDPN	0.0982807	0.0907865	0.00405293	1.56559e-134	2.52566e-133
IFIT3	0.0982445	0.166292	0.0504232	7.30389e-74	5.58658e-73
CCDC88A	0.0982138	0.293034	0.198951	1.19584e-21	3.21821e-21
CDC42SE2	0.0982088	0.225169	0.0799857	9.85662e-77	7.81721e-76
TMEM106B	0.0981178	0.423371	0.333651	4.68402e-13	9.69347e-13
CHTOP	0.0980836	0.48	0.405889	6.56206e-09	1.14958e-08
CHCHD2	0.0979813	0.968989	0.957683	1.23506e-15	2.7882e-15
LAMTOR2	0.097917	0.729888	0.717606	6.3914e-09	1.12051e-08
FAM45A	0.09778	0.430562	0.318989	2.7576e-17	6.56241e-17
CREM	0.0975851	0.397753	0.269281	4.88258e-23	1.36011e-22
APBB2	0.0973413	0.192809	0.0829658	7.30246e-51	3.79234e-50
PCGF6	0.0973156	0.265618	0.141733	1.607e-39	6.6304e-39
PXK	0.0971151	0.178876	0.056145	2.55818e-76	2.0167e-75
METAP2	0.0970306	0.529888	0.452259	7.95185e-08	1.328e-07
MIR22HG	0.0969358	0.200449	0.0740255	6.23628e-66	4.20913e-65
KDELC2	0.0969287	0.228315	0.124568	6.29652e-35	2.34287e-34
RP11-554I8.2	0.0968284	0.101573	0.00536417	1.13389e-144	2.05019e-143
GGCX	0.0968114	0.36	0.257957	6.7171e-19	1.66974e-18
RPLP1	0.0967733	1	0.995828	1.76021e-30	5.87981e-30
MRPS10	0.0967379	0.544719	0.479795	1.94904e-07	3.19926e-07
MYO1B	0.0967156	0.346966	0.231851	2.67463e-22	7.31442e-22
CASP9	0.0966574	0.14382	0.045655	1.45974e-61	9.07064e-61
RBPMS	0.0966123	0.259775	0.137323	7.08519e-38	2.82001e-37
NTM	0.096576	0.116854	0.00095363	1.73458e-210	5.71348e-209
DDRGK1	0.0965508	0.513258	0.461676	1.31335e-07	2.17148e-07
RPL28	0.0965112	0.996404	0.987007	1.06163e-20	2.77616e-20
RP11-545E17.3	0.09649	0.171685	0.0529265	8.60173e-74	6.57076e-73
ALDH3B1	0.0964774	0.174831	0.0501848	3.07126e-85	2.72655e-84
HNRNPA0	0.0964596	0.691685	0.674455	1.43614e-08	2.48099e-08
TIPIN	0.0964254	0.267416	0.178329	3.10819e-20	8.03022e-20
MYDGF	0.0962963	0.765843	0.786387	1.56417e-18	3.85741e-18
SLC25A43	0.0962164	0.267865	0.146859	7.22356e-37	2.80613e-36
WBP1L	0.0961377	0.237753	0.108356	1.11968e-51	5.88455e-51
LINC00511	0.09613	0.165393	0.0351651	2.32629e-110	2.79841e-109
EMC4	0.0960786	0.684944	0.668614	1.46071e-08	2.52013e-08
TNFAIP1	0.0960547	0.286742	0.166289	4.67988e-33	1.67139e-32
MCC	0.0958661	0.182472	0.0506616	5.87482e-91	5.61598e-90
RNFT1	0.0958476	0.188764	0.0666349	4.29368e-67	2.95879e-66
PLPPR2	0.0956961	0.267416	0.136131	5.92454e-42	2.5842e-41
TMEFF2	0.0956005	0.113258	0.000119204	2.20113e-212	7.35265e-211
HSBP1L1	0.0955832	0.442697	0.355346	3.20571e-10	5.93697e-10
KIF20B	0.0955821	0.23236	0.155918	1.52737e-18	3.76744e-18
SEC24D	0.0955715	0.269213	0.156514	2.0397e-32	7.19341e-32
SLC39A4	0.095479	0.453933	0.373346	1.82429e-09	3.27398e-09
TSFM	0.0954675	0.256629	0.172726	1.35124e-19	3.42443e-19
JAM3	0.0954146	0.119101	0.00143045	2.66581e-210	8.70807e-209
ATP10D	0.0952999	0.154607	0.0323042	4.10142e-107	4.72243e-106
ZCCHC24	0.0948319	0.160899	0.0451782	7.57263e-81	6.31944e-80
AFAP1	0.0947993	0.253034	0.138992	1.07012e-35	4.05584e-35
WISP2	0.0947815	0.104719	0.0149005	6.12244e-96	6.23045e-95
SLC35G2	0.0946323	0.170787	0.050304	1.6632e-81	1.40281e-80
FLII	0.0946162	0.331685	0.210275	5.93223e-28	1.86417e-27
MGST2	0.0946095	0.422472	0.335558	1.38158e-11	2.69014e-11
SNX6	0.0946003	0.590112	0.557635	1.55366e-07	2.56127e-07
SMTN	0.0945741	0.23236	0.11527	5.50621e-42	2.40439e-41
EVA1B	0.0944739	0.201798	0.0910716	8.00462e-48	3.95218e-47
PML	0.0944263	0.309213	0.20801	5.43662e-22	1.47551e-21
TNFRSF1B	0.0943107	0.14427	0.0249136	1.80125e-114	2.30766e-113
COX8A	0.0942657	0.868764	0.872333	4.48427e-17	1.06159e-16
PRKAR1A	0.0941876	0.531236	0.455001	3.70076e-08	6.27856e-08
QDPR	0.0941768	0.360899	0.262725	1.45576e-16	3.39535e-16
TAF15	0.0940775	0.428315	0.331625	2.18667e-14	4.74359e-14
GSN	0.0940754	0.622921	0.567887	4.52812e-05	6.54345e-05
RP1-276N6.2	0.0939799	0.0853933	0	1.28948e-160	2.75735e-159
NRSN2	0.0939664	0.235955	0.122541	7.97801e-39	3.24527e-38
TWF2	0.0939536	0.390562	0.329717	3.23184e-09	5.73994e-09
AFP	0.0939435	0.114157	0.00226487	1.41403e-192	3.98118e-191
LSM3	0.0938954	0.689888	0.630349	6.08049e-05	8.71537e-05
L3HYPDH	0.093891	0.209888	0.0909524	4.74552e-52	2.51302e-51
MRPL12	0.0938556	0.357753	0.254142	1.46984e-13	3.10261e-13
PPP3CB	0.093847	0.250787	0.115032	2.81113e-53	1.5165e-52
LOX	0.0937007	0.164045	0.0672309	4.37387e-47	2.12756e-46
ACO1	0.0934004	0.193708	0.0710454	2.84062e-65	1.89241e-64
C10orf10	0.0933499	0.188764	0.0989391	6.50959e-31	2.20372e-30
PDE4A	0.0932641	0.153708	0.0308738	2.80885e-109	3.31483e-108
MMP19	0.0931459	0.117303	0.00750983	1.08717e-157	2.25541e-156
SHOX2	0.0930218	0.137528	0.0184766	2.85784e-132	4.4701e-131
LA16c-380H5.3	0.0929962	0.12	0.0169269	1.19765e-111	1.4737e-110
KCTD12	0.0929369	0.144719	0.0429133	1.49304e-69	1.07001e-68
EXOSC4	0.0929199	0.54382	0.449875	1.73966e-07	2.86231e-07
IDE	0.0928898	0.205843	0.0728335	1.69467e-72	1.26993e-71
TAF13	0.0928404	0.225618	0.109548	3.27772e-43	1.46648e-42
UBAC1	0.0926223	0.342022	0.236262	1.19796e-19	3.04054e-19
LINC00493	0.0924731	0.647191	0.615926	1.30017e-06	2.04748e-06
PTPRG	0.0924365	0.130787	0.0131124	5.55386e-147	1.02297e-145
TBXA2R	0.0924249	0.121348	0.00131124	1.69184e-215	5.91893e-214
LARS	0.0923396	0.452584	0.370604	6.17018e-10	1.1277e-09
LAMB2	0.0922457	0.191461	0.0781976	5.50624e-55	3.06118e-54
KPNA2	0.0921967	0.454382	0.38169	9.46512e-08	1.57552e-07
ISOC2	0.092193	0.590112	0.536774	9.30277e-06	1.40081e-05
RNF14	0.0921449	0.253034	0.121945	1.21087e-48	6.06717e-48
RPS11	0.0920741	0.93618	0.927286	3.39613e-12	6.77907e-12
MTIF3	0.0920611	0.465618	0.375611	3.07133e-10	5.69433e-10
SERF2	0.0920571	0.982921	0.981762	4.20784e-35	1.57014e-34
BAG1	0.0920253	0.572584	0.557873	6.58248e-06	9.99716e-06
C1R	0.0919729	0.254382	0.142687	4.89833e-33	1.74782e-32
MDFIC	0.0918787	0.19236	0.0700918	1.20363e-67	8.37232e-67
PDLIM2	0.0918495	0.284494	0.186196	2.53426e-21	6.75403e-21
COX6B1	0.0918203	0.87191	0.876386	3.75189e-16	8.65343e-16
DPH3	0.0917652	0.462022	0.382048	3.19693e-09	5.6788e-09
PTGFR	0.0916968	0.117753	0.00345691	1.15652e-189	3.18785e-188
PTEN	0.0916763	0.261573	0.146621	2.93745e-33	1.05386e-32
WDR55	0.0916093	0.221573	0.105734	4.21585e-45	1.96192e-44
SLC25A39	0.0915383	0.697079	0.663846	0.000224151	0.000310519
RP11-421L21.3	0.091485	0.180225	0.0641316	3.61373e-64	2.3583e-63
WWC2	0.0914776	0.199101	0.0590058	4.09482e-89	3.8157e-88
POLR1D	0.091375	0.658427	0.598641	0.000344839	0.000473053
FAM92A1	0.0913529	0.240449	0.16772	5.27851e-16	1.21083e-15
BCAR1	0.0913447	0.270112	0.147813	4.74888e-37	1.85332e-36
ANKRD65	0.0911925	0.113708	0.0222911	2.59929e-82	2.22085e-81
ATP6V1A	0.0910981	0.371236	0.256169	2.78001e-21	7.40064e-21
ZMAT5	0.0910437	0.331236	0.211467	3.915e-26	1.17679e-25
OAS3	0.0908162	0.191011	0.076648	1.95555e-55	1.09698e-54
STX2	0.0907845	0.150112	0.0265824	1.40218e-118	1.8651e-117
KLHL5	0.0907529	0.173933	0.0433902	8.02428e-98	8.36747e-97
UHMK1	0.090745	0.456629	0.365836	1.2749e-11	2.48816e-11
SNRNP27	0.0906881	0.440899	0.345929	9.94652e-11	1.87918e-10
OSBPL3	0.0906192	0.209888	0.0915485	1.76852e-52	9.43719e-52
FHOD3	0.0906166	0.142022	0.0313506	1.37434e-93	1.35883e-92
MFSD1	0.0905853	0.377079	0.275003	2.84612e-17	6.76761e-17
B3GNT9	0.0905301	0.200899	0.0635356	2.06251e-82	1.76861e-81
SNX9	0.0904616	0.342472	0.218739	4.54896e-27	1.39936e-26
IPO7	0.0904516	0.393258	0.292288	1.04241e-16	2.44187e-16
PCDH10	0.090436	0.113708	0.00119204	2.28519e-202	6.98253e-201
NDUFV3	0.09032	0.533483	0.477649	3.7186e-06	5.71887e-06
ANLN	0.0903082	0.204045	0.124687	8.22136e-22	2.22364e-21
CCL20	0.0901961	0.111461	0.0329002	1.31211e-51	6.89279e-51
SAMD8	0.0901945	0.237753	0.0985815	3.24059e-63	2.07135e-62
TSPAN7	0.0897649	0.0925843	0.0065562	3.69921e-120	4.99352e-119
GPR176	0.0897456	0.115056	0.00476815	6.94816e-173	1.6871e-171
MAP4	0.0896573	0.449888	0.377637	2.32929e-10	4.33419e-10
MMP11	0.0895716	0.117303	0.0486351	3.67796e-33	1.31554e-32
TUBG2	0.0895033	0.178427	0.064966	2.65833e-60	1.61286e-59
MRPL1	0.0894913	0.28809	0.190368	3.95022e-21	1.04804e-20
MUC4	0.0894755	0.094382	0.000834426	3.98474e-169	9.27551e-168
HELLS	0.0894383	0.253933	0.154607	4.13033e-26	1.24057e-25
KEAP1	0.0893795	0.380674	0.286804	1.8703e-14	4.06474e-14
ZFAND1	0.0893714	0.421124	0.305519	3.45988e-16	7.98773e-16
EIF2S1	0.0893232	0.493933	0.437358	3.28072e-06	5.06059e-06
COL8A1	0.0892699	0.199551	0.11527	2.46294e-24	7.07758e-24
MRPL57	0.0892499	0.646742	0.606151	6.21997e-05	8.90596e-05
ANKLE2	0.0891903	0.334382	0.215997	2.50463e-26	7.5728e-26
DPM3	0.0891815	0.497079	0.470378	5.62734e-05	8.0825e-05
EMB	0.0891617	0.140225	0.02694	2.51234e-102	2.76872e-101
CARD16	0.0891277	0.220674	0.11527	6.88982e-35	2.5596e-34
NAV1	0.089066	0.17573	0.0724759	2.92006e-49	1.47753e-48
APOL2	0.0889999	0.168539	0.0441054	6.53894e-89	6.07408e-88
CHN1	0.0889962	0.159101	0.0572178	1.72583e-56	9.81153e-56
COPG1	0.0889432	0.477303	0.396472	7.63758e-09	1.33483e-08
DDX56	0.088924	0.413483	0.331744	1.43371e-10	2.69063e-10
RNLS	0.0888828	0.17573	0.0486351	2.90769e-87	2.65099e-86
TRABD2A	0.0888816	0.121798	0.0113244	5.37807e-141	9.32489e-140
NID2	0.0888782	0.0988764	0.00095363	1.70064e-176	4.2248e-175
CYB5A	0.0887986	0.747865	0.719514	2.56284e-06	3.97711e-06
CDKN2AIPNL	0.0886819	0.317303	0.204792	1.15673e-23	3.26374e-23
CETN2	0.0886807	0.425169	0.353916	1.28179e-08	2.21986e-08
MAN1B1	0.0885764	0.305618	0.193468	2.22019e-26	6.72829e-26
DNAJC25-GNG10	0.0884088	0.171685	0.0646084	1.55556e-54	8.58754e-54
TROAP	0.0882483	0.203596	0.107879	2.12005e-31	7.29403e-31
EMC3	0.0881184	0.463371	0.385743	1.95853e-09	3.51063e-09
GOSR2	0.0880886	0.17618	0.0841578	9.95287e-37	3.85499e-36
GRPEL1	0.0880558	0.421124	0.343068	1.86585e-09	3.34703e-09
ALG13	0.0879475	0.400899	0.31136	2.68627e-12	5.37937e-12
SLC39A8	0.0878634	0.186966	0.0917869	1.3482e-36	5.21336e-36
UBL5	0.0877137	0.841798	0.832519	5.28804e-08	8.90376e-08
ERAP1	0.0876156	0.159551	0.0368339	2.61433e-98	2.73579e-97
GALNTL6	0.0875371	0.0786517	0.00095363	2.77076e-138	4.64082e-137
TATDN1	0.0873996	0.518652	0.42818	1.70672e-07	2.81007e-07
DHX29	0.0873866	0.470562	0.397425	1.19934e-08	2.0792e-08
TARDBP	0.0872701	0.299326	0.197997	1.501e-21	4.0257e-21
TMEM242	0.0872455	0.318202	0.204554	2.0899e-25	6.18137e-25
RBMS3	0.0872061	0.129438	0.0126356	5.63604e-148	1.04625e-146
TFG	0.0871868	0.715056	0.692454	1.67908e-05	2.49531e-05
PLAC9	0.0871308	0.0741573	0.00679461	4.99511e-87	4.54363e-86
FUT8	0.0870676	0.207191	0.076052	5.68959e-66	3.84234e-65
SYNE1	0.0870162	0.130337	0.0208607	8.49548e-112	1.04754e-110
SYPL1	0.0868191	0.59236	0.540946	6.31083e-06	9.59741e-06
ISCA2	0.0867841	0.451236	0.34283	2.88149e-13	6.00734e-13
MAP7D3	0.0867804	0.195955	0.0767672	1.62392e-58	9.56794e-58
TBK1	0.0866726	0.231011	0.110502	1.60933e-45	7.57274e-45
GSTT2B	0.0866554	0.119551	0.014066	6.62219e-124	9.41195e-123
EPHA2	0.0866397	0.173483	0.063774	4.48564e-59	2.66546e-58
ESYT2	0.0866086	0.27191	0.15127	4.84109e-36	1.84962e-35
COL4A5	0.0865796	0.166292	0.0437478	7.95758e-90	7.51585e-89
TPP1	0.0865781	0.269213	0.154846	6.80536e-33	2.42244e-32
EIF6	0.0865428	0.677753	0.655859	2.4081e-05	3.54352e-05
B9D1	0.0865303	0.236404	0.130409	3.46796e-32	1.21471e-31
SLC6A8	0.0865209	0.186966	0.083681	8.81528e-43	3.91882e-42
HCFC1R1	0.0864667	0.588315	0.553344	0.000183432	0.000255366
CLIC2	0.086345	0.120449	0.0143044	1.05743e-123	1.4993e-122
SRSF6	0.0863301	0.404944	0.314221	2.20892e-12	4.44603e-12
[truncated: 9,828 more rows]

## Sheet: S4_FibroblastDGE
Table S4. Fibroblast differential gene expression — TNBC vs non-TNBC (scRNA-seq)
gene	p_val	avg_log2FC	pct.1	pct.2	p_val_adj
S100A9	0	8.32827	0.782	0.004	0
S100A8	0	8.93636	0.727	0.003	0
S100A7	0	11.9802	0.673	0	0
CA12	0	7.09644	0.709	0.007	0
MMP1	0	8.11404	0.527	0.004	0
S100P	0	6.8189	0.4	0.002	0
SERPINB3	0	10.0619	0.327	0	0
S100A2	0	5.16685	0.509	0.015	0
C15orf48	0	6.1807	0.4	0.009	0
KRT17	0	4.2874	0.582	0.031	0
CXCL8	0	4.94632	0.491	0.021	0
MRPL12	0	4.22368	0.364	0.008	0
KRT6A	0	9.50539	0.236	0	0
FGG	0	9.54898	0.236	0	0
KRT81	0	5.33986	0.309	0.005	0
FXYD3	0	4.59056	0.364	0.011	0
S100A14	0	4.87194	0.345	0.009	0
LY6D	0	9.78434	0.2	0	0
TDO2	0	4.11412	0.382	0.016	0
CXCL5	0	7.84536	0.218	0.002	0
CCL20	0	7.43177	0.218	0.002	0
ZNF90	0	3.38293	0.491	0.035	0
MSX2	0	4.4971	0.364	0.017	0
AGR2	0	4.58658	0.309	0.011	0
C5orf46	0	4.35908	0.455	0.035	0
POPDC3	0	6.35692	0.182	0.001	0
IL24	0	10.913	0.164	0	0
TREM1	0	6.11584	0.218	0.004	0
CPM	0	4.02268	0.364	0.02	0
SHC3	0	7.78098	0.164	0.001	0
SLPI	0	3.5346	0.236	0.006	0
ALPL	0	3.72536	0.509	0.055	0
NDUFB8	0	2.7262	0.618	0.078	0
CHI3L1	0	3.70966	0.436	0.039	0
BEST1	0	3.33446	0.418	0.036	0
SLC16A3	0	3.16761	0.673	0.121	0
STC1	0	8.28317	0.145	0.001	0
F5	0	5.89604	0.145	0.001	0
P2RY6	0	9.60249	0.127	0	0
HCK	0	9.02852	0.127	0	0
FGA	0	8.36133	0.127	0	0
G0S2	0	4.77408	0.327	0.021	0
TFAP2C	0	4.40213	0.236	0.009	0
POU2F2	0	5.07833	0.255	0.012	0
WNT5A	0	3.53201	0.527	0.075	0
KRT16	0	5.48021	0.145	0.002	0
MGST1	0	2.34955	0.491	0.058	0
VMO1	0	4.94492	0.218	0.009	0
CSNK2B	0	2.40256	0.636	0.108	0
DEFB1	0	6.28717	0.127	0.001	0
RHOV	0	5.67558	0.127	0.001	0
TPX2	0	5.16395	0.127	0.001	0
FAM184B	0	7.88706	0.109	0	0
SPINK1	0	8.94864	0.109	0	0
CSF3	0	10.1985	0.109	0	0
SERPINB4	0	7.89679	0.109	0	0
CHI3L2	0	3.30001	0.236	0.012	0
CCBE1	0	3.69472	0.218	0.01	0
HIST1H2BD	0	5.88333	0.145	0.003	0
RP11-166O4.6	0	4.78215	0.145	0.003	0
UBE2C	0	4.19989	0.145	0.003	0
FCER1G	0	3.72478	0.291	0.021	0
ADM	0	2.86478	0.636	0.134	0
TEX29	0	3.9508	0.2	0.009	0
HMGA2	0	5.05283	0.182	0.007	0
ST20	0	4.61864	0.182	0.007	0
NACA2	0	2.28362	0.364	0.037	0
GPR68	0	3.73016	0.327	0.032	0
EVI2A	0	2.99395	0.309	0.028	0
SPP1	0	5.30083	0.145	0.004	0
MME	0	2.54346	0.527	0.088	0
FBXO2	0	4.86437	0.109	0.001	0
MGP	0	-3.22531	0.2	0.899	0
ATP5EP2	0	3.44143	0.273	0.021	0
RPS2	0	1.30719	0.945	0.844	0
NDUFC2	0	2.36197	0.709	0.202	0
HPCAL1	0	2.84524	0.382	0.047	0
GATA3	0	4.72713	0.164	0.006	0
SLAMF8	0	2.91828	0.364	0.043	0
PSMA2	0	2.0528	0.509	0.082	0
AC093673.5	0	4.39475	0.164	0.006	0
CD82	0	2.45073	0.673	0.171	0
SLC39A3	0	2.99512	0.327	0.035	0
GALNT15	0	2.95392	0.273	0.023	0
SPARCL1	0	-1.95796	0.164	0.911	0
DHRS4L2	0	2.72016	0.327	0.035	0
FAM101B	0	2.68088	0.364	0.044	0
SLC2A6	0	4.79537	0.182	0.009	0
TGM2	0	2.72846	0.455	0.07	0
CNPY2	0	2.19598	0.545	0.101	0
NAA10	0	2.28704	0.545	0.107	0
RAB3B	0	5.59637	0.109	0.002	0
TRPA1	0	4.55493	0.109	0.002	0
GK	0	3.34658	0.273	0.026	0
RP11-25L3.3	0	4.5969	0.145	0.005	0
SFRP2	0	-1.64744	0.545	0.91	0
KRT19	0	3.30043	0.236	0.019	0
IL7R	0	3.11833	0.255	0.022	0
APOD	0	-3.46348	0.182	0.823	0
RP11-255M2.3	0	3.99502	0.127	0.004	0
IGF2BP2	0	3.69745	0.127	0.004	0
FAM118A	0	2.59852	0.418	0.065	0
TMEM158	0	2.89018	0.309	0.036	0
HTATIP2	0	3.32592	0.273	0.028	0
HSPB2	0	4.40403	0.145	0.006	0
ELOVL3	0	4.21812	0.164	0.009	0
ISLR	0	-2.60072	0.345	0.804	0
GSN	0	-2.17636	0.436	0.86	0
AMPD3	0	4.56477	0.109	0.003	0
CEBPB	0	2.05808	0.8	0.356	0
SLC25A37	0	2.2189	0.545	0.122	0
KRT7	0	2.62351	0.309	0.039	0
SPAG4	0	3.78512	0.182	0.012	0
CXCL6	0	3.76353	0.182	0.012	0
CCND1	0	2.2337	0.491	0.105	0
PTGDR	0	3.63703	0.2	0.016	0
SEPP1	0	-3.86346	0.091	0.732	0
SLC39A14	0	2.45556	0.491	0.107	0
APBA2	0	3.47518	0.2	0.016	0
CSGALNACT1	0	2.67976	0.309	0.041	0
FBXO32	0	2.1535	0.709	0.263	0
SNHG25	0	4.2832	0.127	0.005	0
COL7A1	0	2.51347	0.491	0.108	0
CTSK	0	-0.919636	0.709	0.935	0
ITGB2	0	5.39366	0.145	0.008	0
KRT8	0	3.44577	0.2	0.017	0
IL1B	0	4.93843	0.109	0.004	0
MTRNR2L12	0	-1.51173	0.309	0.842	0
NAGS	0	4.91261	0.109	0.004	0
ASPHD1	0	4.54703	0.145	0.008	0
SNHG19	0	3.24953	0.2	0.017	0
MMP9	0	2.933	0.236	0.025	0
SDK1	0	2.79537	0.164	0.011	0
MAP3K5	0	2.18127	0.255	0.028	0
HS3ST3B1	0	3.15431	0.273	0.035	0
ARPC4	0	2.07115	0.491	0.106	0
ID3	0	-2.16723	0.327	0.799	0
MFAP4	0	-3.28866	0.182	0.72	0
RPS20	0	1.5545	0.909	0.457	0
GLIS3	0	1.85774	0.509	0.113	0
RPLP2	0	0.78611	0.945	0.924	0
BCAT1	0	2.61492	0.327	0.051	0
ATP5O	0	1.56918	0.655	0.173	0
PCSK1	0	4.14238	0.127	0.006	0
CYP26B1	0	4.19054	0.145	0.009	0
RPL13A	0	1.17026	0.964	0.827	0
CCDC151	0	3.06999	0.145	0.009	0
ANGPTL4	0	2.45674	0.455	0.104	0
MRPL23	0	2.62322	0.309	0.045	0
HMGA1	0	3.26157	0.236	0.028	0
BNIP3	0	2.32038	0.545	0.138	0
MT-ATP8	0	-1.79884	0.182	0.827	0
FTH1	0	0.652699	1	0.976	0
SORBS2	0	4.34346	0.109	0.004	0
GPR82	0	3.92103	0.109	0.004	0
IL11	0	3.69359	0.255	0.034	0
RP11-215P8.3	0	2.94822	0.109	0.004	0
MZT2B	0	1.71012	0.691	0.245	0
NDUFA11	0	1.86147	0.673	0.257	0
AL589743.1	0	2.75475	0.255	0.033	0
UPP1	0	2.35611	0.436	0.096	0
AP2S1	0	1.34779	0.891	0.596	0
CRADD	0	3.23562	0.236	0.029	0
RP11-803D5.4	0	3.93314	0.127	0.007	0
ANKRD28	0	1.85699	0.691	0.257	0
B3GAT2	0	2.48283	0.145	0.01	0
RP11-295G20.2	0	2.92608	0.2	0.02	0
MZT2A	0	1.84336	0.564	0.15	0
APBB1IP	0	2.09092	0.236	0.029	0
EPAS1	0	1.87246	0.545	0.152	0
EMG1	0	1.86203	0.309	0.049	0
F3	0	2.36582	0.455	0.113	0
LYSMD2	0	3.58921	0.218	0.026	0
GAL	0	2.836	0.236	0.031	0
PPAN	0	4.96453	0.109	0.005	0
THEMIS2	0	3.79951	0.109	0.005	0
MXRA8	0	-1.29214	0.618	0.821	0
DLL1	0	3.00622	0.2	0.022	0
SDC4	0	1.95137	0.327	0.058	0
HIST1H1C	0	2.82353	0.255	0.037	0
APLP2	0	1.99695	0.655	0.227	0
MT-ND4L	0	-1.07291	0.564	0.916	0
RPL21	0	0.820485	0.964	0.929	0
DIRC1	0	2.823	0.2	0.023	0
TSTD1	0	3.16611	0.2	0.023	0
NRN1	0	2.36238	0.364	0.076	0
CCZ1	0	2.51238	0.273	0.044	0
RPS16	0	0.705908	0.982	0.948	0
MFSD3	0	2.51136	0.182	0.02	0
RP11-576I22.2	0	3.50727	0.145	0.012	0
NDRG1	0	1.96432	0.6	0.204	0
TPM2	0	1.09385	0.945	0.76	0
NDUFA13	0	1.68558	0.655	0.257	0
CST3	0	-0.70673	0.782	0.947	0
LINC00152	0	1.428	0.818	0.472	0
TAX1BP3	0	1.83126	0.6	0.227	0
TUBA1A	0	-1.18817	0.455	0.79	0
DCBLD1	0	2.1089	0.382	0.084	0
PPIC	0	-1.24297	0.582	0.777	0
ANPEP	0	1.73356	0.436	0.108	0
ZNF281	0	1.83036	0.455	0.12	0
TMEM44	0	2.86001	0.182	0.021	0
TNC	0	1.69452	0.345	0.072	0
VKORC1	0	1.55899	0.673	0.284	0
IFITM1	0	-1.04365	0.455	0.84	0
VMA21	0	1.39724	0.436	0.103	0
HTRA1	0	-2.25118	0.382	0.7	0
HIF1A	0	1.61131	0.636	0.27	0
ADAMTS4	0	1.83112	0.436	0.113	0
SERINC2	0	1.85945	0.418	0.103	0
FAM101A	0	2.42469	0.145	0.013	0
RBM3	0	-0.834161	0.655	0.84	0
RPS10	0	1.35661	0.764	0.403	0
SNX10	0	4.46828	0.164	0.018	0
GRAMD1A	0	1.81103	0.418	0.105	0
MYO9B	0	1.6315	0.364	0.079	0
AC133644.2	0	2.55118	0.236	0.037	0
ZCCHC6	0	1.90169	0.4	0.094	0
FAM215B	0	2.92347	0.109	0.007	0
DDIT4	0	1.71273	0.691	0.351	0
GAPDH	0	0.675194	0.982	0.97	0
TM4SF1	0	2.42875	0.218	0.032	0
SQRDL	0	1.80899	0.309	0.06	0
COL14A1	0	-3.58696	0.127	0.583	0
SPOCD1	0	2.92682	0.255	0.044	1e-06
RPL36A	0	1.36269	0.836	0.515	1e-06
EN1	0	3.51715	0.127	0.011	1e-06
RPS17	0	1.12033	0.891	0.671	1e-06
AREG	0	3.27336	0.127	0.011	1e-06
CD14	0	2.97507	0.127	0.011	1e-06
SLC1A3	0	2.09074	0.291	0.057	1e-06
NME1	0	1.36986	0.473	0.126	1e-06
SPINT2	0	2.48311	0.182	0.023	1e-06
PDGFRL	0	-3.6086	0.127	0.567	1e-06
UBALD2	0	2	0.291	0.057	1e-06
OCIAD2	0	3.59319	0.145	0.015	2e-06
AQP3	0	2.13257	0.236	0.039	2e-06
ERO1A	0	1.99424	0.382	0.096	2e-06
NOL12	0	3.67731	0.109	0.008	2e-06
CHMP4A	0	1.10564	0.4	0.096	3e-06
RDH5	0	2.56297	0.109	0.008	3e-06
ATP6V0C	0	-1.58133	0.164	0.635	3e-06
FAM129B	0	1.82103	0.382	0.094	3e-06
PALM2	0	3.0364	0.127	0.012	3e-06
NME2	0	-1.91318	0.127	0.617	3e-06
FAM20C	0	1.28101	0.491	0.143	3e-06
RPL31	0	0.863831	0.927	0.835	3e-06
ACSL1	0	2.216	0.345	0.083	3e-06
C2orf88	0	2.14444	0.164	0.02	4e-06
FRZB	0	-4.14248	0.018	0.499	4e-06
PRR16	0	1.73258	0.4	0.1	4e-06
CYBA	0	1.43692	0.691	0.344	6e-06
STEAP2	0	1.5717	0.491	0.152	6e-06
ELN	0	-6.12941	0.018	0.47	8e-06
ASPN	0	-2.24222	0.218	0.628	9e-06
CKLF	0	1.28359	0.527	0.165	9e-06
PPIB	0	-0.162297	0.891	0.956	1e-05
TMTC1	0	1.63346	0.164	0.02	1.1e-05
TMEM189	0	1.86848	0.309	0.069	1.1e-05
SIPA1L1	0	2.22325	0.291	0.062	1.2e-05
KLRD1	0	3.40736	0.109	0.009	1.2e-05
GLRX	0	1.73841	0.582	0.218	1.3e-05
GSAP	0	2.80176	0.127	0.012	1.3e-05
CCL4	0	2.48029	0.127	0.012	1.4e-05
NMB	0	1.81906	0.418	0.125	1.7e-05
HOPX	0	-4.96979	0.036	0.472	1.7e-05
MFAP2	0	-1.28766	0.527	0.73	1.8e-05
ADARB1	0	2.84088	0.145	0.017	1.8e-05
IGFBP4	0	-0.523405	0.818	0.95	2.2e-05
LLNLR-245B6.1	0	1.40742	0.4	0.109	2.3e-05
GEM	0	-1.27764	0.509	0.747	2.6e-05
HSPA8	0	-0.476696	0.764	0.899	3.3e-05
ELP5	0	1.41744	0.473	0.14	3.3e-05
CTD-2171N6.1	0	3.40931	0.127	0.013	3.5e-05
BASP1	0	1.41707	0.618	0.257	3.9e-05
RPS29	0	1.01719	0.873	0.632	4e-05
RPL27A	0	0.76784	0.891	0.861	4e-05
AC090498.1	0	-1.1877	0.455	0.746	4e-05
BST2	0	1.71504	0.618	0.242	4.1e-05
B4GALT3	0	1.29718	0.455	0.135	4.1e-05
MDK	0	-0.846192	0.564	0.798	4.2e-05
LAPTM4A	0	-0.374835	0.836	0.952	4.7e-05
PRR5	0	1.48022	0.273	0.056	4.7e-05
TRAF3IP2	0	1.88382	0.255	0.052	5e-05
MAPK13	0	2.18676	0.2	0.033	5.6e-05
REPIN1	0	1.37477	0.236	0.044	5.6e-05
MYO1F	0	2.88154	0.109	0.01	5.6e-05
NDUFA7	0	2.31327	0.145	0.018	6.3e-05
GAS1	0	1.5369	0.564	0.246	6.5e-05
ARF4	0	-0.425662	0.782	0.894	7.1e-05
MT-CO2	0	-0.25768	0.909	0.999	7.7e-05
MGST3	0	-0.71139	0.764	0.868	8.6e-05
ALDOA	0	0.782424	0.891	0.77	8.7e-05
TBX3	0	2.03378	0.4	0.122	9.2e-05
FDX1L	0	2.48308	0.164	0.023	9.2e-05
IGFBP7	0	-0.27753	0.909	0.949	9.5e-05
USP40	0	1.63905	0.255	0.052	9.9e-05
SERPING1	0	-0.673582	0.745	0.932	9.9e-05
ACAP1	0	2.72356	0.145	0.019	0.000101
SEPW1	0	-0.368565	0.673	0.832	0.000112
RP4-621F18.2	0	2.19001	0.218	0.041	0.000115
DNAJB1	0	-1.0706	0.636	0.796	0.000131
F2R	0	-1.74002	0.291	0.614	0.000138
TRIM56	0	1.4075	0.345	0.088	0.000147
COL27A1	0	1.5442	0.345	0.09	0.000149
MRPS17	0	1.7714	0.145	0.019	0.000164
RHOH	0	3.5254	0.109	0.011	0.000179
KLF10	0	-2.80275	0.164	0.534	0.000204
ARF5	0	-1.1138	0.291	0.642	0.000206
KLHL42	0	1.71892	0.327	0.084	0.000222
ENPP1	0	2.57572	0.218	0.044	0.000241
TMEM98	0	-1.81031	0.345	0.625	0.000244
ACKR4	0	2.37251	0.2	0.036	0.000257
EEF1E1	0	1.33454	0.255	0.053	0.000266
PANX1	0	1.67217	0.382	0.112	0.000301
FKBP5	0	1.01426	0.236	0.046	0.000305
HSBP1L1	0	1.55953	0.327	0.085	0.000311
INHBA	0	1.32306	0.673	0.403	0.000331
RPL23A	0	0.54055	0.964	0.96	0.000333
RP11-536K7.3	0	3.08927	0.127	0.015	0.000333
CXCL14	0	-2.63431	0.091	0.51	0.000334
SRP19	0	1.68097	0.255	0.056	0.00037
RAB5C	0	1.32514	0.509	0.181	0.000422
UBB	0	-0.52793	0.818	0.949	0.000437
PODN	0	-2.41867	0.182	0.546	0.000567
FAM26F	0	3.34021	0.164	0.026	0.000622
MAD1L1	0	1.88172	0.218	0.044	0.000636
SGIP1	0	1.5258	0.491	0.177	0.000664
BCAR1	0	1.35126	0.382	0.109	0.000673
BICC1	0	1.1824	0.6	0.247	0.000721
NFXL1	0	2.47105	0.164	0.026	0.000753
EGLN2	0	1.85884	0.2	0.037	0.000807
GSTO1	0	1.08246	0.764	0.473	0.000827
FBLN2	0	-1.14254	0.564	0.735	0.000858
PRDX1	0	-0.523848	0.745	0.874	0.000866
STEAP1	0	1.47465	0.527	0.214	0.000904
ATP5I	0	1.20907	0.745	0.383	0.000947
CSRNP1	0	-3.27561	0.145	0.487	0.00096
RPL38	0	0.827213	0.873	0.757	0.001077
HSPA1A	0	-0.647366	0.818	0.875	0.00136
ITM2A	0	-4.52706	0.055	0.423	0.001442
C10orf54	0	1.66776	0.327	0.089	0.001513
COL4A1	0	1.61169	0.6	0.273	0.001525
PMF1	0	1.58534	0.2	0.038	0.001534
RPL23	0	0.796007	0.873	0.77	0.001669
SERTAD1	0	-1.54306	0.473	0.668	0.001825
CARS2	0	1.64114	0.218	0.045	0.001826
TUBA1B	0	-0.626324	0.655	0.835	0.001874
AADACL2-AS1	0	-6.68806	0	0.367	0.001906
S1PR3	0	1.77971	0.218	0.046	0.002065
TNFRSF21	0	1.60552	0.418	0.144	0.002081
ADGRE2	0	2.79875	0.109	0.012	0.002182
DNAJA1	0	-0.919648	0.691	0.79	0.002227
PLOD2	0	1.48757	0.691	0.365	0.002314
SUMO2	0	-0.456184	0.818	0.931	0.002464
GADD45B	0	-0.926716	0.618	0.821	0.002487
CBWD5	0	1.601	0.127	0.017	0.002661
SIRPA	0	1.11534	0.291	0.074	0.002825
SMOC2	0	-6.7417	0	0.36	0.002853
LIMK2	0	1.93414	0.273	0.069	0.002863
IPO5	0	1.25639	0.418	0.135	0.002927
TCF4	0	-1.41193	0.382	0.686	0.003094
ZMAT3	0	1.59103	0.509	0.196	0.003132
HILPDA	0	2.06201	0.345	0.107	0.003265
CCDC80	0	-1.00453	0.691	0.801	0.003293
ZNF503	0	1.25427	0.473	0.168	0.003497
SQSTM1	0	-0.571953	0.691	0.811	0.003592
ENO1	0	1.10072	0.8	0.585	0.003645
COL4A4	0	2.82215	0.145	0.023	0.003654
FEZ2	0	1.73535	0.436	0.147	0.003824
FCHSD2	0	2.44406	0.145	0.023	0.004098
CILP	0	-3.73845	0.055	0.411	0.004155
SNAPC1	0	1.7218	0.291	0.079	0.004175
HSP90AB1	0	-0.427589	0.818	0.919	0.004211
BAG3	0	-2.16365	0.273	0.568	0.004324
PAG1	0	1.45452	0.291	0.076	0.004362
SLC6A8	0	1.88397	0.182	0.035	0.004493
ZNF770	0	1.48035	0.345	0.103	0.004542
POSTN	0	-0.591984	0.764	0.824	0.004753
CXCL1	0	1.85178	0.345	0.112	0.004825
GJA1	0	1.20669	0.545	0.229	0.005043
MCTP2	0	1.99784	0.127	0.018	0.005292
OLFML3	0	-1.27285	0.364	0.627	0.005373
RPL41	0	0.420342	0.982	0.992	0.005898
CSTB	0	1.04592	0.891	0.629	0.00591
FBLN5	0	-2.91656	0.145	0.473	0.005991
SVIL	0	-2.14563	0.164	0.518	0.006235
MGLL	0	2.25776	0.182	0.036	0.006545
BAX	0	1.20533	0.709	0.396	0.006763
MINOS1	0	1.07002	0.673	0.367	0.006912
FAM89B	0	1.12793	0.273	0.069	0.00699
U2AF1	0	1.5012	0.236	0.055	0.006992
ST6GALNAC5	0	2.31504	0.109	0.013	0.007052
MT-ND3	0	-0.393628	0.855	0.988	0.007243
MESDC1	0	1.30617	0.291	0.078	0.007301
STK17A	0	1.26801	0.491	0.19	0.007439
TPST2	0	1.18801	0.491	0.19	0.007508
RPL7	0	0.455704	0.873	0.901	0.007902
COMMD3	0	0.920881	0.345	0.1	0.007969
MEDAG	0	1.58883	0.327	0.1	0.008443
FOS	0	-0.429684	0.855	0.908	0.008775
IL4I1	0	2.23851	0.145	0.024	0.008917
SVIP	0	2.26139	0.127	0.019	0.009017
DNAJB4	0	-1.35479	0.291	0.592	0.009262
PALLD	0	-0.927173	0.527	0.726	0.009505
TBX2-AS1	0	2.03371	0.127	0.019	0.009546
SLC40A1	0	-3.62079	0.036	0.386	0.009905
EBP	0	1.40378	0.236	0.056	0.009992
RP11-417E7.2	0	-5.14911	0.018	0.355	0.010186
PRRX1	0	0.777802	0.836	0.651	0.010277
RAD9A	0	2.07559	0.182	0.036	0.010356
RPL18A	0	0.499374	1	0.969	0.010421
IER3IP1	0	1.04693	0.545	0.225	0.010477
ADA	0	3.18138	0.236	0.06	0.010577
CRTAP	0	-0.493075	0.564	0.741	0.010784
GPATCH4	0	1.08459	0.309	0.087	0.010866
AP006222.2	0	1.83727	0.182	0.036	0.011411
MMP11	0	-1.38754	0.364	0.642	0.011711
RPS26	0	-0.197189	0.891	0.986	0.011774
CTD-3138B18.5	0	1.19808	0.182	0.036	0.012049
OSMR	0	1.25849	0.436	0.155	0.012366
ARID3A	0	2.7273	0.109	0.014	0.012782
C7orf55	0	1.23835	0.255	0.063	0.012897
RP11-195F19.5	0	2.02315	0.2	0.044	0.013398
HSPA1B	0	-0.805479	0.673	0.81	0.013651
NREP	0	-1.1822	0.309	0.607	0.01376
SPARC	0	-0.131556	0.927	0.955	0.014206
TEX9	0	1.92147	0.145	0.025	0.014261
TMBIM4	0	1.48161	0.436	0.157	0.01486
DDX46	1e-06	0.973221	0.527	0.206	0.015167
TSFM	1e-06	1.34472	0.255	0.065	0.01632
ORAI3	1e-06	1.51777	0.309	0.093	0.016513
ALOX5AP	1e-06	2.49679	0.127	0.02	0.017341
RPL37A	1e-06	0.598434	0.873	0.86	0.017415
PPP1R14B	1e-06	1.2905	0.4	0.134	0.017461
RBM14	1e-06	1.10452	0.164	0.03	0.017509
WEE1	1e-06	1.88583	0.218	0.052	0.01866
AGFG1	1e-06	1.49357	0.2	0.044	0.018755
RPL27	1e-06	0.503693	0.927	0.927	0.01881
CD24	1e-06	2.1129	0.127	0.02	0.019197
LMNA	1e-06	-0.65073	0.636	0.799	0.019515
EIF3J	1e-06	1.0285	0.418	0.142	0.020204
FEZ1	1e-06	1.70094	0.273	0.076	0.020477
MMP24-AS1	1e-06	1.35378	0.436	0.164	0.020902
POLR2J3	1e-06	1.33468	0.345	0.11	0.021096
TGFBI	1e-06	1.70342	0.4	0.149	0.021927
PMP22	1e-06	-0.950049	0.582	0.779	0.022051
UBE2R2	1e-06	1.10705	0.4	0.134	0.02238
MKNK2	1e-06	1.31136	0.236	0.059	0.022725
SAFB	1e-06	1.12679	0.382	0.128	0.022767
ZNF780A	1e-06	1.61636	0.127	0.02	0.022782
RPL26	1e-06	0.594476	0.891	0.918	0.023957
OSBPL11	1e-06	1.79273	0.127	0.02	0.024239
TTC14	1e-06	0.987795	0.4	0.133	0.024698
TUBG1	1e-06	1.955	0.218	0.052	0.028385
LSP1	1e-06	-1.5615	0.218	0.52	0.028768
EDNRA	1e-06	-3.01531	0.073	0.399	0.029383
PPARA	1e-06	2.12246	0.164	0.032	0.029731
YWHAZ	1e-06	-0.807204	0.564	0.708	0.030395
MSRB2	1e-06	1.3023	0.382	0.129	0.030559
E2F3	1e-06	2.11833	0.164	0.032	0.032426
PTPRE	1e-06	1.39345	0.382	0.133	0.032926
S100A10	1e-06	-0.41197	0.727	0.811	0.033652
PFDN6	1e-06	1.07589	0.345	0.109	0.033806
RHOA	1e-06	0.046429	0.855	0.857	0.033875
RP11-500C11.3	1e-06	1.72368	0.145	0.026	0.034232
GOSR2	1e-06	1.30929	0.218	0.052	0.034654
GABARAP	1e-06	-0.294542	0.582	0.764	0.036144
MTFP1	1e-06	2.24822	0.164	0.033	0.036275
UNC93B1	1e-06	1.54026	0.145	0.026	0.036386
C9orf3	1e-06	1.54676	0.382	0.135	0.037192
PHC2	1e-06	1.20903	0.418	0.157	0.037708
TNRC6A	1e-06	0.755449	0.345	0.106	0.03781
RRM2B	1e-06	1.16255	0.291	0.085	0.037973
LACC1	1e-06	1.19567	0.2	0.044	0.038571
LGALS1	1e-06	0.397835	0.982	0.984	0.039062
PDHX	1e-06	1.23144	0.236	0.06	0.040825
VPS4B	1e-06	1.84971	0.364	0.123	0.040936
PTDSS2	1e-06	1.5794	0.182	0.039	0.041312
RAB13	1e-06	1.07687	0.745	0.505	0.041854
LUM	1e-06	-0.45001	0.855	0.979	0.042456
LAMP5	1e-06	-4.33869	0.055	0.362	0.042582
IRAK3	1e-06	1.22102	0.218	0.052	0.042663
NR4A1	1e-06	-1.64202	0.382	0.608	0.043348
POLR2J	1e-06	1.37365	0.545	0.236	0.043574
ORMDL2	1e-06	1.66046	0.418	0.149	0.043653
VEGFA	1e-06	2.30097	0.255	0.075	0.043798
RIN1	1e-06	2.26019	0.182	0.04	0.044252
VWA8	2e-06	1.12336	0.2	0.045	0.044788
IGFBP3	2e-06	-3.54002	0.055	0.373	0.045395
PDCD7	2e-06	1.17492	0.291	0.085	0.045497
RILP	2e-06	0.898481	0.182	0.038	0.047649
CST2	2e-06	-6.57989	0	0.308	0.048033
RTF1	2e-06	1.19426	0.473	0.191	0.050162
CLMP	2e-06	0.979822	0.545	0.234	0.050951
RPS19	2e-06	0.436863	0.982	0.993	0.051064
CD44	2e-06	1.1108	0.673	0.383	0.052075
PCBP1	2e-06	-1.03434	0.545	0.69	0.052521
SMAGP	2e-06	2.26006	0.273	0.078	0.053293
SPON2	2e-06	-0.998832	0.527	0.723	0.054118
EFEMP2	2e-06	-1.10257	0.527	0.66	0.05432
SOD2	2e-06	0.818703	0.8	0.621	0.0551
DAZAP2	2e-06	-0.854052	0.545	0.671	0.055109
GPANK1	2e-06	1.12121	0.255	0.069	0.056052
HCFC1R1	2e-06	-1.4246	0.4	0.624	0.056555
SLC43A3	2e-06	1.9807	0.345	0.113	0.056697
CDH13	2e-06	2.49886	0.109	0.016	0.056741
TFRC	2e-06	1.43677	0.2	0.046	0.057096
RPL17	2e-06	0.929989	0.764	0.52	0.060636
IL4R	2e-06	1.27618	0.255	0.071	0.063767
CFAP69	2e-06	1.46021	0.218	0.054	0.067864
POMC	2e-06	2.04462	0.127	0.021	0.068662
UBA6	2e-06	1.5534	0.236	0.064	0.068818
GFPT2	2e-06	1.24469	0.455	0.18	0.069449
FAM65C	2e-06	1.23218	0.182	0.04	0.071045
DEK	2e-06	1.10486	0.673	0.335	0.07272
PVT1	2e-06	1.67521	0.145	0.028	0.074082
CHL1	3e-06	2.24279	0.145	0.028	0.075039
TMEM176B	3e-06	-0.79881	0.655	0.811	0.075066
MPHOSPH6	3e-06	1.62294	0.255	0.073	0.076166
GFM1	3e-06	1.20432	0.2	0.047	0.076386
SNX16	3e-06	2.31319	0.164	0.035	0.076987
ERRFI1	3e-06	1.28789	0.564	0.272	0.077971
AVPI1	3e-06	1.58602	0.218	0.056	0.079249
CLDN23	3e-06	1.77582	0.127	0.021	0.079264
RP11-332H14.2	3e-06	1.75494	0.109	0.016	0.079304
SRSF9	3e-06	0.857208	0.655	0.316	0.080201
ATG16L1	3e-06	1.41223	0.109	0.016	0.081256
ZNF37A	3e-06	1.58778	0.255	0.072	0.083252
TWIST2	3e-06	1.03739	0.636	0.321	0.083367
NEDD4	3e-06	1.38834	0.273	0.079	0.083443
IKBIP	3e-06	1.07713	0.6	0.297	0.085661
AP1S2	3e-06	1.29416	0.4	0.149	0.089314
CTHRC1	3e-06	-0.468886	0.782	0.847	0.090221
PAPPA	3e-06	1.50611	0.273	0.083	0.091783
PRAF2	3e-06	1.1675	0.382	0.14	0.093172
IGF1	3e-06	-3.31562	0.073	0.376	0.09382
CCL3	3e-06	2.23412	0.127	0.022	0.096446
SERPINF1	3e-06	-0.476309	0.764	0.892	0.096469
RGS19	3e-06	1.63433	0.255	0.075	0.096847
ABCF1	3e-06	1.08351	0.382	0.135	0.096959
IGDCC4	3e-06	1.03513	0.164	0.034	0.097859
F2RL2	3e-06	-4.02303	0.055	0.348	0.099095
CYSTM1	3e-06	-1.27254	0.4	0.611	0.100259
HAS1	3e-06	2.09542	0.182	0.043	0.102389
SLC36A4	3e-06	2.01917	0.236	0.067	0.103269
FUS	4e-06	-0.92234	0.6	0.752	0.104643
UBA52	4e-06	0.421608	0.927	0.938	0.105286
PFKFB3	4e-06	1.19796	0.4	0.15	0.111094
SMIM12	4e-06	0.765737	0.4	0.14	0.112658
ZFAND2A	4e-06	-1.64812	0.145	0.465	0.114433
FAM195A	4e-06	1.63816	0.236	0.066	0.114824
MT-ND5	4e-06	-0.465211	0.745	0.905	0.115718
LAMA2	4e-06	-3.59315	0.073	0.364	0.116745
NET1	4e-06	-2.68937	0.109	0.402	0.117547
JUN	4e-06	-0.654703	0.673	0.835	0.122385
NTPCR	4e-06	1.60862	0.4	0.144	0.122898
IKBKB	4e-06	1.58312	0.164	0.035	0.12403
RGS10	4e-06	1.79954	0.473	0.193	0.127282
PLXDC2	4e-06	-1.72435	0.309	0.546	0.127847
FGF7	4e-06	1.01655	0.618	0.328	0.128038
SMYD3	4e-06	1.1929	0.473	0.194	0.129161
ALKBH5	4e-06	1.10505	0.382	0.133	0.13187
SNRPE	5e-06	1.24016	0.745	0.447	0.137563
SEPT7	5e-06	-0.533424	0.673	0.772	0.139241
ABHD14A	5e-06	1.3291	0.127	0.022	0.139323
CAB39	5e-06	2.20211	0.273	0.085	0.143436
TGFBR1	5e-06	1.10136	0.382	0.134	0.145961
PPP6R1	5e-06	1.36014	0.2	0.049	0.145988
POLE4	5e-06	0.942316	0.564	0.247	0.146179
PTPRN	5e-06	1.72451	0.127	0.022	0.147205
DYNLL1	5e-06	-0.115698	0.855	0.905	0.151865
HRSP12	5e-06	1.14468	0.236	0.064	0.15202
TUBB	5e-06	-0.307126	0.727	0.841	0.153533
SLC26A6	5e-06	1.65408	0.109	0.017	0.156445
CD99	5e-06	-0.089964	0.873	0.874	0.160882
IL32	5e-06	0.87932	0.8	0.55	0.162882
VCAN	6e-06	-0.462126	0.709	0.867	0.164541
CEBPZ	6e-06	1.00555	0.4	0.149	0.169496
RALBP1	6e-06	1.14358	0.473	0.192	0.175178
NLRC5	6e-06	1.80895	0.182	0.043	0.185654
EIF2S2	6e-06	0.977673	0.545	0.262	0.187363
YPEL3	6e-06	1.34194	0.455	0.195	0.191204
PNO1	7e-06	0.806254	0.345	0.114	0.195948
NRP1	7e-06	0.966206	0.473	0.2	0.202965
LTBP1	7e-06	0.98291	0.382	0.142	0.213474
LHFP	7e-06	-1.27771	0.4	0.609	0.213639
HTRA3	7e-06	-1.70015	0.309	0.549	0.213858
TXNDC17	7e-06	1.0247	0.673	0.406	0.215291
CMB9-22P13.1	7e-06	1.59074	0.218	0.06	0.218439
ATP5E	8e-06	0.637038	0.945	0.861	0.226041
ADAMTS6	8e-06	1.57376	0.236	0.069	0.229353
RCC1	8e-06	1.69383	0.164	0.036	0.240946
ALCAM	8e-06	1.91678	0.145	0.03	0.248756
ARF6	9e-06	1.43532	0.382	0.143	0.253554
TNFAIP8	9e-06	1.161	0.218	0.058	0.255106
CPTP	9e-06	1.04894	0.145	0.029	0.255889
TANC2	9e-06	1.34777	0.255	0.077	0.257346
SAMD4A	9e-06	1.42561	0.2	0.052	0.257644
POLD4	9e-06	-1.81651	0.218	0.481	0.265602
ADD3	9e-06	-2.13248	0.236	0.473	0.267202
KARS	9e-06	1.00651	0.345	0.119	0.271691
NOC2L	9e-06	1.29787	0.309	0.104	0.273151
HNRNPA2B1	9e-06	-0.444198	0.727	0.861	0.281367
NSRP1	1e-05	1.17255	0.436	0.175	0.283465
TENM3	1e-05	1.50224	0.182	0.044	0.284532
RUNX2	1e-05	1.13497	0.527	0.27	0.285946
DIAPH2	1e-05	1.47507	0.273	0.086	0.288261
SIPA1L3	1e-05	2.58063	0.127	0.024	0.294955
CNN2	1e-05	-0.862568	0.564	0.675	0.296715
CHST7	1e-05	1.53425	0.145	0.03	0.301855
PTPN12	1e-05	1.0735	0.4	0.157	0.303192
HAS2	1.1e-05	1.74713	0.255	0.08	0.319361
VAT1	1.1e-05	-1.38854	0.236	0.492	0.320375
CIRBP	1.1e-05	-0.574032	0.745	0.829	0.323056
C10orf11	1.1e-05	1.29423	0.145	0.03	0.327511
ZFP36	1.1e-05	-0.775387	0.673	0.828	0.329681
HSD17B7	1.1e-05	1.46052	0.182	0.044	0.331394
PRDM1	1.2e-05	1.63018	0.382	0.155	0.347643
RPRD1A	1.2e-05	1.05037	0.236	0.068	0.34988
FAM207A	1.2e-05	0.986155	0.327	0.109	0.354443
HSPH1	1.2e-05	-1.03308	0.582	0.688	0.365344
TOP1MT	1.2e-05	1.1915	0.145	0.03	0.3678
RBM48	1.3e-05	2.64589	0.145	0.031	0.376204
DDT	1.3e-05	1.48376	0.545	0.264	0.400851
CYB5R3	1.4e-05	-0.320463	0.545	0.69	0.405237
CMIP	1.4e-05	1.65887	0.345	0.128	0.416327
MAP2K1	1.4e-05	1.04791	0.255	0.077	0.422033
RHOC	1.4e-05	0.975007	0.655	0.39	0.426626
DHPS	1.5e-05	0.597348	0.491	0.196	0.432914
EGFL6	1.5e-05	1.47198	0.236	0.072	0.43474
HSPA6	1.5e-05	-1.99831	0.164	0.451	0.436818
MRPL53	1.5e-05	2.00989	0.109	0.019	0.437969
MCMBP	1.5e-05	1.23656	0.255	0.079	0.44757
GRP	1.5e-05	-6.5191	0	0.262	0.451853
FOSB	1.5e-05	-0.853216	0.655	0.748	0.460766
PDGFRA	1.6e-05	0.733889	0.636	0.329	0.46184
ARL6IP5	1.6e-05	-1.36913	0.473	0.617	0.464855
CYP1B1	1.6e-05	-1.54395	0.273	0.544	0.466812
ATXN7L3	1.6e-05	1.60615	0.145	0.031	0.469588
OTULIN	1.6e-05	1.71799	0.182	0.045	0.480257
RPS11	1.6e-05	0.408191	0.891	0.883	0.482316
MIR99AHG	1.7e-05	-3.33187	0.091	0.355	0.492991
BTG2	1.7e-05	-1.98095	0.291	0.508	0.493228
CARD19	1.7e-05	0.8886	0.436	0.173	0.497971
CMTM4	1.7e-05	1.69501	0.127	0.025	0.509559
HLA-A	1.7e-05	0.5609	0.891	0.888	0.51152
ENTPD1-AS1	1.7e-05	2.05936	0.127	0.025	0.515939
UBE2F	1.8e-05	1.21346	0.327	0.117	0.526501
TMEM45A	1.8e-05	0.954914	0.655	0.375	0.529687
PACRGL	1.8e-05	1.23049	0.164	0.038	0.529787
LRRC37B	1.8e-05	1.31585	0.109	0.019	0.533984
JUNB	1.8e-05	-0.617653	0.8	0.843	0.535751
QSOX1	1.8e-05	1.04974	0.509	0.213	0.53937
SRGN	1.8e-05	1.69029	0.218	0.062	0.542363
COX17	1.8e-05	1.05204	0.6	0.285	0.542421
MT2A	1.9e-05	0.896091	0.782	0.717	0.559533
TMEM165	1.9e-05	0.856757	0.764	0.475	0.577696
YWHAQ	2e-05	-0.82977	0.618	0.687	0.588112
IL10RB	2e-05	1.01395	0.345	0.125	0.589605
HLA-F	2e-05	0.760001	0.436	0.176	0.590732
KLF4	2e-05	-1.96141	0.218	0.472	0.591197
FUNDC1	2e-05	0.833032	0.309	0.103	0.594857
PTMA	2e-05	0.439467	0.964	0.962	0.595238
VIMP	2.1e-05	0.838219	0.745	0.48	0.616833
TSR3	2.1e-05	1.43526	0.2	0.055	0.618171
NLRP1	2.2e-05	0.942717	0.218	0.061	0.656232
RCAN1	2.2e-05	1.24889	0.291	0.102	0.657087
FBXO8	2.2e-05	1.09046	0.255	0.078	0.66868
DHX36	2.3e-05	0.777079	0.436	0.167	0.669312
PLEKHA3	2.3e-05	1.44473	0.309	0.107	0.675126
MBOAT7	2.3e-05	0.939995	0.218	0.062	0.688511
HOXC6	2.3e-05	1.01049	0.255	0.08	0.689167
RAI14	2.3e-05	1.12808	0.527	0.261	0.689425
PSENEN	2.3e-05	0.808919	0.4	0.156	0.689982
RABEP1	2.4e-05	0.662688	0.4	0.149	0.699448
PLXDC1	2.4e-05	-1.48536	0.2	0.459	0.708805
ID1	2.4e-05	-1.97809	0.255	0.479	0.713491
IRF1	2.4e-05	-1.77361	0.382	0.547	0.716631
SNF8	2.4e-05	0.761125	0.455	0.182	0.720276
SYAP1	2.5e-05	1.36034	0.436	0.19	0.739367
ANXA4	2.5e-05	-1.27169	0.236	0.48	0.752084
GPD2	2.6e-05	2.28044	0.145	0.033	0.774262
BAMBI	2.6e-05	1.77021	0.145	0.033	0.774262
SCP2	2.6e-05	-0.841132	0.473	0.621	0.778868
PDK1	2.6e-05	3.16747	0.109	0.02	0.78185
ASPH	2.6e-05	1.33476	0.691	0.405	0.781864
TCEA2	2.7e-05	0.954896	0.291	0.099	0.80059
KCNK1	2.8e-05	1.87525	0.127	0.026	0.827287
HNRNPA1	2.8e-05	-0.55084	0.745	0.914	0.830705
ATP13A3	2.8e-05	0.848408	0.345	0.125	0.832617
DPM3	2.9e-05	0.782849	0.545	0.243	0.854794
PLPP1	2.9e-05	-1.35558	0.273	0.479	0.858301
CPOX	2.9e-05	1.5246	0.127	0.026	0.862723
PHF19	2.9e-05	0.980107	0.182	0.046	0.87001
PLEKHA5	3e-05	0.953068	0.418	0.171	0.877989
RBPMS	3e-05	1.36674	0.618	0.309	0.899634
SNX3	3e-05	0.999622	0.909	0.677	0.900507
CDKN2B	3.1e-05	-4.86133	0.018	0.269	0.911114
CHP1	3.1e-05	0.92144	0.309	0.107	0.919683
TIMP2	3.1e-05	-0.532311	0.673	0.77	0.920353
STRN3	3.1e-05	1.31226	0.236	0.074	0.928242
SH3BGRL	3.2e-05	-0.413497	0.6	0.735	0.949915
RRAD	3.3e-05	1.68254	0.2	0.058	0.967677
HSD11B1	3.3e-05	1.6627	0.182	0.049	0.988907
SAT1	3.5e-05	0.555171	0.836	0.849	1
GCLM	3.5e-05	1.13549	0.309	0.11	1
WSB1	3.6e-05	-0.891162	0.564	0.753	1
MAST4	3.6e-05	1.00384	0.2	0.055	1
MAFB	3.6e-05	-1.40797	0.4	0.586	1
RP11-400N13.3	3.6e-05	2.00024	0.255	0.09	1
NT5E	3.7e-05	0.823294	0.364	0.14	1
ISG20	3.8e-05	1.18426	0.218	0.065	1
DNM2	3.8e-05	0.829646	0.218	0.063	1
TRAPPC11	3.8e-05	1.12221	0.182	0.048	1
RRP1	3.8e-05	0.73907	0.236	0.071	1
HSP90AA1	4e-05	-0.435838	0.836	0.936	1
NBL1	4.3e-05	0.859283	0.655	0.421	1
PTPRG	4.3e-05	0.959353	0.4	0.16	1
DSE	4.4e-05	0.752547	0.491	0.217	1
TGFB3	4.4e-05	-2.88113	0.091	0.339	1
LRRC17	4.4e-05	-3.41251	0.073	0.318	1
CDK11A	4.4e-05	1.34651	0.164	0.041	1
SURF6	4.5e-05	1.56001	0.164	0.041	1
INTS8	4.5e-05	1.70508	0.182	0.049	1
KRT18	4.5e-05	1.53623	0.127	0.027	1
THY1	4.7e-05	0.123424	0.764	0.859	1
IFNGR2	4.8e-05	-1.10184	0.4	0.578	1
ALDOC	4.8e-05	1.88503	0.127	0.028	1
USMG5	4.8e-05	0.969991	0.855	0.609	1
ZNF511	4.9e-05	1.01448	0.327	0.124	1
TAOK1	5.1e-05	0.723371	0.4	0.157	1
DLGAP1-AS1	5.1e-05	0.740958	0.2	0.056	1
STAU2	5.3e-05	1.74873	0.164	0.043	1
FBXL3	5.4e-05	1.90347	0.273	0.093	1
HSPG2	5.4e-05	-1.76011	0.291	0.491	1
C12orf75	5.5e-05	1.21703	0.691	0.456	1
RAP2A	5.5e-05	0.892112	0.2	0.057	1
PURB	5.6e-05	0.69621	0.2	0.056	1
ADNP	5.6e-05	0.611203	0.255	0.082	1
ABR	5.6e-05	1.37552	0.218	0.067	1
NFKBIA	5.9e-05	-0.693217	0.673	0.77	1
CFLAR	5.9e-05	0.75507	0.4	0.16	1
MTHFS	5.9e-05	1.3492	0.218	0.068	1
DDAH1	6e-05	0.705474	0.218	0.064	1
MMD	6.1e-05	1.17545	0.291	0.107	1
RAB27A	6.1e-05	1.11944	0.364	0.15	1
SDC1	6.2e-05	-1.7452	0.291	0.487	1
TOMM5	6.2e-05	-0.491209	0.2	0.456	1
RAB22A	6.2e-05	0.794094	0.291	0.101	1
LACTB	6.3e-05	1.24415	0.273	0.098	1
DPT	6.3e-05	-1.53989	0.309	0.535	1
FKBP7	6.5e-05	-1.97835	0.2	0.425	1
OAT	6.5e-05	-1.67974	0.309	0.496	1
FABP5	6.5e-05	1.09382	0.782	0.399	1
ETFB	6.5e-05	1.48468	0.309	0.116	1
MYL12B	6.5e-05	-0.260142	0.782	0.861	1
NPC2	6.6e-05	-0.4961	0.745	0.856	1
ATP5D	6.7e-05	-0.529615	0.636	0.712	1
KRTCAP2	6.7e-05	-0.717744	0.527	0.654	1
ARNTL	6.8e-05	1.95415	0.127	0.028	1
PDE4DIP	6.8e-05	1.05883	0.4	0.171	1
UBXN8	6.9e-05	1.1741	0.182	0.05	1
MYEOV2	7.1e-05	0.945922	0.709	0.441	1
SEC61G	7.1e-05	0.628384	0.836	0.766	1
SOD3	7.2e-05	1.19552	0.564	0.289	1
EIF5	7.3e-05	-0.947182	0.491	0.65	1
PRELP	7.3e-05	-3.47321	0.073	0.31	1
TNFRSF12A	7.4e-05	1.09956	0.727	0.472	1
HMGN2	7.4e-05	-0.405658	0.545	0.704	1
NGRN	7.5e-05	-1.98527	0.164	0.404	1
RNASET2	7.5e-05	0.600116	0.364	0.14	1
PYCARD	7.5e-05	1.70626	0.4	0.171	1
ANKRD10	7.5e-05	-0.889947	0.473	0.609	1
PCBP2	7.5e-05	-0.239544	0.764	0.83	1
WDR45B	7.5e-05	0.71395	0.382	0.15	1
SRSF2	7.6e-05	-0.521518	0.618	0.701	1
ARHGAP42	7.8e-05	1.11089	0.182	0.051	1
TIMM10B	7.9e-05	1.56134	0.182	0.052	1
TMEM132A	7.9e-05	1.10508	0.218	0.069	1
MFGE8	8e-05	-0.681441	0.582	0.677	1
PLXNA1	8e-05	1.07152	0.218	0.068	1
IGF2R	8.1e-05	1.33303	0.255	0.088	1
TBXA2R	8.2e-05	1.53315	0.109	0.021	1
HERC4	8.3e-05	0.936289	0.273	0.096	1
PNRC1	8.3e-05	0.641168	0.8	0.624	1
UBE2W	8.4e-05	0.830363	0.2	0.059	1
EIF4A1	8.4e-05	0.826559	0.582	0.321	1
CISD2	8.5e-05	1.31097	0.564	0.275	1
TMED10	8.5e-05	-0.783458	0.6	0.698	1
CD63	8.5e-05	0.37536	0.964	0.967	1
PPP1R15A	8.5e-05	-0.798537	0.673	0.701	1
FBXO9	8.6e-05	1.26302	0.4	0.17	1
MYO1B	8.8e-05	0.847718	0.527	0.263	1
ITGBL1	9e-05	-3.47381	0.073	0.302	1
PFDN2	9.1e-05	0.79625	0.727	0.435	1
THAP5	9.1e-05	1.90143	0.145	0.036	1
C2orf49	9.2e-05	1.1695	0.2	0.06	1
ETV7	9.2e-05	1.45486	0.164	0.044	1
TTYH3	9.3e-05	0.997919	0.236	0.077	1
CWF19L2	9.3e-05	1.18717	0.2	0.06	1
EIF2D	9.3e-05	0.995867	0.291	0.104	1
LAMA4	9.5e-05	0.904687	0.764	0.488	1
MOCS1	9.5e-05	1.92562	0.127	0.029	1
MIR4435-2HG	9.5e-05	1.0741	0.636	0.424	1
YAF2	9.6e-05	1.11881	0.345	0.138	1
MDM2	9.8e-05	0.850261	0.309	0.117	1
MTRF1L	9.9e-05	1.51027	0.236	0.08	1
BRI3BP	0.000101	3.19873	0.109	0.022	1
SBF2	0.000102	1.24065	0.273	0.099	1
ZYX	0.000102	-0.745478	0.473	0.605	1
EGR2	0.000102	-3.16187	0.091	0.321	1
MARCH6	0.000103	0.77551	0.345	0.136	1
USE1	0.000103	0.723356	0.382	0.155	1
SDHAF2	0.000105	0.87746	0.218	0.068	1
TARSL2	0.000106	0.953663	0.273	0.096	1
SIDT2	0.000107	1.11379	0.2	0.06	1
WIPI1	0.000107	0.834937	0.491	0.23	1
CEBPD	0.000107	0.905986	0.618	0.367	1
MLEC	0.000109	1.40278	0.636	0.333	1
ARSG	0.00011	0.641904	0.127	0.028	1
IER2	0.000112	-0.785037	0.673	0.745	1
AVEN	0.000112	1.74672	0.164	0.045	1
HOMER3	0.000113	0.753247	0.291	0.104	1
RPL35	0.000116	0.337364	0.909	0.969	1
TPM1	0.000117	0.785494	0.891	0.713	1
FNDC3B	0.000118	0.901536	0.691	0.357	1
FIS1	0.000118	-0.51091	0.655	0.729	1
PPDPF	0.000118	-0.131467	0.818	0.781	1
ITM2B	0.000119	-0.059585	0.891	0.932	1
CERCAM	0.00012	-0.92587	0.509	0.609	1
GDF15	0.00012	1.95341	0.218	0.073	1
SERPINB8	0.00012	1.61509	0.109	0.022	1
SCPEP1	0.000122	-0.977772	0.4	0.559	1
COL11A1	0.000124	0.844173	0.473	0.222	1
GLTSCR2	0.000124	0.793415	0.709	0.483	1
DPP4	0.000125	1.21451	0.236	0.08	1
BIN1	0.000126	1.09903	0.273	0.097	1
EID3	0.000126	1.27818	0.127	0.029	1
FADS1	0.000127	1.05947	0.291	0.108	1
GLUL	0.000127	0.787579	0.691	0.497	1
MT-ND4	0.000127	-0.334291	0.873	0.996	1
LLPH	0.000127	0.740815	0.2	0.06	1
FOXK1	0.000128	1.1105	0.145	0.036	1
EIF5B	0.000128	1.41994	0.491	0.234	1
C3	0.000129	-2.31765	0.273	0.451	1
RPS18	0.000131	0.33519	1	0.996	1
PSMA1	0.000132	0.695794	0.545	0.269	1
CEMIP	0.000132	1.85091	0.127	0.03	1
PLAU	0.000132	1.16045	0.6	0.41	1
QPRT	0.000133	1.1037	0.127	0.029	1
SLC2A3	0.000135	-1.41357	0.364	0.544	1
KLF13	0.000137	1.23665	0.236	0.082	1
DHTKD1	0.000137	2.30334	0.109	0.023	1
MOGS	0.000138	1.36199	0.164	0.045	1
BRD2	0.00014	-1.21523	0.491	0.583	1
SEC62	0.000143	0.789923	0.8	0.528	1
FGF1	0.000143	1.63229	0.236	0.084	1
TWISTNB	0.000144	0.901942	0.382	0.163	1
SLC16A1-AS1	0.000144	1.28959	0.2	0.063	1
GABPB1-AS1	0.000145	1.02715	0.364	0.153	1
RPS6	0.000146	0.28973	0.982	0.99	1
GNL3	0.00015	0.570125	0.455	0.202	1
MATN3	0.000151	-3.62173	0.073	0.292	1
ATP5SL	0.000152	1.2891	0.182	0.053	1
PLTP	0.000153	-0.595137	0.2	0.448	1
CTSB	0.000155	0.431005	0.855	0.781	1
COQ2	0.000156	0.574728	0.182	0.052	1
BANF1	0.000158	-0.616691	0.564	0.647	1
CDC34	0.000159	1.25036	0.164	0.045	1
TIMM44	0.000162	1.25511	0.236	0.08	1
EXTL3	0.000164	1.20209	0.127	0.03	1
PCNX	0.000165	1.09333	0.273	0.1	1
DDI2	0.000165	1.38781	0.145	0.037	1
CWC15	0.000166	1.12833	0.582	0.295	1
EGR1	0.000166	-0.555245	0.691	0.769	1
PLCB3	0.000168	2.0263	0.127	0.03	1
INSR	0.000168	1.13761	0.164	0.045	1
SLC25A38	0.00017	1.41094	0.255	0.091	1
STX2	0.000171	0.927342	0.218	0.071	1
HEXA	0.000174	0.61587	0.418	0.179	1
C6orf48	0.000177	1.40563	0.545	0.302	1
SRGAP1	0.000177	0.844071	0.345	0.142	1
CTDSP2	0.000179	0.555638	0.473	0.203	1
MTHFD1L	0.00018	1.27769	0.218	0.074	1
CH17-189H20.1	0.000182	0.483038	0.291	0.106	1
CHN1	0.000183	1.52009	0.4	0.188	1
PWWP2A	0.000184	1.18548	0.273	0.102	1
RBP1	0.000187	-2.07553	0.145	0.368	1
AGPAT3	0.000187	1.33744	0.127	0.03	1
CALM2	0.000188	-0.259491	0.818	0.917	1
CSTF3	0.000189	0.701067	0.2	0.062	1
SRSF7	0.00019	-0.951721	0.6	0.673	1
IFI27	0.000192	-0.221038	0.818	0.911	1
CDC5L	0.000193	0.726935	0.364	0.149	1
COL18A1	0.000193	-0.80575	0.491	0.635	1
GCC2	0.000196	1.19002	0.436	0.222	1
ELL2	0.000197	0.862913	0.327	0.132	1
SORBS3	0.000199	-0.552691	0.291	0.478	1
KIAA0100	0.000204	0.863243	0.182	0.053	1
ELK3	0.000205	0.861922	0.364	0.154	1
EMILIN1	0.000209	0.761271	0.618	0.375	1
H6PD	0.00021	0.457935	0.291	0.106	1
CNDP2	0.000211	0.847127	0.291	0.11	1
NACA	0.000213	-0.197444	0.873	0.98	1
LGALS3	0.000214	-0.341331	0.782	0.855	1
IL27RA	0.000214	1.67519	0.127	0.031	1
LINC00936	0.000219	1.26901	0.182	0.054	1
NPC1	0.00022	1.36498	0.2	0.064	1
GLRX2	0.000221	0.788568	0.291	0.109	1
RBMXL1	0.000222	0.886457	0.2	0.062	1
SSR2	0.000223	-0.348108	0.745	0.855	1
PGRMC2	0.000224	0.678966	0.273	0.099	1
STON1	0.000226	0.764659	0.218	0.071	1
RPS6KA3	0.000227	0.93008	0.2	0.063	1
PET100	0.000232	0.680364	0.473	0.219	1
FAM234A	0.000236	0.727168	0.218	0.072	1
PITPNM1	0.000239	1.62454	0.109	0.024	1
C1QTNF6	0.000245	-1.60216	0.236	0.443	1
RB1CC1	0.000247	0.773553	0.473	0.222	1
BABAM1	0.000247	1.14834	0.273	0.102	1
SGSM3	0.000249	0.731885	0.236	0.081	1
COL1A1	0.000249	-0.21729	0.909	0.938	1
FAM134B	0.000252	1.14754	0.127	0.031	1
TCF7	0.000257	0.42075	0.164	0.046	1
ATAD3A	0.000258	0.844692	0.145	0.038	1
IQGAP2	0.000263	-5.60212	0	0.199	1
SFXN5	0.000265	1.51964	0.164	0.049	1
MT-ATP6	0.000266	-0.087348	0.909	0.996	1
CHEK2	0.000267	0.380888	0.2	0.062	1
AC004556.1	0.00027	1.30284	0.109	0.024	1
DHDDS	0.000272	0.66913	0.182	0.054	1
CCDC71L	0.000272	1.51785	0.218	0.077	1
RPL36	0.000273	0.438645	0.964	0.964	1
MINCR	0.000275	1.69856	0.127	0.032	1
KIAA1143	0.000276	1.2567	0.291	0.11	1
RPL35A	0.000277	0.416209	1	0.986	1
PTS	0.000279	0.840687	0.636	0.343	1
GNG10	0.000281	-0.508748	0.145	0.387	1
NPEPL1	0.000281	1.57108	0.145	0.04	1
NOP10	0.000282	0.728666	0.782	0.569	1
HMGB3	0.000283	0.903066	0.2	0.064	1
CASP4	0.000285	0.993025	0.455	0.214	1
ITPR2	0.000287	1.00469	0.218	0.074	1
SLC39A8	0.000287	1.33336	0.218	0.077	1
FRMD4A	0.000291	1.53175	0.164	0.048	1
PPP2R5A	0.000295	0.471683	0.164	0.046	1
TFDP1	0.000295	0.529535	0.255	0.09	1
ELOF1	0.000296	0.965236	0.4	0.178	1
MBD3	0.000308	1.01349	0.218	0.076	1
MTERF3	0.000309	0.498116	0.255	0.089	1
MYADM	0.000311	-1.08091	0.509	0.601	1
ID4	0.000315	-3.15406	0.036	0.247	1
FRA10AC1	0.000322	0.85601	0.255	0.093	1
WBP4	0.000323	1.19078	0.273	0.105	1
GTF2H2	0.000325	1.2294	0.127	0.032	1
IRX3	0.000325	1.41195	0.127	0.032	1
GGT7	0.000334	0.774716	0.145	0.039	1
FAM127A	0.000337	-0.030094	0.436	0.601	1
MDFI	0.000337	1.20965	0.273	0.111	1
MRPL9	0.000338	1.19903	0.345	0.146	1
TSEN54	0.000338	0.880225	0.164	0.047	1
EIF3K	0.000343	-0.075355	0.745	0.819	1
RGS16	0.000343	-1.2875	0.327	0.516	1
VMP1	0.000344	0.729095	0.782	0.616	1
BLOC1S1	0.000346	0.716595	0.527	0.27	1
TNIP1	0.000346	0.721954	0.473	0.225	1
H3F3B	0.000347	-0.066293	0.945	0.976	1
CHPF	0.000347	-0.635033	0.436	0.583	1
FXYD6	0.00035	-2.49753	0.091	0.304	1
DNAJC16	0.000356	1.69819	0.109	0.025	1
TMEM204	0.000356	-1.20971	0.273	0.499	1
TRABD	0.000359	1.22496	0.345	0.146	1
SLC9A8	0.000359	1.40196	0.109	0.025	1
NDUFS5	0.00036	0.560173	0.836	0.77	1
ZNF91	0.000364	1.04281	0.164	0.048	1
HNRNPH2	0.00037	0.36206	0.291	0.109	1
PLIN2	0.00037	0.950927	0.509	0.279	1
ADAL	0.000371	1.04304	0.109	0.025	1
NDUFB1	0.000374	0.989532	0.6	0.319	1
WWTR1	0.000374	-1.65787	0.309	0.462	1
PIN4	0.000383	0.751986	0.527	0.262	1
MXRA5	0.000384	-0.764688	0.491	0.675	1
BRD4	0.000386	0.947635	0.473	0.218	1
CTSC	0.000386	0.760065	0.4	0.192	1
S100A16	0.00039	0.72897	0.745	0.55	1
ROBO3	0.000392	1.78193	0.127	0.033	1
COL6A3	0.000394	-0.407688	0.818	0.916	1
PIEZO1	0.000397	0.47664	0.255	0.092	1
RNF126	0.000401	0.795782	0.273	0.104	1
MRPL52	0.000401	0.685218	0.527	0.262	1
VKORC1L1	0.000403	1.47563	0.218	0.078	1
PEBP1	0.000411	-0.399346	0.691	0.737	1
CCL5	0.000419	1.10404	0.182	0.059	1
NT5DC1	0.000421	0.772704	0.2	0.066	1
UBC	0.000423	-0.336702	0.855	0.955	1
ETS1	0.000424	0.771305	0.309	0.126	1
ELL	0.000424	1.32271	0.218	0.077	1
RNF145	0.000424	0.932178	0.382	0.173	1
CSRP1	0.000426	-0.724075	0.345	0.525	1
ZNF609	0.00043	0.398365	0.164	0.048	1
HIPK2	0.00043	1.30312	0.145	0.041	1
TSPAN18	0.000433	1.59436	0.109	0.026	1
BATF3	0.000438	1.21495	0.127	0.033	1
SDCCAG8	0.000446	0.765486	0.309	0.124	1
CMSS1	0.000448	0.560624	0.2	0.066	1
RP11-138A9.1	0.000457	1.07733	0.127	0.033	1
BDP1	0.000458	0.673264	0.382	0.17	1
NANS	0.000459	0.738924	0.473	0.222	1
COMP	0.000466	-3.23143	0.036	0.238	1
NUPR1	0.000468	-0.533188	0.691	0.773	1
WDR83OS	0.000468	-0.421081	0.727	0.762	1
NENF	0.000472	0.706916	0.691	0.416	1
FAM60A	0.00048	0.827624	0.164	0.049	1
SNAP47	0.000481	0.64815	0.255	0.094	1
NEAT1	0.000484	0.37077	0.818	0.856	1
GGA1	0.000486	0.517976	0.182	0.057	1
RSPRY1	0.000493	0.711327	0.382	0.175	1
ZFP36L1	0.000503	-0.295362	0.818	0.886	1
HLA-B	0.000505	0.456017	0.891	0.894	1
H2AFY	0.000506	0.667724	0.509	0.259	1
SLC39A6	0.000511	0.740148	0.491	0.26	1
IMPDH2	0.000514	-1.0741	0.382	0.551	1
DAPK2	0.000517	1.37418	0.127	0.034	1
PEA15	0.000522	-1.15827	0.382	0.522	1
RAD23B	0.000524	0.89307	0.382	0.176	1
ADPGK	0.00053	1.02278	0.327	0.141	1
BTN3A2	0.000536	0.422616	0.309	0.124	1
GPAT4	0.000536	1.46883	0.236	0.089	1
PES1	0.000546	0.445908	0.255	0.093	1
ZC3H4	0.000547	1.21125	0.145	0.042	1
PGGT1B	0.000548	0.899603	0.164	0.05	1
TSHZ3	0.000548	0.6776	0.327	0.138	1
GOPC	0.000559	0.901054	0.564	0.286	1
ACTG1	0.000559	-0.068639	0.909	0.972	1
ARSJ	0.000561	0.382352	0.164	0.049	1
RELL1	0.000566	1.008	0.109	0.026	1
EEF1B2	0.000568	-0.236341	0.818	0.928	1
TLCD2	0.000581	0.933676	0.127	0.034	1
PPIA	0.000588	0.066632	0.891	0.943	1
ATF3	0.000595	-0.990257	0.473	0.609	1
KIAA0907	0.000607	1.77591	0.255	0.094	1
TYMS	0.00061	1.60766	0.109	0.027	1
IRF2BP2	0.000616	0.610238	0.436	0.2	1
CSAD	0.000617	1.3162	0.145	0.043	1
CHCHD7	0.000617	0.782477	0.291	0.121	1
NNT	0.000619	1.10818	0.2	0.069	1
GPNMB	0.000624	-1.1845	0.455	0.579	1
HAPLN3	0.000624	0.461478	0.4	0.178	1
MYO10	0.000628	1.5678	0.2	0.069	1
ATP6V1G1	0.000632	-0.358177	0.709	0.798	1
SUGP2	0.000632	1.08465	0.2	0.07	1
EXOSC6	0.000633	1.02012	0.127	0.034	1
FOXK2	0.000636	0.887851	0.127	0.034	1
ZNF224	0.000641	1.56437	0.182	0.061	1
CPXM1	0.000642	-1.75706	0.236	0.413	1
HMGN3	0.00065	-1.52884	0.309	0.461	1
DDX1	0.000651	0.535147	0.345	0.149	1
RPS15	0.000655	0.336154	0.945	0.935	1
ATRAID	0.000671	-0.532427	0.509	0.647	1
FXYD5	0.000675	0.884756	0.691	0.448	1
DMAP1	0.000682	0.964649	0.236	0.089	1
LRRFIP1	0.000695	0.602064	0.509	0.26	1
SRP14	0.000707	-0.106441	0.891	0.946	1
HIGD1A	0.000707	0.632615	0.273	0.109	1
NDUFS6	0.000715	0.985374	0.727	0.453	1
TSG101	0.000721	0.704892	0.418	0.202	1
ANXA2	0.000726	-0.11516	0.836	0.882	1
IK	0.000727	0.623954	0.436	0.206	1
SNHG12	0.000727	-2.3598	0.182	0.351	1
SQLE	0.000732	1.41727	0.309	0.132	1
GDI2	0.000735	-0.444637	0.6	0.658	1
DNAJB11	0.000737	1.01709	0.491	0.246	1
SRGAP2B	0.000739	1.22831	0.182	0.062	1
CHST11	0.00074	1.08523	0.345	0.165	1
SYNGAP1	0.000742	1.0616	0.164	0.052	1
ARL6IP1	0.000759	0.308038	0.491	0.243	1
SYF2	0.000763	0.623187	0.6	0.334	1
RCL1	0.000766	1.17305	0.218	0.081	1
TTC39C	0.000766	1.01267	0.164	0.052	1
TMEM68	0.000768	1.09724	0.182	0.061	1
PTPRD	0.000769	1.05271	0.164	0.052	1
RPL34	0.000779	0.209551	0.945	0.994	1
ETS2	0.000781	0.626134	0.273	0.108	1
TAF13	0.000786	0.873104	0.2	0.07	1
MAP1LC3A	0.000788	-0.734515	0.455	0.551	1
USB1	0.00079	0.827212	0.345	0.151	1
JOSD1	0.000792	1.22785	0.255	0.099	1
ZBED6	0.000798	2.21128	0.127	0.036	1
CTCF	0.000799	0.623349	0.236	0.087	1
SWAP70	0.000801	0.690482	0.273	0.109	1
SKP1	0.000804	-0.316384	0.8	0.872	1
GSTM1	0.000805	-5.22907	0	0.173	1
FBLN1	0.000806	-0.623881	0.655	0.795	1
HIST1H2AC	0.000806	1.13889	0.309	0.134	1
TSPAN5	0.000809	0.807507	0.364	0.166	1
PYCR1	0.000815	-1.79633	0.182	0.372	1
MRTO4	0.000819	0.489657	0.309	0.128	1
PPP1R3B	0.000828	0.978195	0.164	0.052	1
HMGN4	0.000839	-0.766005	0.091	0.289	1
UTP14A	0.000843	1.41165	0.164	0.052	1
ASCC3	0.000852	0.601579	0.364	0.164	1
PDPN	0.000865	0.786858	0.582	0.399	1
CASC3	0.000868	1.25259	0.218	0.081	1
RBM12	0.00087	0.856027	0.145	0.043	1
TTPAL	0.000879	0.773587	0.127	0.035	1
EMX2	0.00088	0.704432	0.145	0.043	1
EYA3	0.000886	0.653989	0.164	0.052	1
RRAS2	0.000887	1.33645	0.2	0.07	1
PGM2	0.000887	0.58136	0.145	0.043	1
SMARCC1	0.000888	0.55114	0.255	0.098	1
LRRC32	0.000895	-2.31132	0.091	0.284	1
BNIP3L	0.000895	0.823446	0.673	0.45	1
TTF1	0.000898	1.24224	0.182	0.064	1
PPME1	0.000903	0.793174	0.255	0.099	1
CCDC94	0.000906	0.78274	0.127	0.035	1
DDR2	0.000909	0.626428	0.6	0.323	1
SAR1A	0.00091	0.602759	0.636	0.363	1
ADAMTS12	0.000911	-1.52006	0.309	0.451	1
CRABP2	0.000913	-0.930815	0.164	0.37	1
PQLC2L	0.000926	1.63801	0.145	0.044	1
EBPL	0.00093	0.501623	0.545	0.267	1
MRPL36	0.000934	0.824152	0.545	0.318	1
FBXW7	0.00095	1.16293	0.182	0.063	1
RERE	0.000961	0.658914	0.327	0.144	1
TLK2	0.000962	1.34562	0.145	0.044	1
DHRS3	0.000963	0.923029	0.2	0.072	1
MMP16	0.000966	-5.23846	0	0.168	1
HRAS	0.000971	0.85441	0.182	0.061	1
CLIP4	0.000976	1.46518	0.127	0.036	1
CERS6	0.000979	1.15861	0.164	0.053	1
TAGLN2	0.000992	-0.108061	0.818	0.866	1
C1S	0.000992	-0.267361	0.855	0.942	1
NELFE	0.000996	0.720319	0.436	0.214	1
UQCRB	0.000997	0.517873	0.855	0.742	1
SBNO1	0.001	0.95236	0.345	0.15	1
DNAJC25	0.001001	0.987952	0.164	0.052	1
PABPC4	0.001003	1.12115	0.4	0.199	1
IGLC2	0.001012	0.382627	0.218	0.079	1
CTD-3035K23.7	0.001013	1.80094	0.109	0.028	1
ORAI1	0.001016	0.962811	0.109	0.028	1
WDFY3	0.001019	0.72283	0.218	0.081	1
PMPCA	0.001031	0.885067	0.2	0.071	1
ANTXR2	0.001033	0.414459	0.418	0.196	1
ERBB2IP	0.001042	0.558505	0.345	0.154	1
BTG1	0.001042	0.863461	0.818	0.652	1
ORAI2	0.001048	1.51742	0.218	0.083	1
KIFC3	0.00105	0.872133	0.255	0.104	1
ZNF395	0.001052	1.89664	0.109	0.028	1
LONP1	0.001063	1.54627	0.164	0.054	1
MYL9	0.001064	0.019578	0.8	0.845	1
MOB4	0.00107	0.538664	0.309	0.131	1
NIPA2	0.001073	1.44849	0.364	0.165	1
NEU1	0.001075	-1.86209	0.218	0.384	1
BRD9	0.001087	0.665058	0.218	0.081	1
TOMM7	0.001098	0.55277	0.873	0.814	1
USP36	0.001102	2.24696	0.2	0.073	1
ZFC3H1	0.001111	0.572593	0.2	0.07	1
DAD1	0.00112	-0.330524	0.764	0.84	1
HMCN1	0.001154	-3.10173	0.073	0.251	1
ADRBK1	0.001169	1.28152	0.145	0.045	1
ATP6V0A1	0.001171	0.546906	0.164	0.052	1
DDX42	0.001171	0.714875	0.291	0.122	1
RNF220	0.001176	0.735957	0.182	0.062	1
BSG	0.001177	-0.390108	0.6	0.69	1
NINJ2	0.0012	-2.98376	0.073	0.249	1
GAR1	0.001201	0.836342	0.236	0.093	1
PRRX2	0.001203	0.761753	0.345	0.159	1
NMT2	0.001204	1.2363	0.127	0.036	1
DNAJC7	0.001209	1.30106	0.436	0.229	1
RABGGTA	0.001218	0.359867	0.218	0.079	1
ZNF680	0.001219	0.445998	0.145	0.044	1
CDKAL1	0.001226	0.676742	0.164	0.053	1
GMDS	0.001231	1.08637	0.2	0.074	1
PLSCR4	0.001235	-2.12372	0.145	0.325	1
PTPN11	0.001235	1.50442	0.255	0.105	1
RPL22L1	0.001237	-0.057787	0.582	0.71	1
AUTS2	0.001238	0.941857	0.182	0.063	1
NOL8	0.001242	0.393511	0.236	0.09	1
ZPR1	0.001248	0.820743	0.273	0.114	1
UVRAG	0.00125	-2.53401	0.055	0.239	1
CTBP2	0.001257	0.733244	0.255	0.103	1
ELK4	0.001267	0.864817	0.218	0.082	1
FMNL3	0.001283	0.501532	0.236	0.091	1
GLRX3	0.001285	0.831024	0.473	0.237	1
CDC73	0.001288	0.421284	0.291	0.119	1
SPRY1	0.001296	0.754137	0.491	0.281	1
UBE2L6	0.001297	-1.19986	0.436	0.526	1
BOD1L1	0.001302	0.472107	0.327	0.143	1
CNOT11	0.001302	0.852789	0.127	0.036	1
SUSD6	0.001306	0.31227	0.291	0.12	1
PDE7A	0.001307	0.8166	0.127	0.036	1
BHLHE40	0.001315	-1.12773	0.291	0.472	1
GTF2A1	0.001316	0.446521	0.236	0.091	1
FAM45A	0.001325	0.705323	0.345	0.157	1
WDR11	0.001329	0.893922	0.218	0.084	1
B3GALNT2	0.001333	1.19412	0.145	0.045	1
TIMM10	0.001334	0.941181	0.455	0.223	1
LRP1	0.00134	-0.569102	0.636	0.667	1
TMEM176A	0.001362	-0.311279	0.582	0.697	1
NVL	0.001363	0.911229	0.145	0.045	1
TCEB3	0.001392	0.459604	0.218	0.08	1
CLEC11A	0.001396	-0.568926	0.6	0.665	1
VAMP2	0.001397	0.772591	0.382	0.194	1
PSMG1	0.001418	0.94433	0.327	0.147	1
NAB1	0.001426	0.680611	0.2	0.073	1
ABCA8	0.001437	-5.88201	0	0.158	1
NOX4	0.00145	-2.01959	0.145	0.32	1
BLOC1S4	0.001456	0.69673	0.327	0.146	1
CYB5D2	0.001464	0.984477	0.218	0.084	1
NHSL2	0.001473	0.689864	0.182	0.063	1
MIRLET7BHG	0.00148	1.48773	0.109	0.029	1
TM7SF3	0.001487	0.689417	0.255	0.103	1
NUMB	0.0015	0.501119	0.382	0.181	1
TOP1	0.001502	0.657036	0.527	0.29	1
SHKBP1	0.001504	0.428687	0.255	0.1	1
ZEB2	0.00151	0.858447	0.527	0.292	1
ADAM12	0.001523	-0.598334	0.436	0.562	1
IFNAR1	0.001532	0.465073	0.436	0.213	1
NUP50	0.001534	1.00655	0.2	0.076	1
SRC	0.001544	1.24902	0.127	0.037	1
GBP3	0.001552	0.263206	0.273	0.111	1
UBE3C	0.001574	0.604397	0.2	0.073	1
RFC5	0.001577	1.19536	0.109	0.029	1
PGM3	0.001582	0.971783	0.382	0.179	1
NSMCE3	0.001589	0.786514	0.182	0.064	1
TRUB2	0.001592	0.647624	0.2	0.073	1
SEPHS2	0.001595	-3.3563	0.036	0.205	1
TNN	0.0016	-5.47361	0	0.156	1
ZNF451	0.001601	1.00213	0.273	0.118	1
ARAF	0.001605	0.962792	0.218	0.085	1
TMEM170A	0.001618	0.528723	0.291	0.122	1
RPL15	0.001625	0.340753	0.982	0.985	1
GLTP	0.001634	0.62596	0.364	0.171	1
GID4	0.001634	1.39884	0.127	0.038	1
HTRA2	0.001634	0.643275	0.327	0.149	1
DHRSX	0.001641	0.683829	0.345	0.161	1
CENPN	0.001642	1.43465	0.109	0.029	1
SSPN	0.001647	-1.10137	0.364	0.492	1
ARHGAP22	0.001657	1.33487	0.109	0.029	1
DROSHA	0.00166	0.868773	0.127	0.037	1
PRICKLE2	0.001668	0.769374	0.2	0.075	1
UBA1	0.001674	1.08253	0.382	0.19	1
KIAA0319L	0.001687	0.682711	0.182	0.064	1
CDK11B	0.001692	1.97088	0.164	0.057	1
PLA2G16	0.001693	-2.24234	0.073	0.254	1
NAA38	0.001696	0.731097	0.545	0.303	1
PPP2R2A	0.001702	1.08012	0.364	0.177	1
GPR176	0.001719	0.619138	0.182	0.064	1
MALT1	0.001724	1.75724	0.109	0.03	1
TSKU	0.001725	-2.13078	0.182	0.34	1
PARP3	0.001736	1.96525	0.145	0.047	1
ZBED1	0.001744	0.883842	0.309	0.142	1
MFAP5	0.001748	-1.62404	0.182	0.363	1
NMT1	0.001767	0.481049	0.236	0.093	1
FAM49B	0.001775	1.8484	0.255	0.105	1
PSMD4	0.001795	0.863415	0.564	0.33	1
COL8A1	0.001801	-1.85926	0.236	0.383	1
NAE1	0.001825	0.430375	0.345	0.153	1
RP11-792A8.4	0.001829	0.695835	0.145	0.046	1
SLTM	0.001834	0.695808	0.491	0.27	1
OSTC	0.001845	-0.150006	0.764	0.835	1
NAMPT	0.00185	0.598079	0.545	0.318	1
MT-ND1	0.001854	-0.181259	0.855	0.973	1
PLP2	0.001872	0.833199	0.564	0.335	1
ABCF2	0.001875	0.58372	0.236	0.095	1
CCNL1	0.001877	-0.776736	0.509	0.627	1
ERAP1	0.001882	0.955108	0.182	0.066	1
KTN1	0.001892	0.722288	0.673	0.424	1
LENG1	0.001903	1.01151	0.236	0.098	1
TMEM119	0.001906	-1.01389	0.273	0.438	1
NCOA3	0.001906	1.40772	0.291	0.131	1
PCGF5	0.001915	1.12111	0.309	0.137	1
TUBB2A	0.001935	-2.14857	0.145	0.311	1
TRPS1	0.001936	0.511876	0.273	0.113	1
HSPB1	0.001936	-0.163811	0.873	0.862	1
PTPN14	0.001943	2.10521	0.182	0.068	1
RPP40	0.001946	0.529597	0.127	0.037	1
PAFAH1B2	0.001966	0.916417	0.309	0.135	1
PLD3	0.002051	-0.816346	0.455	0.537	1
CREBL2	0.00206	0.541944	0.236	0.095	1
CD248	0.002072	-1.11866	0.291	0.464	1
RIN2	0.002075	0.687224	0.418	0.212	1
CCT5	0.002081	0.479848	0.491	0.25	1
AKAP17A	0.002108	0.931678	0.182	0.066	1
MTMR10	0.002127	1.16724	0.109	0.03	1
RFXANK	0.002138	0.662139	0.273	0.117	1
NFATC2IP	0.002147	0.638487	0.182	0.066	1
AP1S1	0.002163	1.12929	0.4	0.198	1
GALNT10	0.002174	0.853039	0.218	0.087	1
HSD17B11	0.002175	-1.3161	0.291	0.446	1
PRR14L	0.002181	0.58964	0.145	0.047	1
PRPF18	0.002186	0.752501	0.218	0.087	1
NDN	0.002197	0.685239	0.364	0.183	1
SEC22B	0.002202	0.73671	0.509	0.277	1
TPI1	0.002229	0.570919	0.855	0.801	1
SH3GLB1	0.002242	0.689329	0.673	0.403	1
TUBB4B	0.002268	-0.598211	0.436	0.533	1
UQCRQ	0.002272	0.577364	0.836	0.681	1
TNFRSF10B	0.002279	1.03519	0.2	0.078	1
MED6	0.002302	1.13101	0.182	0.069	1
SDHA	0.002302	1.35979	0.345	0.16	1
ZNF652	0.002311	1.18528	0.218	0.09	1
SMC3	0.002326	0.841025	0.4	0.197	1
COTL1	0.002343	1.29473	0.436	0.229	1
ADAMTS5	0.002346	0.596174	0.164	0.057	1
VGLL3	0.002347	0.920235	0.291	0.137	1
RBMS3	0.002349	-2.06695	0.218	0.358	1
GPX8	0.002361	-0.810391	0.382	0.498	1
TMEM209	0.002386	2.16882	0.109	0.031	1
LIN7C	0.002388	1.5597	0.182	0.066	1
ZSCAN16-AS1	0.002392	0.825166	0.2	0.077	1
ATP1B1	0.002418	0.169708	0.218	0.083	1
SNRPF	0.00244	0.741641	0.636	0.391	1
SAE1	0.002441	0.533578	0.291	0.125	1
ADGRE5	0.002446	0.359335	0.164	0.057	1
UBE2G2	0.00245	0.786637	0.309	0.141	1
C19orf60	0.002452	-1.12223	0.364	0.496	1
MMP14	0.00246	0.650217	0.891	0.646	1
TFPI	0.002463	-1.0212	0.309	0.493	1
CORO1C	0.002471	0.387437	0.273	0.115	1
RILPL2	0.002478	0.920205	0.291	0.132	1
CLTB	0.002482	0.549762	0.655	0.413	1
GATC	0.002499	1.29275	0.109	0.031	1
TRIP4	0.002502	0.460075	0.164	0.056	1
URB1-AS1	0.002504	0.618096	0.109	0.03	1
REEP3	0.002505	0.902505	0.636	0.407	1
SLC25A24	0.00252	0.589076	0.255	0.107	1
ME2	0.002539	1.60486	0.182	0.068	1
UBE2L3	0.002546	0.713059	0.691	0.436	1
CHTOP	0.002554	0.732232	0.364	0.185	1
GLT8D2	0.002562	-1.00866	0.364	0.502	1
PRNP	0.002571	-0.59191	0.545	0.617	1
MACF1	0.002592	0.44478	0.564	0.299	1
RPL13	0.002601	0.247899	0.964	0.978	1
SF3A2	0.002608	-2.41583	0.091	0.256	1
CNTN4	0.002628	-5.06299	0	0.143	1
HNRNPU-AS1	0.002632	0.383887	0.273	0.116	1
APOBEC3C	0.002651	0.526601	0.2	0.076	1
CTSL	0.002675	0.536161	0.727	0.551	1
GPC1	0.002682	-2.18197	0.091	0.255	1
SLC33A1	0.002684	0.545646	0.218	0.086	1
RALA	0.002692	-1.189	0.364	0.472	1
STUB1	0.002709	0.609903	0.455	0.244	1
SPECC1	0.002709	1.35879	0.218	0.093	1
ACTB	0.002718	0.117892	0.964	0.973	1
WWC2	0.002724	0.200183	0.236	0.093	1
NR2F1	0.002747	-2.28449	0.109	0.277	1
LGALS8	0.002757	0.524594	0.236	0.097	1
TARS	0.002761	0.608069	0.364	0.177	1
NXN	0.002764	0.744209	0.309	0.141	1
CARHSP1	0.002772	0.637449	0.564	0.35	1
ROCK1	0.002803	0.488714	0.527	0.291	1
AGPAT1	0.002818	0.718436	0.309	0.14	1
RASL11A	0.002831	-4.56834	0.018	0.167	1
PSMA5	0.002834	0.904956	0.491	0.275	1
GAMT	0.002876	1.3769	0.182	0.069	1
CNBP	0.002891	-0.227007	0.691	0.746	1
RBBP7	0.002896	1.05861	0.418	0.202	1
RBM8A	0.002921	-0.858866	0.545	0.603	1
KLF7	0.002928	0.58997	0.255	0.109	1
RGS4	0.002938	-3.231	0.036	0.191	1
EXOC3	0.002943	0.412413	0.164	0.057	1
TCN2	0.002962	-3.30987	0.055	0.21	1
HIVEP3	0.002964	1.50977	0.109	0.032	1
PGP	0.002971	0.926132	0.164	0.059	1
RARRES3	0.002975	-0.703969	0.218	0.4	1
GRINA	0.003011	-0.250218	0.509	0.584	1
TCEB2	0.003011	0.44153	0.855	0.754	1
CSRP2	0.00302	-1.56767	0.182	0.352	1
HOXC8	0.00303	0.540033	0.2	0.077	1
RCOR3	0.003036	0.490855	0.218	0.087	1
CMC1	0.003037	0.626022	0.382	0.188	1
NKD2	0.003042	-3.60248	0.036	0.189	1
TXN	0.003045	0.5744	0.855	0.745	1
SPATS2	0.00305	0.457693	0.309	0.139	1
NDFIP1	0.003088	-0.763734	0.545	0.598	1
ZMYND8	0.003108	0.963781	0.145	0.05	1
LCOR	0.003123	1.71632	0.164	0.059	1
TSSC4	0.003134	0.512849	0.382	0.19	1
PYGL	0.003143	0.219032	0.2	0.076	1
DNAJB12	0.003143	0.654683	0.364	0.176	1
PDE8A	0.003151	0.973729	0.2	0.081	1
RPS14	0.003161	0.233184	0.964	0.99	1
CDK2AP1	0.003179	-3.80489	0.018	0.165	1
XIST	0.003179	0.421006	0.673	0.416	1
SRPRB	0.003186	1.13559	0.455	0.24	1
FAM104A	0.003196	0.829235	0.309	0.144	1
UQCRH	0.003211	0.537486	0.855	0.725	1
LIMS2	0.003243	-4.80813	0	0.138	1
TDG	0.003258	0.659799	0.309	0.148	1
SSH1	0.003267	0.397708	0.236	0.097	1
KLK4	0.003272	-3.07304	0.036	0.19	1
UBXN6	0.003286	0.396972	0.327	0.149	1
RHOBTB3	0.003323	0.505859	0.564	0.328	1
PHF14	0.003335	0.463401	0.455	0.238	1
SOCS3	0.003353	-1.11591	0.473	0.556	1
LAMTOR5	0.003371	0.747742	0.764	0.566	1
CARMN	0.003378	1.31844	0.127	0.041	1
VWA1	0.003392	1.15426	0.109	0.032	1
TAOK3	0.003404	0.379422	0.418	0.209	1
ALDH1A1	0.003406	-4.53725	0.018	0.163	1
EPG5	0.003462	1.13454	0.109	0.032	1
SERPINE2	0.003473	-1.11058	0.345	0.495	1
DCTN6	0.003485	0.421098	0.364	0.175	1
ERICH1	0.003493	0.991133	0.236	0.104	1
DNAJB9	0.003504	0.521114	0.527	0.287	1
RP11-401O9.4	0.003507	-2.83319	0.018	0.168	1
UBE2Q1	0.003522	0.609738	0.2	0.079	1
FNDC4	0.003565	0.658142	0.164	0.06	1
MRPL44	0.003567	1.33254	0.236	0.101	1
TP53BP2	0.003573	0.967519	0.164	0.06	1
MOB1B	0.003592	0.968219	0.127	0.041	1
ENTPD1	0.003605	-2.14899	0.145	0.294	1
C1orf56	0.003612	0.885435	0.2	0.081	1
YBX3	0.003636	0.40421	0.673	0.432	1
CXXC1	0.003645	0.526661	0.182	0.069	1
CAPZA1	0.00365	0.801457	0.527	0.29	1
TIMM9	0.003681	0.551918	0.473	0.254	1
SNRPB	0.003697	0.679932	0.655	0.455	1
AIFM2	0.003708	0.504906	0.109	0.032	1
SLC25A5	0.003718	-0.618803	0.636	0.64	1
SHC1	0.003724	1.42932	0.455	0.262	1
SZRD1	0.003742	0.236159	0.491	0.244	1
ANKRD11	0.003757	0.620839	0.382	0.198	1
ARRDC2	0.003781	0.95206	0.182	0.072	1
FAM229B	0.003789	-0.94479	0.127	0.298	1
NEK7	0.003802	0.831873	0.345	0.172	1
PAFAH1B3	0.003813	0.687486	0.2	0.08	1
BCL10	0.00385	0.437334	0.273	0.12	1
CBR1	0.003871	1.18053	0.491	0.268	1
ODF2L	0.00388	0.470106	0.527	0.293	1
ACTN1	0.003908	0.626723	0.709	0.525	1
APBA3	0.00392	0.703162	0.145	0.05	1
LINC00998	0.003937	0.27559	0.364	0.173	1
CLDND1	0.003971	0.446356	0.364	0.172	1
EIF2B1	0.004014	0.375057	0.291	0.129	1
C1QTNF4	0.004016	-2.56731	0.018	0.166	1
TCF7L2	0.004045	-1.86184	0.164	0.314	1
KIAA1033	0.004054	0.697968	0.345	0.165	1
SYNE1	0.004056	0.418534	0.4	0.205	1
GOLT1B	0.004059	0.657611	0.527	0.323	1
SRRM2	0.004097	0.484878	0.564	0.325	1
HN1L	0.004106	1.05305	0.109	0.033	1
CES1	0.004107	0.526921	0.2	0.08	1
TMEM237	0.004134	1.29108	0.2	0.081	1
PACSIN3	0.004144	1.61547	0.127	0.042	1
OMD	0.004145	-3.21475	0.055	0.202	1
KIAA1429	0.004153	0.615017	0.182	0.07	1
PKM	0.004167	0.543118	0.836	0.705	1
RP1-313I6.12	0.004172	0.946565	0.109	0.033	1
PBX2	0.004212	0.44211	0.145	0.05	1
DLC1	0.004226	-1.77472	0.182	0.333	1
CYR61	0.004242	0.393524	0.8	0.722	1
RPL37	0.004269	0.223855	0.927	0.978	1
DUSP4	0.004284	1.61258	0.145	0.053	1
DDX56	0.004284	0.513856	0.218	0.09	1
ERH	0.004318	-0.120048	0.691	0.78	1
EEF1A1	0.004335	0.106062	1	0.999	1
SLIRP	0.004362	0.896038	0.618	0.374	1
COPRS	0.004372	0.673033	0.255	0.116	1
IMP4	0.004373	0.465835	0.418	0.214	1
HMCES	0.0044	0.418505	0.182	0.069	1
XPR1	0.004415	0.828294	0.127	0.042	1
CPSF3	0.004427	1.11197	0.145	0.052	1
CHMP1B	0.004488	0.654875	0.436	0.246	1
OTUD5	0.004491	0.831303	0.182	0.071	1
CHD1L	0.004503	0.846565	0.164	0.061	1
SFXN4	0.004528	1.83645	0.182	0.071	1
ARGLU1	0.00453	0.948548	0.582	0.378	1
TOMM40	0.004546	0.784916	0.309	0.146	1
ANKRD17	0.004565	0.51008	0.291	0.135	1
AGAP1	0.004566	0.801764	0.109	0.033	1
CCDC102B	0.004568	1.32708	0.2	0.085	1
TCOF1	0.004583	0.636764	0.164	0.06	1
MEGF6	0.004588	-4.95378	0	0.129	1
TMEM59L	0.004588	-4.83263	0	0.129	1
NDUFC1	0.004598	0.631291	0.655	0.431	1
ECE2	0.004624	1.21931	0.164	0.061	1
VDR	0.00464	0.973955	0.218	0.096	1
HIPK1	0.00465	0.566582	0.2	0.081	1
STK38L	0.004675	0.606662	0.291	0.137	1
ID2	0.004679	0.617342	0.491	0.284	1
PCOLCE	0.00468	-0.241565	0.691	0.827	1
SPTBN1	0.004689	-1.34191	0.109	0.273	1
SLC29A1	0.004698	-2.75208	0.055	0.202	1
THOC1	0.004703	0.692357	0.127	0.042	1
OTUD4	0.004721	0.75587	0.164	0.061	1
SLC2A10	0.004722	0.525489	0.255	0.112	1
FLNB	0.004734	1.59173	0.2	0.085	1
TFPT	0.004746	0.593406	0.273	0.123	1
USP34	0.004754	1.12418	0.345	0.179	1
VAV2	0.004766	0.511777	0.109	0.033	1
RP11-12G12.7	0.004822	0.735648	0.109	0.033	1
PPP3CB	0.004825	0.408596	0.236	0.101	1
DDIT3	0.004829	-1.43212	0.2	0.351	1
SLC25A26	0.004851	0.670708	0.291	0.136	1
BCLAF1	0.004856	-1.44875	0.327	0.421	1
PPP2R4	0.004895	0.757589	0.418	0.226	1
MARK3	0.004921	0.260539	0.255	0.111	1
RAP1A	0.004973	0.454961	0.527	0.288	1
RPS27	0.00499	0.208061	0.909	0.988	1
HSD17B6	0.005021	-3.22994	0.036	0.177	1
PDLIM3	0.005021	0.919706	0.309	0.152	1
SGCD	0.005032	-2.19182	0.109	0.256	1
SH3BGRL3	0.005042	0.91389	0.855	0.709	1
ATPAF2	0.005044	0.959907	0.145	0.052	1
CDK5RAP2	0.005046	0.940961	0.164	0.062	1
BOD1	0.005046	1.10193	0.273	0.132	1
IFNAR2	0.005068	1.05395	0.327	0.156	1
ARRDC1-AS1	0.005075	0.69111	0.145	0.052	1
PRELID1	0.005087	0.685466	0.727	0.59	1
JAK2	0.005114	0.233284	0.2	0.079	1
FAM13A	0.005125	0.216725	0.291	0.133	1
PPP4C	0.005139	0.704497	0.636	0.383	1
NXT2	0.005147	0.751197	0.127	0.043	1
MAP4K4	0.005157	0.637558	0.455	0.259	1
NAP1L4	0.005173	1.08266	0.345	0.175	1
MED28	0.00519	0.443765	0.545	0.294	1
ECH1	0.005196	0.554219	0.273	0.126	1
ACSL4	0.005197	0.927632	0.236	0.104	1
NF1	0.005216	0.898975	0.309	0.151	1
TMEM203	0.005224	0.961739	0.164	0.062	1
ZFAND3	0.005238	1.2712	0.418	0.225	1
AHSA2	0.00525	0.456859	0.2	0.082	1
EGFLAM	0.005263	-4.07493	0.036	0.175	1
RPS12	0.00528	-0.060456	0.964	0.997	1
CHAMP1	0.005287	0.445663	0.145	0.052	1
BEND6	0.005327	0.842944	0.127	0.043	1
MPP3	0.005339	1.16692	0.109	0.034	1
DHX15	0.005345	0.72301	0.291	0.137	1
NR1D2	0.005363	-2.95915	0.055	0.198	1
PNKP	0.005454	0.677328	0.255	0.115	1
SEC11C	0.005479	1.0155	0.236	0.104	1
P4HA1	0.005485	0.697405	0.564	0.356	1
ARHGAP23	0.005494	0.383907	0.127	0.043	1
CLSTN3	0.005505	-3.93747	0.018	0.151	1
COA6	0.005529	0.625628	0.364	0.188	1
PID1	0.005555	0.402648	0.2	0.081	1
CUL2	0.005588	0.876606	0.182	0.073	1
RDH10	0.005631	0.581498	0.164	0.062	1
PSAP	0.005645	-0.057046	0.836	0.889	1
PRPS2	0.005662	0.530664	0.255	0.115	1
ZNF354A	0.005665	0.657937	0.127	0.043	1
ZBTB2	0.005746	-2.64377	0.018	0.156	1
CETN2	0.005772	0.767262	0.327	0.156	1
DNAL1	0.005787	0.645673	0.164	0.061	1
ZMYM6NB	0.005789	-2.62484	0.073	0.218	1
SRR	0.005799	2.24603	0.109	0.035	1
TFAM	0.005812	0.419996	0.309	0.148	1
POLD2	0.005812	0.202596	0.273	0.121	1
SDCBP	0.005854	-0.556998	0.527	0.631	1
RPS15A	0.005859	0.22544	0.945	0.987	1
IL13RA1	0.005862	0.786198	0.382	0.19	1
NAAA	0.005864	-2.03019	0.109	0.256	1
EMC9	0.005871	0.479001	0.164	0.061	1
CDK4	0.005899	-0.837032	0.455	0.52	1
PPP1R35	0.005931	1.19637	0.109	0.035	1
INSIG2	0.005948	0.608315	0.255	0.118	1
PTPRF	0.006042	1.19354	0.109	0.035	1
LGALS3BP	0.00605	-0.406943	0.636	0.724	1
RALGAPB	0.006139	0.716478	0.164	0.063	1
IFT20	0.006156	0.399525	0.545	0.302	1
TSPAN3	0.006166	-0.599434	0.4	0.502	1
UBE2K	0.006168	0.53862	0.4	0.214	1
NUDT9	0.006176	0.396728	0.236	0.103	1
SPATS2L	0.006204	-0.965979	0.345	0.466	1
COIL	0.006217	0.523547	0.182	0.073	1
CYGB	0.006253	0.548479	0.345	0.172	1
MT1F	0.006254	1.2132	0.127	0.044	1
IARS	0.006262	0.976765	0.236	0.109	1
NECAB3	0.006306	0.461816	0.145	0.052	1
PGLS	0.00633	-0.819668	0.491	0.547	1
RPS27L	0.006355	0.327597	0.818	0.817	1
PRPF19	0.006368	0.46012	0.236	0.104	1
CSRNP2	0.006431	1.06171	0.145	0.053	1
TLN1	0.006452	0.444352	0.6	0.339	1
PTPRK	0.006459	-2.53245	0.091	0.232	1
NUCB1	0.006472	-0.588035	0.455	0.548	1
TRIP11	0.006496	0.409972	0.309	0.15	1
STK4	0.006508	0.301794	0.273	0.125	1
FO538757.2	0.006513	0.483903	0.2	0.085	1
SFXN1	0.006567	0.372258	0.255	0.117	1
HINT1	0.006585	0.025379	0.727	0.81	1
EVA1B	0.006589	0.661729	0.382	0.215	1
ERV3-1	0.006594	1.05018	0.127	0.044	1
CHST15	0.0067	0.32703	0.236	0.101	1
HUS1	0.006711	0.593994	0.182	0.074	1
C5orf42	0.006721	0.523254	0.2	0.084	1
WDR74	0.006739	0.309473	0.236	0.102	1
RBM10	0.006745	0.299932	0.182	0.072	1
SFT2D1	0.006748	0.449387	0.6	0.357	1
GPN3	0.006749	0.941973	0.255	0.122	1
SLC11A2	0.006752	0.945599	0.145	0.054	1
COL1A2	0.00677	-0.117813	0.945	0.966	1
RAPGEF2	0.00677	1.14829	0.127	0.044	1
RAB32	0.006772	0.483399	0.418	0.225	1
FUCA1	0.006782	0.590128	0.182	0.074	1
PTEN	0.006786	0.331318	0.4	0.21	1
KIAA2026	0.006798	0.300517	0.236	0.104	1
HLA-DRA	0.006827	1.83946	0.145	0.056	1
SLC25A12	0.006835	0.232329	0.182	0.072	1
ZSWIM7	0.006848	0.372155	0.309	0.148	1
RDX	0.006855	0.768726	0.418	0.227	1
GNPTG	0.006857	-0.427863	0.345	0.438	1
CDYL	0.006874	0.555541	0.145	0.053	1
KLK1	0.006925	-4.77911	0	0.118	1
LITAF	0.006953	-1.06253	0.4	0.504	1
AXL	0.006953	0.573678	0.4	0.222	1
UQCC3	0.006976	0.580616	0.345	0.184	1
LIAS	0.006996	1.87861	0.127	0.044	1
MRPL30	0.007003	1.41263	0.109	0.036	1
VCP	0.007028	-0.753655	0.455	0.514	1
GGCX	0.007098	0.484081	0.236	0.105	1
SPICE1	0.007134	0.489671	0.109	0.035	1
RP11-676J12.7	0.007165	-4.61036	0	0.117	1
LAMP1	0.007201	-0.354229	0.527	0.596	1
TNIP2	0.007203	1.44967	0.291	0.142	1
CD68	0.007218	0.633952	0.345	0.175	1
KDELR3	0.007242	-0.556926	0.309	0.458	1
GNG2	0.00725	-3.39663	0.036	0.168	1
RNASEL	0.007271	1.25137	0.164	0.065	1
SNHG7	0.007312	0.618638	0.491	0.287	1
RHOQ	0.00732	0.500938	0.382	0.203	1
UNC5B	0.007323	0.642203	0.436	0.238	1
MANF	0.007374	1.00799	0.545	0.335	1
FOXP1	0.00739	0.376358	0.564	0.34	1
HENMT1	0.007424	1.01516	0.145	0.055	1
RBP5	0.00745	-2.57633	0.036	0.173	1
TMEM150C	0.007478	0.476952	0.145	0.053	1
SLC35F6	0.007485	0.005572	0.255	0.113	1
PTP4A1	0.007523	0.558986	0.509	0.291	1
CPZ	0.007558	-3.65271	0.018	0.143	1
ERCC6L2	0.007626	0.797611	0.164	0.066	1
ALKBH6	0.007647	1.07906	0.127	0.045	1
ETV3	0.007653	0.255695	0.127	0.044	1
PDCD6	0.007663	-0.668637	0.455	0.515	1
OGN	0.007696	-3.25038	0.055	0.189	1
EVA1A	0.007761	0.432895	0.491	0.286	1
LYRM4	0.007768	0.517816	0.309	0.156	1
SBNO2	0.007771	1.08593	0.145	0.056	1
TIMM50	0.007783	0.303325	0.309	0.147	1
H2AFX	0.00779	-1.30599	0.327	0.423	1
CCDC117	0.007802	0.605162	0.182	0.074	1
ANK2	0.007816	-4.02757	0.018	0.142	1
RAD23A	0.007824	0.610039	0.636	0.389	1
RASSF8-AS1	0.007834	0.702497	0.2	0.087	1
SLC31A2	0.007844	0.399517	0.236	0.106	1
CHM	0.007875	0.379508	0.218	0.095	1
USP31	0.007898	1.08572	0.145	0.055	1
EBNA1BP2	0.007908	0.509422	0.327	0.167	1
SHPRH	0.007925	1.35126	0.164	0.069	1
NEDD8	0.007927	0.455731	0.709	0.572	1
CNN3	0.00799	0.623383	0.855	0.722	1
TMEM38B	0.008001	1.6991	0.145	0.056	1
SETDB1	0.008003	0.757495	0.109	0.036	1
ABCA6	0.008013	-2.19673	0.127	0.267	1
ACO1	0.008013	0.654227	0.218	0.097	1
MTAP	0.008015	0.284535	0.164	0.064	1
ASAP1	0.008021	0.778357	0.491	0.281	1
PXMP2	0.008026	0.629446	0.145	0.054	1
TMEM245	0.008067	0.740434	0.182	0.076	1
DCUN1D4	0.008076	1.53441	0.164	0.067	1
PRICKLE1	0.008087	-2.00818	0.164	0.292	1
RBM33	0.008153	0.761473	0.255	0.121	1
PMAIP1	0.00817	1.25804	0.255	0.121	1
FLCN	0.00818	1.04228	0.127	0.045	1
STX5	0.008213	0.716194	0.418	0.216	1
C17orf89	0.008222	0.728744	0.509	0.311	1
GON4L	0.008273	0.661038	0.327	0.165	1
RPL7A	0.008286	0.064271	0.982	0.988	1
PAPOLA	0.008324	0.685587	0.636	0.415	1
PQLC3	0.008349	-1.43771	0.273	0.383	1
ST3GAL1	0.008376	0.418313	0.2	0.087	1
C1orf54	0.008449	0.741542	0.327	0.172	1
LY6E	0.008463	-0.175185	0.782	0.824	1
DSG2	0.008473	0.867062	0.145	0.055	1
PPP1R8	0.008487	0.513529	0.182	0.076	1
DPYSL3	0.008493	-1.03044	0.309	0.446	1
HSPD1	0.008505	-0.726596	0.582	0.607	1
COQ10B	0.008538	-1.55928	0.218	0.343	1
HNRNPUL2	0.008553	1.98416	0.145	0.056	1
MAD2L2	0.008567	0.431813	0.418	0.224	1
AAK1	0.008579	0.462405	0.218	0.097	1
ATF6	0.008598	0.361926	0.255	0.118	1
WDR37	0.008637	0.272731	0.127	0.044	1
DDX18	0.008694	0.330118	0.455	0.246	1
UBALD1	0.008703	0.516735	0.255	0.12	1
EIF2AK1	0.008753	0.484525	0.273	0.132	1
RNF168	0.008772	1.20529	0.2	0.086	1
TMEM129	0.008774	0.729336	0.127	0.045	1
ACO2	0.008801	1.00952	0.273	0.131	1
CELF1	0.008848	0.6044	0.309	0.157	1
LARP6	0.008849	0.791697	0.309	0.156	1
TBRG4	0.008859	0.743347	0.182	0.076	1
C19orf52	0.008917	0.922949	0.164	0.067	1
AKR1B1	0.008922	0.540072	0.455	0.269	1
KNOP1	0.008963	0.616465	0.255	0.121	1
HN1	0.009024	0.867055	0.455	0.268	1
LEO1	0.009028	0.042545	0.218	0.094	1
GSTT2B	0.009045	-2.34293	0.073	0.206	1
NEDD9	0.009065	0.906437	0.2	0.088	1
MMP7	0.009087	-5.21868	0	0.111	1
MZF1	0.009092	0.875555	0.109	0.036	1
AIG1	0.009099	0.892491	0.309	0.154	1
DNAJC1	0.009127	0.515418	0.545	0.329	1
ZNF593	0.00915	0.691642	0.491	0.269	1
TOMM70A	0.009166	0.453319	0.236	0.108	1
YAP1	0.009181	0.288946	0.327	0.161	1
UBFD1	0.009185	0.395734	0.164	0.065	1
CRK	0.009197	0.335023	0.327	0.169	1
IRF7	0.009201	-1.53438	0.164	0.307	1
GPC6	0.009214	0.96472	0.273	0.136	1
SNRPB2	0.009227	0.515603	0.636	0.41	1
EIF4A2	0.009252	-0.381438	0.673	0.772	1
PTRF	0.00927	-0.482357	0.636	0.675	1
RASSF8	0.009291	0.62184	0.182	0.076	1
MRPL43	0.009292	-0.242085	0.327	0.454	1
ZNF280D	0.009294	-1.74626	0.127	0.27	1
PROCR	0.009319	0.873448	0.255	0.121	1
MAPKAPK5	0.009338	0.550672	0.2	0.087	1
MAVS	0.009353	0.777482	0.164	0.067	1
RPL30	0.009366	0.044904	0.964	0.996	1
ZC3HAV1	0.009455	-2.29034	0.145	0.275	1
OAZ1	0.009498	0.529314	0.873	0.852	1
MGAT2	0.00966	0.349052	0.327	0.164	1
GPR89A	0.009661	0.667519	0.164	0.066	1
MMP3	0.009672	1.41014	0.236	0.124	1
ANXA1	0.009805	-0.286761	0.527	0.61	1
RBM23	0.00981	0.606168	0.218	0.099	1
PRKCDBP	0.009833	-0.546404	0.564	0.625	1
EXOSC4	0.009838	0.707184	0.291	0.144	1
MED10	0.009852	0.442594	0.564	0.359	1
PFDN4	0.00986	0.678251	0.564	0.344	1
VASP	0.009862	0.712411	0.309	0.159	1
MYC	0.009882	-1.66633	0.255	0.371	1
EIF1	0.00992	0.205827	0.891	0.962	1
ANO10	0.00993	0.758832	0.145	0.056	1
EGR3	0.009937	-1.81797	0.145	0.279	1
MBNL1	0.009941	-1.57485	0.2	0.336	1
CH25H	0.009948	-4.19351	0.018	0.136	1
AOX1	0.009953	0.468525	0.109	0.036	1
NBR1	0.009957	0.184664	0.345	0.172	1
GGH	0.010004	2.39659	0.127	0.048	1
HSCB	0.010054	0.558158	0.236	0.11	1
SPRED1	0.010055	0.237079	0.255	0.118	1
RPLP1	0.010075	0.319797	1	0.995	1
MRPL33	0.010101	0.598101	0.6	0.413	1
NCL	0.010111	-0.618162	0.6	0.648	1
TRIM44	0.010127	0.638513	0.309	0.157	1
KMT5B	0.010158	0.879292	0.218	0.101	1
PANK2	0.010225	0.390738	0.255	0.119	1
NEXN	0.010239	0.522144	0.4	0.229	1
SERTAD3	0.010248	-2.34832	0.127	0.254	1
DLGAP4	0.010307	1.22825	0.291	0.15	1
SEC11A	0.010329	-0.256597	0.709	0.754	1
RPL11	0.01035	-0.156643	0.927	0.999	1
CHCHD2	0.010356	0.538155	0.891	0.798	1
ABCA1	0.010399	0.371821	0.4	0.217	1
RPL5	0.010434	0.079929	0.964	0.987	1
COG4	0.010483	1.40992	0.145	0.058	1
STAG2	0.010507	0.30485	0.327	0.168	1
POLR3F	0.010525	1.06156	0.109	0.037	1
NR1H2	0.010592	0.392925	0.345	0.179	1
FUBP3	0.010604	0.629576	0.182	0.078	1
CGGBP1	0.010728	1.05527	0.4	0.214	1
OAZ2	0.010737	0.504108	0.345	0.182	1
SF3B1	0.010744	-1.18577	0.327	0.428	1
TIMM22	0.010769	0.456163	0.309	0.157	1
ALOX12-AS1	0.010779	1.00229	0.109	0.037	1
GTF2F1	0.010791	0.419157	0.291	0.143	1
ICAM1	0.010807	-1.45252	0.273	0.383	1
RPL6	0.010811	0.308969	0.982	0.971	1
RBM6	0.010879	0.371627	0.309	0.156	1
SMC5	0.010882	0.654606	0.345	0.174	1
PAM	0.01089	-0.62481	0.4	0.49	1
UBE2E2	0.010895	-0.244365	0.236	0.359	1
HEBP2	0.010901	0.575671	0.345	0.187	1
AEN	0.010919	0.752373	0.145	0.057	1
MRPL10	0.010938	0.561928	0.236	0.111	1
EMD	0.01094	-0.229847	0.273	0.411	1
SNX27	0.010942	0.287839	0.2	0.087	1
BTN2A1	0.010965	1.32473	0.2	0.09	1
NAA50	0.011028	0.643359	0.4	0.221	1
PUS1	0.011075	0.96035	0.109	0.037	1
C2orf47	0.011109	0.310437	0.164	0.066	1
EIF2S3	0.01111	0.3928	0.6	0.364	1
RNH1	0.011129	-0.785024	0.509	0.548	1
TMEM205	0.011139	0.367789	0.527	0.322	1
XPOT	0.01117	0.111096	0.236	0.108	1
DHX29	0.011172	0.373756	0.455	0.25	1
USF2	0.011174	0.009365	0.236	0.106	1
PAGR1	0.011309	-3.02935	0.018	0.134	1
TLE3	0.011311	1.89315	0.164	0.071	1
ADAM10	0.011312	0.23798	0.309	0.154	1
NR3C1	0.011346	0.529184	0.418	0.248	1
SURF2	0.011356	0.663543	0.236	0.113	1
OLFM2	0.011362	-0.795952	0.236	0.369	1
GSTM2	0.011508	-4.44295	0	0.105	1
DLAT	0.011513	0.850417	0.127	0.047	1
KIAA0355	0.01156	0.408688	0.2	0.089	1
TMEM14A	0.011565	-0.488726	0.255	0.384	1
SEC31A	0.011567	-0.782304	0.455	0.514	1
PWP1	0.011567	0.223871	0.436	0.231	1
LINC-PINT	0.0116	0.701773	0.218	0.102	1
TMSB4X	0.01161	0.355802	1	0.992	1
PTTG1	0.011689	0.741784	0.127	0.047	1
TJP1	0.011765	0.15494	0.418	0.213	1
APOPT1	0.011798	0.903742	0.255	0.129	1
KDM5A	0.011855	0.625758	0.345	0.183	1
AK4	0.011867	0.689727	0.127	0.047	1
FGL2	0.011902	-5.12153	0	0.104	1
GSE1	0.011912	1.15521	0.109	0.038	1
LTBP3	0.011956	-1.09202	0.236	0.361	1
RUFY2	0.011971	1.27385	0.2	0.091	1
CPD	0.011973	0.322764	0.273	0.133	1
EMC8	0.012022	0.756015	0.382	0.204	1
NRIP1	0.012024	-1.32269	0.109	0.245	1
SESN3	0.012043	-2.41931	0.073	0.199	1
RNF26	0.012058	0.15093	0.127	0.046	1
TMEM107	0.012083	0.455071	0.182	0.078	1
SMIM10L1	0.012083	0.452462	0.345	0.178	1
SRD5A1	0.01214	0.974983	0.127	0.048	1
PTTG1IP	0.012172	0.783226	0.673	0.495	1
ZNF706	0.012195	-0.314643	0.6	0.651	1
EDEM1	0.012208	0.900397	0.145	0.059	1
ANKRD40	0.012253	0.262446	0.109	0.037	1
HK1	0.012253	0.533573	0.218	0.101	1
PSMD12	0.012258	0.531648	0.327	0.173	1
NGFRAP1	0.012292	-0.06082	0.691	0.732	1
PYCR2	0.012335	0.306024	0.109	0.037	1
TPMT	0.012374	1.001	0.2	0.089	1
AP1B1	0.012396	1.48064	0.127	0.048	1
RBX1	0.0124	-0.356379	0.636	0.672	1
RBBP8	0.012464	0.855319	0.164	0.068	1
C14orf159	0.012486	0.351932	0.2	0.089	1
DOK5	0.012501	0.530124	0.109	0.037	1
TOB1	0.012518	-1.23604	0.218	0.354	1
THBS1	0.01253	0.504342	0.655	0.441	1
COX7A1	0.012564	0.308924	0.527	0.304	1
TMEM134	0.012575	0.959932	0.327	0.18	1
TACC1	0.012763	-1.66725	0.218	0.335	1
LPXN	0.012812	0.95173	0.109	0.038	1
VPS4A	0.01282	0.295946	0.309	0.152	1
NR1D1	0.012832	-2.62106	0.055	0.176	1
RBM26	0.012858	0.26966	0.218	0.099	1
ATXN7L3B	0.01292	0.135504	0.273	0.13	1
AC017002.2	0.012988	-1.49518	0.018	0.137	1
VRK3	0.013006	2.14388	0.164	0.069	1
TNS3	0.013007	0.924086	0.309	0.163	1
SEH1L	0.013012	0.626353	0.164	0.069	1
FAM210B	0.013014	0.807498	0.364	0.195	1
SMAD5	0.013071	0.415745	0.345	0.187	1
ENOX2	0.013142	0.268002	0.109	0.037	1
SYNPO2	0.013164	-4.76816	0	0.101	1
PITPNA-AS1	0.013165	0.163459	0.218	0.099	1
STRA6	0.013191	-1.93106	0.109	0.236	1
ITGA5	0.013227	0.842287	0.382	0.229	1
FILIP1	0.013254	0.013329	0.145	0.057	1
IRF2	0.013268	0.301419	0.345	0.182	1
TUSC1	0.013271	0.049396	0.255	0.118	1
WDR1	0.013278	0.588678	0.582	0.365	1
SREK1IP1	0.013282	0.147387	0.327	0.166	1
ZRSR2	0.013312	0.690586	0.127	0.048	1
BAG6	0.013361	0.305382	0.327	0.169	1
GANAB	0.013362	0.1723	0.364	0.192	1
CDC123	0.013413	1.38507	0.345	0.181	1
PPP2R1A	0.013438	-0.17905	0.327	0.459	1
LUC7L3	0.013438	0.483664	0.564	0.347	1
NIP7	0.013457	0.379448	0.236	0.112	1
VIM	0.013487	0.132189	0.982	0.991	1
RPL22	0.013525	0.30431	0.927	0.944	1
CCT8	0.013557	0.304091	0.545	0.327	1
CHST12	0.013558	0.49355	0.382	0.203	1
YBX1	0.013586	0.408354	0.873	0.799	1
INO80	0.013597	0.614528	0.2	0.091	1
RPS28	0.013655	0.270351	0.927	0.971	1
JAGN1	0.013656	0.257285	0.364	0.191	1
EPC1	0.013683	-0.737729	0.345	0.417	1
CDC42SE1	0.013693	1.12851	0.327	0.178	1
EMC10	0.013738	-0.863704	0.236	0.364	1
CDK17	0.013745	0.346968	0.218	0.1	1
CXCL12	0.013761	-0.431997	0.509	0.61	1
RCAN2	0.013775	-2.17418	0.036	0.158	1
AIDA	0.013785	1.03429	0.364	0.204	1
RGS2	0.013791	0.803739	0.491	0.359	1
TSPAN11	0.013793	0.408151	0.127	0.048	1
TRAF3	0.013793	0.654943	0.127	0.048	1
ZNF581	0.013836	0.486886	0.273	0.138	1
PSMD13	0.013888	0.73399	0.491	0.271	1
MLLT6	0.013904	0.254424	0.182	0.078	1
PINK1	0.013919	0.809984	0.2	0.093	1
BAZ1A	0.013921	0.414743	0.4	0.224	1
PIGL	0.013956	0.455318	0.127	0.048	1
TMEM33	0.013963	0.436976	0.236	0.111	1
FAM96B	0.014043	0.554364	0.709	0.488	1
CHCHD1	0.014049	0.61469	0.491	0.281	1
SF1	0.014063	-0.880148	0.455	0.502	1
CYBRD1	0.014137	-0.573833	0.364	0.458	1
FBXL4	0.014163	0.511241	0.182	0.08	1
MSC-AS1	0.014226	0.944518	0.309	0.161	1
DOK1	0.014267	1.04864	0.109	0.039	1
H2AFY2	0.014301	0.611911	0.182	0.079	1
CISD3	0.014308	0.895949	0.327	0.167	1
ROCK2	0.014314	0.157402	0.291	0.144	1
ZNF143	0.014338	0.873455	0.145	0.06	1
PPP4R2	0.014369	0.412601	0.382	0.208	1
EFEMP1	0.014387	-1.06573	0.418	0.488	1
FLT3LG	0.014392	-3.07708	0.036	0.151	1
TXNL4A	0.014413	0.607654	0.4	0.229	1
EPDR1	0.014422	0.143734	0.145	0.057	1
HNRNPH1	0.014487	0.240609	0.582	0.358	1
ZRANB1	0.014497	0.878342	0.164	0.07	1
KIAA0430	0.014503	0.290631	0.182	0.079	1
FNDC1	0.014509	0.265432	0.309	0.158	1
ITPRIPL2	0.014514	0.67047	0.291	0.15	1
EGLN1	0.014532	0.772174	0.164	0.07	1
C8orf88	0.014575	-0.626533	0.055	0.181	1
SLAIN2	0.014575	0.785558	0.255	0.126	1
CENPW	0.014579	0.011797	0.145	0.057	1
FARP1	0.014581	0.301938	0.382	0.203	1
PRPF6	0.014628	0.244274	0.291	0.144	1
HOTAIRM1	0.014638	0.541424	0.255	0.127	1
CSGALNACT2	0.014658	0.52509	0.309	0.165	1
GABARAPL1	0.014729	0.504077	0.418	0.23	1
MYL6	0.014742	-0.007745	0.891	0.97	1
PTBP2	0.014799	0.260718	0.127	0.048	1
COPE	0.014801	0.533294	0.636	0.433	1
RIC1	0.01483	-3.14529	0.036	0.15	1
VPS36	0.01485	0.345683	0.327	0.174	1
ATP6AP1	0.014871	-1.6622	0.182	0.3	1
NEK6	0.014879	0.899132	0.291	0.15	1
ENTPD6	0.014929	0.385261	0.127	0.048	1
ZHX3	0.01494	-0.112455	0.109	0.038	1
RPN1	0.01497	-0.47205	0.491	0.547	1
GNAI2	0.015003	0.421216	0.473	0.278	1
ZNF532	0.015006	0.583049	0.291	0.149	1
SNRNP200	0.015031	-0.029492	0.273	0.132	1
FAM126A	0.015035	0.817298	0.236	0.114	1
TPD52L2	0.015056	0.329556	0.491	0.272	1
ZNF655	0.015116	0.172606	0.218	0.1	1
LIMD2	0.015128	0.411133	0.364	0.199	1
LARS	0.015157	0.793651	0.345	0.185	1
IFRD1	0.01516	-0.827756	0.4	0.482	1
MFSD12	0.015205	0.275146	0.218	0.101	1
ASH1L	0.015208	0.146799	0.491	0.27	1
ANAPC10	0.015355	0.617083	0.2	0.093	1
CRLS1	0.01536	0.451672	0.291	0.15	1
LPCAT4	0.015373	0.905494	0.182	0.079	1
EHMT1	0.015416	0.31481	0.2	0.091	1
ZDHHC12	0.015451	1.81695	0.218	0.107	1
METTL23	0.01547	0.190581	0.345	0.176	1
MMP25-AS1	0.015481	0.21864	0.109	0.038	1
KIF1BP	0.015624	0.940942	0.182	0.079	1
ECI1	0.015658	0.531216	0.109	0.039	1
DST	0.015683	0.41557	0.473	0.277	1
FHIT	0.015709	0.5127	0.164	0.069	1
METTL4	0.01574	0.92239	0.127	0.05	1
SHISA4	0.015744	-1.4549	0.255	0.351	1
CAMTA1	0.015759	0.881537	0.636	0.413	1
SEP15	0.015789	0.007855	0.691	0.725	1
PHF20L1	0.015797	0.782973	0.418	0.238	1
SIRT6	0.015815	0.084358	0.182	0.078	1
HSPBP1	0.015818	0.339439	0.218	0.101	1
UCHL3	0.015875	0.494417	0.255	0.126	1
NDUFAF7	0.015938	0.503805	0.145	0.06	1
CTB-50L17.10	0.015945	0.560906	0.127	0.049	1
FADS3	0.016022	0.611166	0.145	0.06	1
INO80C	0.016025	1.03316	0.145	0.061	1
TRMT13	0.016063	0.537624	0.109	0.039	1
HMBOX1	0.016074	2.23448	0.109	0.041	1
PLBD1	0.016095	-2.07258	0.091	0.214	1
RRNAD1	0.016114	0.409409	0.109	0.039	1
FNIP1	0.016117	0.39165	0.418	0.237	1
PSMB7	0.016172	0.328714	0.582	0.376	1
RARS	0.01618	0.074648	0.382	0.199	1
GTPBP6	0.016226	0.33611	0.145	0.059	1
QARS	0.016343	0.224983	0.273	0.136	1
TMEM101	0.016344	1.0542	0.273	0.141	1
TAF3	0.016382	0.210103	0.2	0.09	1
PER3	0.016401	-2.93918	0.018	0.125	1
CPED1	0.016424	-1.73099	0.055	0.181	1
CDK9	0.016478	-0.039912	0.127	0.048	1
NFATC4	0.016574	0.288368	0.255	0.125	1
CMTR1	0.016634	1.38016	0.109	0.041	1
WAC	0.016681	0.458431	0.4	0.233	1
RPS13	0.01674	-0.002806	0.964	0.995	1
SLC38A2	0.016757	-0.615093	0.564	0.602	1
CCM2	0.016764	0.436329	0.273	0.14	1
CECR5	0.016765	0.370038	0.182	0.08	1
GNA12	0.016791	0.269834	0.145	0.059	1
REEP5	0.016858	-0.428846	0.6	0.64	1
CNRIP1	0.016899	-1.45791	0.182	0.307	1
NECAP2	0.016924	0.275113	0.345	0.178	1
PARVA	0.016937	-0.919261	0.364	0.454	1
KIAA2013	0.016988	0.208869	0.164	0.069	1
BRIX1	0.017114	0.537951	0.273	0.142	1
SACS	0.017194	0.887252	0.127	0.051	1
[truncated: 5,045 more rows]

## Sheet: S5_TcellDGE
Table S5. T cell differential gene expression — TNBC vs non-TNBC (scRNA-seq)
gene	p_val	avg_log2FC	pct.1	pct.2	p_val_adj
IDH2	0	2.0165	0.552	0.109	0
PYCARD	0	2.10651	0.47	0.082	0
TESC	0	3.14564	0.313	0.025	0
CXCR4	0	-1.72293	0.665	0.871	0
UBB	0	-1.28035	0.787	0.899	0
HSP90AB1	0	-1.21193	0.764	0.865	0
MT-ND4	0	-1.27137	0.839	0.939	0
MT-ND3	0	-1.24123	0.821	0.918	0
MT-ND2	0	-1.30602	0.827	0.899	0
RPL26	0	-1.29292	0.827	0.896	0
HSP90AA1	0	-1.05638	0.9	0.945	0
HSPA8	0	-0.994222	0.892	0.92	0
RPL5	0	-0.742166	0.968	0.944	0
RPL24	0	-0.64682	0.984	0.963	0
RPL14	0	-0.580158	0.995	0.98	0
RPS7	0	-0.567154	0.995	0.983	0
UBC	0	-0.946443	0.883	0.895	0
RPL9	0	-0.772604	0.982	0.972	0
RPL12	0	-0.647403	0.993	0.983	0
RPS26	0	-0.700711	0.989	0.98	0
RPS19	0	-0.478156	0.999	0.99	0
RPL35A	0	-0.755224	0.988	0.98	0
SRGN	0	-0.874628	0.971	0.963	0
RPS13	0	-0.693559	0.992	0.985	0
RPS24	0	-0.562071	0.998	0.991	0
RPS14	0	-0.61545	0.998	0.993	0
RPL41	0	-0.9103	0.991	0.996	0
RPS23	0	-0.696429	0.996	0.992	0
RPS27A	0	-0.668708	0.999	0.996	0
EEF1A1	0	-0.598197	0.997	1	0
RPL39	0	-0.848784	0.994	0.997	0
RPS25	0	-0.699838	0.992	0.989	0
RPL11	0	-0.687252	0.998	0.996	0
RPL32	0	-0.701127	0.998	0.996	0
RPS3A	0	-0.693088	0.995	0.993	0
RPS12	0	-0.665437	0.997	0.999	0
RPL10	0	-0.65769	0.998	1	0
RPL30	0	-0.651153	0.998	0.996	0
RPL19	0	-0.607276	0.998	0.996	0
RPS27	0	-0.815605	0.998	0.999	0
RPL34	0	-0.837018	0.994	0.993	0
RPS18	0	-0.724847	0.995	0.996	0
TMSB4X	0	-0.513093	1	0.999	0
RPS4X	0	-0.639511	0.996	0.997	0
RPS3	0	-0.62429	0.998	0.997	0
MALAT1	0	-0.751538	0.999	0.999	0
B2M	0	-0.635378	1	1	0
RPS15A	0	-0.781586	0.996	0.996	0
MT-ATP6	0	-0.779887	0.966	0.966	0
RPS6	0	-0.673381	0.993	0.985	0
RPL37	0	-0.654585	0.985	0.945	0
RPL35	0	-0.675284	0.962	0.923	0
RPL7A	0	-0.505456	0.995	0.977	0
RPL6	0	-0.603116	0.986	0.965	0
PRELID1	0	1.5238	0.701	0.194	0
MT-CO1	0	-0.554549	0.996	0.993	0
ITGB2	0	1.43898	0.708	0.195	0
EIF1	0	-0.484439	0.99	0.912	0
RPL3	0	-0.63949	0.984	0.971	0
RPS8	0	-0.580276	0.994	0.984	0
PPP1R18	0	1.53084	0.627	0.162	0
RPL15	0	-0.602665	0.99	0.972	0
RPLP0	0	-0.576984	0.98	0.94	0
TPT1	0	-0.422608	0.998	0.982	0
CALM3	0	1.44299	0.682	0.199	0
AP2S1	0	1.9375	0.444	0.087	0
MT-CO2	0	-0.410276	0.994	0.986	0
FAU	0	-0.421742	0.995	0.952	0
ARPC5L	0	1.63167	0.529	0.129	0
PARP1	0	1.83981	0.382	0.066	0
MT-CYB	0	-0.640481	0.964	0.935	0
CD38	0	2.54365	0.305	0.042	0
DNAJA1	0	-1.27735	0.676	0.761	0
NACA	0	-0.572155	0.978	0.923	0
IL7R	0	-2.29415	0.299	0.649	0
RPL27	0	-0.778627	0.93	0.889	0
SIT1	0	1.94683	0.394	0.079	0
MT-CO3	0	-0.674449	0.978	0.954	0
UCP2	0	1.31446	0.647	0.196	0
PPP1CA	0	1.40044	0.616	0.184	0
PSMB10	0	1.50843	0.518	0.134	0
NCOR1	0	1.26738	0.548	0.145	0
PRF1	0	1.53091	0.459	0.11	0
CSTB	0	1.23298	0.716	0.238	0
AGTRAP	0	1.73359	0.406	0.088	0
COX5A	0	1.28875	0.663	0.214	0
RPL10A	0	-0.667741	0.962	0.918	0
RPL38	0	-1.18452	0.724	0.784	0
RPL23A	0	-0.628832	0.99	0.957	0
NFKBIZ	0	1.19621	0.657	0.218	0
GYPC	0	1.14404	0.69	0.23	0
FKBP8	0	1.47751	0.463	0.119	0
HLA-B	0	-0.238728	0.993	0.926	0
DEK	0	1.36522	0.506	0.14	0
S100A9	0	5.87076	0.126	0.002	0
RPL21	0	-0.750199	0.985	0.944	0
H3F3B	0	-0.342796	0.996	0.92	0
ADA	0	2.06187	0.273	0.042	0
RPS9	0	-0.410225	0.984	0.919	0
TMSB10	0	-0.350042	0.998	0.977	0
PTMA	0	-0.328313	0.991	0.893	0
TPM4	0	1.252	0.561	0.17	0
CISD3	0	1.91737	0.324	0.064	0
UBA52	0	-0.576876	0.972	0.896	0
GNB2	0	1.43394	0.471	0.128	0
NPM1	0	-0.792753	0.838	0.805	0
RPLP1	0	-0.268951	0.998	0.965	0
CD160	0	3.47107	0.15	0.009	0
GNB2L1	0	-0.519321	0.982	0.924	0
APBB1IP	0	1.31339	0.473	0.13	0
SDF2L1	0	1.67109	0.351	0.077	0
C9orf16	0	1.11439	0.655	0.223	0
RPL22	0	-0.664077	0.933	0.862	0
SHISA5	0	1.21448	0.545	0.167	0
ANXA1	0	-1.43259	0.578	0.698	0
SASH3	0	1.55637	0.344	0.074	0
CHST12	0	1.57677	0.358	0.081	0
CCDC85B	0	1.18981	0.562	0.177	0
TLN1	0	1.54091	0.347	0.077	0
GSTP1	0	1.17612	0.593	0.202	0
CHCHD10	0	1.31635	0.489	0.143	0
WDR1	0	1.26882	0.495	0.146	0
RGS19	0	1.59756	0.341	0.075	0
RPS29	0	-1.00741	0.896	0.837	0
RBCK1	0	1.3491	0.455	0.127	0
CALM2	0	-1.02952	0.704	0.739	0
PRMT9	0	1.55889	0.351	0.08	0
MTDH	0	1.05407	0.572	0.18	0
BTF3	0	-0.641507	0.897	0.829	0
RPSA	0	-0.526508	0.97	0.909	0
PIN1	0	1.4748	0.387	0.097	0
DBNL	0	1.71881	0.286	0.054	0
RCSD1	0	1.45295	0.338	0.074	0
NDUFS8	0	1.27023	0.466	0.134	0
COX8A	0	1.04345	0.755	0.293	0
MRPS34	0	1.61006	0.337	0.077	0
HNRNPA1	0	-0.603423	0.91	0.841	0
S100A8	0	5.14609	0.111	0.003	0
TAP1	0	1.09185	0.579	0.195	0
SKAP1	0	1.06812	0.586	0.195	0
GLIPR2	0	1.17463	0.479	0.141	0
LCK	0	0.98753	0.718	0.269	0
PFDN5	0	-0.637675	0.908	0.833	0
MZT2A	0	1.63618	0.327	0.074	0
MT-ND1	0	-0.676048	0.936	0.868	0
JTB	0	1.11407	0.569	0.188	0
HIST1H1E	0	2.94327	0.161	0.015	0
GUK1	0	0.960032	0.806	0.322	0
DRAP1	0	1.00948	0.721	0.272	0
ACTN4	0	1.38749	0.365	0.09	0
C11orf31	0	1.10377	0.579	0.194	0
PPM1G	0	1.28036	0.439	0.126	0
COMMD7	0	1.45887	0.362	0.09	0
COX5B	0	1.07369	0.637	0.227	0
SYNRG	0	1.5693	0.302	0.065	0
RPL36	0	-0.37415	0.973	0.845	0
DNMT1	0	1.64441	0.278	0.055	0
C12orf75	0	1.14637	0.529	0.17	0
RPL29	0	-0.313454	0.991	0.916	0
TSPO	0	1.03239	0.641	0.228	0
FKBP1A	0	1.06484	0.637	0.23	0
P4HB	0	1.23427	0.459	0.136	0
ANXA11	0	1.04462	0.558	0.185	0
LSM2	0	1.20285	0.464	0.14	0
RPL36AL	0	-0.66238	0.901	0.83	0
RPL27A	0	-0.896618	0.856	0.824	0
BAX	0	1.2989	0.461	0.141	0
MATK	0	1.53161	0.342	0.083	0
MIEN1	0	1.33972	0.375	0.097	0
VAMP5	0	1.20883	0.442	0.13	0
CLTB	0	1.32115	0.416	0.117	0
RSBN1L	0	1.55199	0.287	0.06	0
JAKMIP1	0	2.00805	0.234	0.04	0
ANAPC11	0	1.13766	0.506	0.162	0
LAT	0	1.01105	0.598	0.208	0
CDK2AP2	0	1.09927	0.566	0.195	0
DUSP23	0	1.63591	0.303	0.068	0
ATP5D	0	0.949272	0.715	0.27	0
HP1BP3	0	1.14221	0.436	0.128	0
FTL	0	-0.433629	0.973	0.886	0
NDUFB10	0	1.12773	0.486	0.153	0
CST7	0	0.895271	0.817	0.348	0
CORO1A	0	0.89751	0.861	0.383	0
LAMTOR1	0	1.24942	0.396	0.11	0
APRT	0	0.957255	0.65	0.239	0
ARL6IP4	0	1.03832	0.56	0.191	0
NDUFB7	0	1.21851	0.421	0.122	0
C19orf43	0	0.914191	0.783	0.316	0
DENND2D	0	1.13776	0.39	0.106	0
GNG5	0	0.971208	0.703	0.273	0
CMTM3	0	1.26912	0.36	0.094	0
PDCD5	0	1.35157	0.369	0.1	0
ZNHIT1	0	1.23093	0.404	0.117	0
EID1	0	1.0414	0.443	0.134	0
TRAPPC1	0	0.874771	0.664	0.249	0
TBCB	0	1.10511	0.485	0.157	0
CAPZB	0	0.931552	0.673	0.258	0
YWHAH	0	1.48524	0.312	0.075	0
TEX264	0	1.36513	0.321	0.08	0
H2AFJ	0	1.35895	0.32	0.079	0
GABARAP	0	0.98611	0.68	0.269	0
HIST1H2AC	0	1.85768	0.239	0.046	0
BCL2L1	0	2.02921	0.219	0.039	0
HSPE1	0	-0.973766	0.668	0.7	0
SEPT1	0	1.0658	0.486	0.159	0
SSBP4	0	2.15842	0.166	0.021	0
WAS	0	1.16244	0.413	0.122	0
MYH9	0	0.871971	0.559	0.194	0
CSK	0	1.31051	0.352	0.095	0
LY6E	0	0.884511	0.84	0.372	0
SNRNP25	0	2.2535	0.183	0.027	0
CCDC107	0	1.06098	0.475	0.155	0
PHPT1	0	1.17129	0.418	0.127	0
AURKAIP1	0	1.17845	0.433	0.135	0
RNF167	0	1.11528	0.444	0.141	0
TSC22D4	0	1.21833	0.385	0.112	0
IL16	0	1.32088	0.282	0.064	0
SRSF9	0	1.39861	0.296	0.071	0
HINT2	0	1.6524	0.248	0.051	0
COA3	0	1.48618	0.261	0.057	0
RPS28	0	-0.25913	0.996	0.845	0
RAB1B	0	1.16322	0.39	0.115	0
MRPL34	0	1.3922	0.319	0.082	0
PGLS	0	1.22878	0.366	0.104	0
CCND3	0	0.875608	0.57	0.204	0
GZMM	0	1.07422	0.47	0.155	0
TYMS	0	3.01779	0.152	0.018	0
SNX17	0	1.3146	0.323	0.084	0
FIBP	0	1.43518	0.304	0.076	0
CRELD2	0	1.54299	0.254	0.055	0
TMEM160	0	1.29039	0.351	0.098	0
CNN2	0	0.883387	0.711	0.294	0
MRPS15	0	1.45995	0.278	0.065	0
TALDO1	0	1.13169	0.374	0.108	0
OSBPL8	0	0.966736	0.409	0.124	0
RHOF	0	1.01028	0.501	0.173	0
PDLIM2	0	1.36943	0.309	0.079	0
JAK1	0	0.832289	0.659	0.255	0
RPS21	0	-0.367244	0.953	0.818	0
HMGN2	0	0.923042	0.675	0.278	0
MRPL57	0	1.14188	0.392	0.118	0
CD247	0	0.98249	0.532	0.194	0
RPS19BP1	0	1.16242	0.389	0.117	0
RPL31	0	-0.987126	0.846	0.791	0
NDUFAF3	0	1.17934	0.369	0.108	0
SNX10	0	1.53681	0.264	0.06	0
RGL4	0	1.33847	0.251	0.054	0
RPL37A	0	-0.68354	0.931	0.823	0
NDUFB2	0	0.892569	0.629	0.242	0
REST	0	1.36695	0.253	0.055	0
SERBP1	0	0.885874	0.59	0.221	0
MRPL41	0	1.1085	0.447	0.147	0
C20orf24	0	1.14616	0.419	0.134	0
TWF2	0	1.31561	0.329	0.089	0
MZT2B	0	1.49297	0.273	0.064	0
ARPC2	0	0.780021	0.94	0.487	0
ZNF428	0	1.27638	0.338	0.094	0
SUMO3	0	1.17542	0.374	0.111	0
VASP	0	1.07512	0.377	0.113	0
ARHGAP30	0	1.29268	0.282	0.069	0
PTPN7	0	0.894052	0.457	0.152	0
ATPIF1	0	0.896603	0.572	0.213	0
SKP1	0	-1.16916	0.602	0.66	0
GIMAP4	0	0.716961	0.484	0.159	0
ETHE1	0	1.31402	0.292	0.074	0
RALY	0	0.968471	0.541	0.2	0
TOP1	0	1.00205	0.382	0.115	0
NAA38	0	1.39465	0.303	0.081	0
LSP1	0	0.831439	0.781	0.338	0
SSNA1	0	1.11627	0.393	0.123	0
PLEKHJ1	0	1.38888	0.276	0.068	0
FAAP20	0	1.21414	0.339	0.096	0
RPL7	0	-1.02815	0.833	0.773	0
SLA2	0	1.08855	0.387	0.121	0
CLIC3	0	1.77998	0.257	0.062	0
RPS6KA1	0	1.87789	0.187	0.033	0
NFATC2	0	1.06115	0.376	0.115	0
TSC22D3	0	-0.672976	0.844	0.772	0
RAC2	0	0.783595	0.909	0.453	0
APMAP	0	1.34741	0.285	0.073	0
PLEK	0	2.04218	0.152	0.02	0
MIR4435-2HG	0	1.07195	0.372	0.115	0
LTB	0	0.826554	0.671	0.277	0
PTPN6	0	1.30728	0.286	0.073	0
FCER1G	0	1.55909	0.267	0.066	0
FLNA	0	1.09323	0.386	0.122	0
ILF3-AS1	0	1.58983	0.205	0.039	0
NDUFC1	0	1.36078	0.28	0.071	0
HSPA1A	0	-1.17433	0.535	0.639	0
LSM4	0	1.19794	0.35	0.104	0
RASAL3	0	1.30686	0.298	0.079	0
EEF1B2	0	-0.574684	0.892	0.803	0
TADA3	0	1.35904	0.284	0.073	0
SRSF4	0	0.97907	0.367	0.111	0
TBC1D10C	0	0.984485	0.46	0.159	0
MBP	0	0.944262	0.417	0.135	0
DGCR6L	0	1.2332	0.305	0.082	0
C5orf56	0	1.12278	0.376	0.118	0
SH3BP1	0	1.30259	0.31	0.086	0
STUB1	0	1.40727	0.259	0.063	0
CARHSP1	0	1.24223	0.315	0.088	0
LSM10	0	1.35611	0.279	0.072	0
UBE2D2	0	0.798204	0.701	0.292	0
SLC25A6	0	0.787129	0.763	0.335	0
ITGB1BP1	0	1.15855	0.339	0.101	0
NDUFS7	0	0.990214	0.423	0.141	0
C16orf13	0	1.01443	0.408	0.135	0
PSMF1	0	1.18709	0.33	0.096	0
DOK2	0	0.865505	0.575	0.222	0
MKI67	0	2.85317	0.136	0.017	0
ANXA6	0	0.863953	0.451	0.156	0
TYROBP	0	1.6492	0.292	0.083	0
TAF15	0	1.12938	0.301	0.083	0
IER2	0	0.744486	0.757	0.324	0
CLPP	0	1.12169	0.333	0.098	0
CXCR3	0	1.05711	0.374	0.118	0
PRDX5	0	0.917759	0.503	0.187	0
MAP4K1	0	1.3856	0.247	0.059	0
PDIA3	0	0.819595	0.565	0.217	0
CNPY3	0	1.16979	0.324	0.095	0
LIMD2	0	0.773129	0.69	0.286	0
CDKN2A	0	1.77645	0.218	0.048	0
TNIP1	0	1.05894	0.346	0.103	0
NHP2	0	0.99022	0.369	0.116	0
ATP6V0E2	0	1.33497	0.276	0.072	0
ABI3	0	1.52462	0.233	0.054	0
HCST	0	0.773043	0.847	0.387	0
SNRNP70	0	1.11447	0.3	0.083	0
BSG	0	0.924844	0.471	0.17	0
RASSF5	0	0.929818	0.405	0.135	0
BAZ1B	0	1.22507	0.247	0.06	0
ATAD2	0	1.82715	0.158	0.025	0
STAT1	0	0.875031	0.528	0.209	0
TPX2	0	2.89166	0.115	0.012	0
H2AFY	0	1.12472	0.305	0.087	0
RAD23A	0	0.960646	0.42	0.144	0
RPL4	0	-0.635155	0.878	0.785	0
TSPAN5	0	1.26799	0.254	0.064	0
TCEA1	0	0.912688	0.444	0.157	0
MT-ND6	0	0.868076	0.421	0.144	0
C6orf1	0	1.48047	0.253	0.065	0
DUT	0	1.07482	0.397	0.136	0
STRA13	0	1.23148	0.284	0.078	0
DNAJC1	0	0.99118	0.35	0.109	0
MRPL11	0	1.21512	0.26	0.067	0
ID2	0	0.695113	0.658	0.274	0
AP1S1	0	1.8083	0.173	0.031	0
HIGD2A	0	0.752145	0.718	0.311	0
ILK	0	1.0714	0.302	0.087	0
ZYX	0	0.891377	0.517	0.2	0
PFN1	0	0.651413	0.993	0.611	0
SLC9A3R1	0	0.797888	0.573	0.228	0
ISCU	0	0.881161	0.484	0.181	0
PPP1R12A	0	0.82596	0.404	0.136	0
MAPKAPK3	0	1.56599	0.231	0.056	0
TCF25	0	1.04714	0.352	0.112	0
NRDC	0	1.18326	0.278	0.076	0
ARHGAP4	0	1.12856	0.304	0.088	0
ZDHHC12	0	1.60676	0.201	0.043	0
ITGB7	0	1.2835	0.247	0.062	0
BHLHE40	0	0.941825	0.445	0.162	0
HSPH1	0	-1.22114	0.469	0.605	0
FBXW5	0	1.29417	0.259	0.068	0
PRKDC	0	1.31055	0.227	0.054	0
RPS16	0	-0.321899	0.987	0.894	0
FERMT3	0	1.17063	0.289	0.082	0
SRRM2	0	1.02012	0.286	0.08	0
CCDC124	0	1.30828	0.259	0.068	0
TRAF3IP3	0	0.674442	0.458	0.163	0
NDUFAB1	0	1.00434	0.385	0.129	0
MRPL54	0	0.842813	0.396	0.133	0
UBE2I	0	0.83239	0.505	0.192	0
EIF3G	0	0.768995	0.59	0.238	0
IGKC	0	-6.7932	0.006	0.255	0
TNFRSF14	0	1.05646	0.357	0.116	0
BTG1	0	-0.289642	0.99	0.895	0
LASP1	0	1.09021	0.288	0.082	0
SDF4	0	1.03474	0.357	0.116	0
MDH2	0	0.948949	0.398	0.137	0
VPS26B	0	1.59129	0.184	0.037	0
TXN2	0	1.10245	0.278	0.077	0
NCF1	0	1.18465	0.277	0.077	0
DPP7	0	0.979991	0.36	0.117	0
AES	0	0.79415	0.416	0.144	0
SLC25A39	0	1.1843	0.298	0.088	0
GNAI2	0	0.895126	0.315	0.095	0
CREM	0	-0.961129	0.71	0.689	0
MPST	0	1.74259	0.178	0.035	0
PDAP1	0	1.09716	0.297	0.087	0
APOBEC3C	0	0.809523	0.332	0.102	0
NABP2	0	1.52387	0.187	0.038	0
HMGA1	0	1.06535	0.321	0.099	0
UQCRC1	0	1.21059	0.256	0.068	0
NDUFS6	0	0.96352	0.396	0.137	0
ACAP2	0	0.99696	0.341	0.109	0
SYNGR1	0	2.58169	0.114	0.013	0
RPL23	0	-1.08947	0.694	0.689	0
CTSC	0	0.761101	0.574	0.233	0
RPS11	0	-0.75534	0.884	0.773	0
HSD17B10	0	1.2742	0.236	0.059	0
CD320	0	1.43195	0.184	0.037	0
MYO1G	0	1.1662	0.259	0.07	0
PSIP1	0	0.967211	0.323	0.101	0
SIVA1	0	0.912987	0.444	0.164	0
UBXN4	0	0.747588	0.489	0.186	0
VPS36	0	1.10851	0.239	0.061	0
NDUFB11	0	0.786679	0.579	0.237	0
YWHAB	0	0.658025	0.753	0.338	0
ISCA2	0	1.74683	0.158	0.028	0
SUSD3	0	1.30177	0.262	0.073	0
IAH1	0	0.863164	0.339	0.108	0
GPSM3	0	0.645703	0.68	0.29	0
TMC8	0	1.20464	0.263	0.073	0
PPA1	0	0.89582	0.4	0.141	0
PAK2	0	0.874879	0.414	0.149	0
NDUFV1	0	1.01659	0.315	0.098	0
MAN1A2	0	1.31301	0.199	0.044	0
CTSD	0	0.834343	0.515	0.203	0
STOML2	0	1.23984	0.257	0.071	0
ARHGDIA	0	0.843745	0.478	0.182	0
SEPT9	0	0.725934	0.47	0.175	0
GZMA	0	0.647224	0.786	0.372	0
RBBP6	0	0.949483	0.302	0.091	0
EMP3	0	0.74243	0.659	0.28	0
RPS5	0	-0.290777	0.976	0.842	0
GAPDH	0	-0.199628	0.987	0.87	0
ILF3	0	0.968406	0.302	0.092	0
NEK1	0	1.43898	0.227	0.058	0
LSM7	0	0.870135	0.458	0.174	0
AKR7A2	0	1.47829	0.2	0.045	0
HMGN1	0	0.723177	0.761	0.346	0
LMAN2	0	0.920462	0.376	0.13	0
AMZ2	0	1.06068	0.279	0.082	0
YPEL5	0	-0.941737	0.653	0.66	0
VCP	0	0.764541	0.478	0.183	0
ATG2A	0	1.65256	0.148	0.025	0
ZNF706	0	0.788803	0.477	0.183	0
CAPN2	0	0.822377	0.411	0.148	0
TPR	0	0.712676	0.414	0.148	0
EPSTI1	0	0.985366	0.382	0.137	0
GRAMD1A	0	1.5188	0.187	0.041	0
OBFC1	0	1.20705	0.241	0.065	0
DAXX	0	1.21225	0.209	0.05	0
CORO1B	0	0.989203	0.44	0.174	0
ARPC1B	0	0.819792	0.495	0.198	0
TSTD1	0	0.747351	0.494	0.194	0
TNFSF10	0	0.832464	0.345	0.115	0
KLHDC3	0	1.83907	0.145	0.025	0
PHB	0	1.05864	0.285	0.085	0
MPC2	0	0.884341	0.397	0.142	0
TSEN54	0	1.06154	0.294	0.09	0
TINF2	0	1.19045	0.231	0.061	0
PSTPIP1	0	0.882521	0.39	0.139	0
LBH	0	0.687913	0.545	0.22	0
NUCKS1	0	0.772116	0.318	0.101	0
MPG	0	1.06325	0.31	0.099	0
JOSD2	0	1.27988	0.248	0.069	0
C19orf24	0	1.11072	0.32	0.105	0
PGAM1	0	0.786352	0.556	0.229	0
VTI1B	0	1.19208	0.257	0.073	0
COMT	0	1.38453	0.227	0.059	0
ICAM3	0	0.77663	0.453	0.171	0
FLOT1	0	1.30677	0.243	0.067	0
SNRPA	0	1.17013	0.262	0.076	0
TMEM179B	0	1.04222	0.302	0.095	0
SOD1	0	-0.695233	0.76	0.681	0
TMEM261	0	1.51367	0.182	0.04	0
ABHD14B	0	0.969893	0.318	0.103	0
RGS10	0	0.757612	0.573	0.245	0
ATP6V0B	0	0.841561	0.418	0.155	0
TUFM	0	0.871126	0.374	0.132	0
PANK2	0	1.38302	0.149	0.027	0
ARF5	0	0.835684	0.497	0.199	0
GBP5	0	0.696586	0.444	0.168	0
RAP1GDS1	0	1.23662	0.201	0.048	0
RHOG	0	0.777822	0.471	0.184	0
EVL	0	0.627416	0.795	0.369	0
MAF1	0	1.0065	0.323	0.107	0
FAM49B	0	0.696001	0.512	0.205	0
NUCB1	0	1.07605	0.296	0.093	0
UBE2C	0	3.00249	0.101	0.011	0
UBE3A	0	0.99427	0.294	0.092	0
METTL9	0	0.804453	0.374	0.132	0
CCL3	0	1.17316	0.318	0.11	0
DTYMK	0	1.75185	0.151	0.028	0
GSDMD	0	1.20692	0.226	0.06	0
PPP4C	0	0.921771	0.369	0.132	0
RSF1	0	0.776514	0.353	0.121	0
SSRP1	0	1.18598	0.203	0.049	0
SRSF7	0	-0.726739	0.763	0.698	0
SNX20	0	1.56941	0.167	0.035	0
OPTN	0	0.730171	0.436	0.165	0
SLC25A11	0	1.27249	0.203	0.05	0
TMUB1	0	0.970006	0.312	0.102	0
UBN1	0	1.54231	0.159	0.032	0
ROCK1	0	0.674886	0.42	0.156	0
RAB8A	0	0.939733	0.299	0.096	0
RTF1	0	1.1615	0.234	0.064	0
ACOT7	0	1.80354	0.145	0.027	0
RER1	0	1.0161	0.32	0.108	0
MAPK13	0	1.86111	0.128	0.02	0
DCTN1	0	1.73302	0.149	0.028	0
NUTF2	0	0.852463	0.35	0.121	0
GABARAPL2	0	0.723926	0.483	0.192	0
H1FX	0	1.48133	0.163	0.033	0
PYURF	0	0.880329	0.378	0.137	0
NUDCD2	0	1.2553	0.223	0.06	0
STARD3NL	0	1.11499	0.276	0.085	0
ARRB2	0	0.911405	0.327	0.11	0
SPTAN1	0	0.881993	0.3	0.096	0
NUCB2	0	0.846137	0.275	0.083	0
HPCAL1	0	1.04259	0.285	0.089	0
POP4	0	1.57631	0.166	0.035	0
ACP5	0	1.16076	0.295	0.096	0
MIS18BP1	0	0.966239	0.268	0.081	0
STX10	0	1.24144	0.214	0.056	0
PTPRC	0	-0.572806	0.866	0.751	0
APOA1BP	0	1.13209	0.257	0.076	0
SH3KBP1	0	0.617784	0.436	0.165	0
EIF3F	0	0.637408	0.686	0.304	0
TMEM219	0	0.793125	0.405	0.151	0
GPX4	0	0.67947	0.621	0.268	0
POLD4	0	0.978436	0.343	0.121	0
RRM2	0	2.99923	0.103	0.013	0
PEBP1	0	0.694675	0.48	0.191	0
RBM17	0	0.846028	0.362	0.129	0
MYEOV2	0	0.830024	0.377	0.138	0
USP1	0	1.10215	0.242	0.069	0
TLK1	0	1.07407	0.233	0.064	0
OXA1L	0	0.841192	0.279	0.086	0
LINC00116	0	1.38494	0.208	0.054	0
COTL1	0	0.691315	0.814	0.407	0
SNRPC	0	0.686452	0.357	0.126	0
CCDC28B	0	2.13517	0.109	0.015	0
ANP32B	0	0.6988	0.548	0.233	0
MANF	0	1.17033	0.247	0.072	0
PDIA6	0	0.679465	0.469	0.186	0
PTPRCAP	0	0.922391	0.379	0.14	0
SLC25A1	0	1.36249	0.189	0.046	0
PPDPF	0	0.683059	0.939	0.47	0
NUP210	0	1.3484	0.164	0.035	0
GYG1	0	0.855575	0.323	0.11	0
GTF3A	0	0.668044	0.503	0.207	0
POLR3GL	0	0.800693	0.332	0.114	0
C19orf60	0	0.750742	0.455	0.181	0
MTG1	0	1.74542	0.15	0.03	0
CD99	0	0.649791	0.849	0.406	0
MRPS7	0	0.927311	0.269	0.083	0
ECHS1	0	1.2348	0.211	0.056	0
LAMTOR2	0	0.778035	0.325	0.111	0
MRPL20	0	0.73029	0.367	0.133	0
HLA-C	0	-0.133996	0.983	0.778	0
PSMD8	0	0.740214	0.436	0.17	0
CHCHD5	0	1.11804	0.241	0.07	0
DCTN3	0	0.853265	0.362	0.131	0
CD7	0	0.670292	0.793	0.391	0
P2RY8	0	1.24606	0.19	0.046	0
IFI6	0	0.811837	0.469	0.197	0
DDX5	0	-0.781935	0.788	0.715	0
PSMA7	0	0.596955	0.788	0.369	0
ATPAF1	0	1.99924	0.116	0.018	0
ARHGAP18	0	0.884156	0.227	0.063	0
ARL5A	0	0.856457	0.318	0.108	0
GPS1	0	1.43673	0.178	0.042	0
KTN1	0	0.721129	0.374	0.138	0
POLR2E	0	0.905119	0.334	0.117	0
TMOD3	0	0.921511	0.29	0.094	0
PTGER2	0	1.12372	0.231	0.065	0
C7orf73	0	0.7663	0.379	0.142	0
GLTSCR2	0	0.615217	0.606	0.263	0
DDA1	0	1.2898	0.201	0.052	0
C19orf70	0	0.957161	0.322	0.112	0
RRP1B	0	1.47888	0.149	0.03	0
DCXR	0	0.768792	0.418	0.161	0
CYTIP	0	-0.851621	0.693	0.668	0
UBL7	0	1.3759	0.189	0.047	0
SNX3	0	0.762519	0.494	0.205	0
MAD1L1	0	1.30766	0.205	0.054	0
APH1A	0	0.829935	0.344	0.123	0
MAD2L2	0	1.1255	0.259	0.08	0
SMC1A	0	0.808868	0.247	0.073	0
PHB2	0	0.762238	0.386	0.145	0
C7orf50	0	1.12504	0.245	0.073	0
POLDIP2	0	1.48034	0.163	0.036	0
CLSTN3	0	1.66814	0.136	0.025	0
LGALS1	0	0.698036	0.732	0.368	0
BOLA3	0	1.14586	0.223	0.063	0
DNPH1	0	0.906759	0.326	0.115	0
TCIRG1	0	1.05945	0.251	0.076	0
ITGAL	0	0.91878	0.25	0.075	0
CMTM7	0	0.911681	0.262	0.081	0
ZC3H12A	0	0.805853	0.399	0.155	0
CYC1	0	1.09204	0.246	0.075	0
NELFE	0	1.14566	0.217	0.06	0
WIPF1	0	0.551819	0.609	0.267	0
CDCA7	0	2.11905	0.108	0.016	0
SAMD9L	0	0.749791	0.334	0.119	0
TMPO	0	1.06408	0.226	0.065	0
RPS20	0	-1.37197	0.653	0.635	0
SNX5	0	0.866213	0.26	0.081	0
FAM96B	0	0.681785	0.506	0.213	0
GBP1	0	0.769055	0.293	0.097	0
TGFB1	0	0.746771	0.391	0.149	0
PPP6R1	0	1.56249	0.155	0.033	0
GNPTAB	0	1.17989	0.245	0.076	0
PREX1	0	1.09443	0.21	0.057	0
RNF213	0	0.477055	0.558	0.235	0
PLCG1	0	1.68974	0.144	0.029	0
ISG15	0	0.696061	0.612	0.283	0
GADD45GIP1	0	0.870856	0.326	0.115	0
TPGS2	0	1.01381	0.223	0.064	0
CAPG	0	0.870396	0.408	0.163	0
AIP	0	0.86255	0.312	0.108	0
HIST1H1C	0	0.871576	0.232	0.067	0
MAP7D1	0	1.19023	0.169	0.039	0
SMARCB1	0	1.22125	0.208	0.057	0
PIM1	0	0.694452	0.441	0.177	0
HIST1H1D	0	1.37149	0.136	0.026	0
MTPN	0	0.868378	0.265	0.084	0
LAGE3	0	1.12666	0.242	0.073	0
RPIA	0	1.18382	0.217	0.062	0
PHYKPL	0	1.06213	0.246	0.076	0
CUTA	0	0.618759	0.563	0.244	0
CAPN1	0	1.5308	0.154	0.033	0
EIF4G1	0	1.26003	0.175	0.042	0
CDK4	0	1.49245	0.162	0.037	0
GSTO1	0	0.887584	0.273	0.089	0
SCAND1	0	0.763562	0.404	0.159	0
PMVK	0	1.06629	0.231	0.069	0
COX7C	0	-0.577409	0.848	0.726	0
PSMB9	0	0.612544	0.8	0.39	0
ANKRD39	0	1.35299	0.158	0.035	0
ELF1	0	-1.02841	0.609	0.618	0
METTL23	0	0.997454	0.231	0.068	0
RGS14	0	1.03116	0.247	0.076	0
SCAMP2	0	0.854845	0.302	0.104	0
RANBP1	0	0.815208	0.385	0.15	0
SMAP1	0	0.903596	0.274	0.09	0
AKR1B1	0	0.976761	0.22	0.063	0
MRPS12	0	1.20106	0.225	0.067	0
URM1	0	1.18091	0.208	0.058	0
SMC6	0	1.52282	0.13	0.024	0
TYMP	0	0.806536	0.405	0.162	0
APPL1	0	1.20403	0.179	0.044	0
SPCS1	0	0.600068	0.607	0.27	0
STK10	0	0.934757	0.226	0.066	0
CALHM2	0	1.36577	0.17	0.041	0
TKT	0	0.858241	0.287	0.097	0
KXD1	0	0.959002	0.259	0.083	0
DGKZ	0	1.10536	0.189	0.049	0
VPS51	0	1.14173	0.197	0.053	0
BIRC3	0	-1.43337	0.444	0.543	0
M6PR	0	0.624047	0.366	0.138	0
ARPC5	0	0.53909	0.542	0.233	0
PSMB8	0	0.550093	0.644	0.29	0
RNF166	0	1.15245	0.228	0.068	0
TRIM69	0	0.988454	0.234	0.071	0
ERLEC1	0	1.10221	0.219	0.064	0
TSTA3	0	1.19924	0.197	0.053	0
HN1	0	0.592672	0.612	0.273	0
BID	0	1.32218	0.166	0.039	0
RALBP1	0	1.2729	0.147	0.031	0
SF3B2	0	0.59372	0.408	0.16	0
SMDT1	0	0.743495	0.354	0.133	0
ANP32A	0	0.53121	0.373	0.14	0
KRAS	0	0.798625	0.321	0.116	0
PTMS	0	1.12212	0.293	0.105	0
ARL4C	0	0.509889	0.461	0.188	0
CLTA	0	0.744762	0.385	0.149	0
SEPHS2	0	1.45095	0.162	0.038	0
GTF2I	0	0.862368	0.213	0.061	0
FAM96A	0	0.799586	0.314	0.113	0
MRPL16	0	1.35415	0.163	0.038	0
RBL2	0	0.791578	0.281	0.095	0
PDCD6	0	0.741537	0.386	0.151	0
EOMES	0	1.58482	0.108	0.017	0
CEBPB	0	1.25925	0.184	0.048	0
AP1M1	0	1.15261	0.187	0.049	0
RPS17	0	-1.43387	0.589	0.602	0
WARS	0	1.60853	0.153	0.035	0
RABAC1	0	0.645609	0.503	0.216	0
JAK3	0	0.868885	0.225	0.067	0
CDIPT	0	1.26478	0.178	0.046	0
MRPS16	0	0.961056	0.231	0.071	0
TCEB2	0	0.569804	0.682	0.319	0
UQCR11	0	0.665905	0.521	0.229	0
UTRN	0	0.597165	0.304	0.105	0
LAT2	0	1.39968	0.18	0.047	0
YIF1B	0	1.34459	0.171	0.043	0
H2AFV	0	0.651185	0.529	0.234	0
COMMD4	0	1.25909	0.165	0.04	0
STK17A	0	0.559159	0.707	0.333	0
ARHGDIB	0	-0.3895	0.938	0.807	0
BDP1	0	0.757328	0.274	0.092	0
ITGA4	0	0.623193	0.402	0.16	0
TRADD	0	1.05708	0.233	0.072	0
GPR183	0	-2.65231	0.113	0.316	0
PTRHD1	0	1.13389	0.203	0.058	0
CAMK1	0	2.053	0.111	0.019	0
RAB11B	0	0.823903	0.32	0.118	0
LSM6	0	0.643039	0.338	0.126	0
UBXN1	0	0.579712	0.564	0.25	0
TIMM17B	0	1.02145	0.228	0.07	0
UNC13D	0	1.73278	0.119	0.022	0
UBE2E3	0	0.998343	0.212	0.062	0
C4orf48	0	0.96175	0.31	0.114	0
COPE	0	0.773181	0.369	0.145	0
THOC7	0	0.725353	0.279	0.096	0
LYPLA2	0	1.22934	0.189	0.052	0
SDHA	0	0.992231	0.205	0.059	0
RNASEH2B	0	0.841827	0.251	0.082	0
BIN1	0	0.843919	0.307	0.111	0
XAF1	0	0.625706	0.357	0.138	0
MESDC2	0	0.980897	0.23	0.071	0
DEF6	0	0.652974	0.383	0.151	0
CTNNBIP1	0	1.5365	0.144	0.032	0
WIPI1	0	1.95723	0.107	0.017	0
TMEM106C	0	0.895637	0.229	0.071	0
CALR	0	0.567445	0.71	0.339	0
IRF1	0	0.524715	0.638	0.293	0
DDIT4	0	0.522213	0.693	0.321	0
MRPS11	0	1.361	0.167	0.042	0
SHKBP1	0	1.03112	0.23	0.072	0
AATF	0	1.1894	0.191	0.053	0
KIAA0040	0	1.16003	0.149	0.034	0
TGFBR2	0	0.758357	0.272	0.093	0
GATA3	0	0.640247	0.364	0.142	0
TOR2A	0	1.9589	0.105	0.017	0
NELFCD	0	1.10311	0.189	0.052	0
MRPL28	0	1.22257	0.175	0.046	0
SZRD1	0	0.808555	0.273	0.094	0
CDK12	0	1.02756	0.197	0.056	0
S100PBP	0	1.31439	0.153	0.036	0
ALKBH7	0	0.909655	0.269	0.092	0
TNFSF14	0	1.05171	0.215	0.065	0
ZDHHC3	0	1.25176	0.156	0.037	0
MAP4	0	0.829316	0.216	0.065	0
SUCLG1	0	0.798059	0.233	0.073	0
BAD	0	1.33595	0.173	0.045	0
C15orf61	0	1.13895	0.191	0.053	0
EZH2	0	1.27738	0.147	0.034	0
DDRGK1	0	1.20654	0.198	0.057	0
GMCL1	0	1.16838	0.159	0.039	0
PSMD1	0	1.05829	0.178	0.048	0
MLEC	0	1.10935	0.188	0.052	0
PLEKHF1	0	1.5648	0.141	0.031	0
GOPC	0	1.17962	0.175	0.047	0
TXNIP	0	-1.49203	0.465	0.533	0
SSU72	0	0.721946	0.351	0.136	0
ITSN2	0	0.68811	0.323	0.121	0
ICT1	0	1.66617	0.122	0.024	0
PITPNC1	0	0.907436	0.21	0.062	0
TMEM165	0	0.709972	0.312	0.115	0
TUBA1B	0	-1.09695	0.425	0.538	0
WASF2	0	0.638505	0.29	0.103	0
PDCD2	0	0.893074	0.254	0.085	0
SEPW1	0	0.539948	0.611	0.28	0
DCP2	0	0.903486	0.234	0.075	0
NQO2	0	1.49174	0.111	0.02	0
DPM2	0	1.40284	0.155	0.038	0
MPLKIP	0	1.01132	0.208	0.062	0
ARGLU1	0	0.616035	0.452	0.193	0
SMC3	0	0.650079	0.253	0.084	0
RPS10	0	-1.59898	0.326	0.475	0
PPP2R2B	0	1.28439	0.17	0.044	0
SIGIRR	0	0.727764	0.371	0.149	0
MRPL9	0	1.1353	0.181	0.049	0
GIMAP7	0	0.287645	0.435	0.173	0
CKAP2	0	0.933113	0.18	0.049	0
GPRIN3	0	0.685416	0.301	0.11	0
CDC37	0	0.615913	0.484	0.212	0
YY1	0	0.730925	0.273	0.095	0
APOBEC3H	0	0.786397	0.239	0.078	0
RAC1	0	0.609643	0.441	0.187	0
GGCT	0	1.04821	0.181	0.05	0
EIF5A	0	0.60276	0.542	0.245	0
LRP10	0	0.715521	0.286	0.102	0
NDE1	0	1.14366	0.163	0.042	0
GOLGA8B	0	1.32495	0.142	0.032	0
RGS3	0	1.93599	0.103	0.017	0
HNRNPM	0	0.754922	0.31	0.116	0
UBA2	0	0.894462	0.242	0.08	0
EIF2AK1	0	1.14889	0.183	0.051	0
HTATSF1	0	1.00481	0.192	0.055	0
BARD1	0	1.41515	0.126	0.026	0
DDX46	0	0.336256	0.371	0.143	0
MYDGF	0	0.786469	0.327	0.125	0
NUDT1	0	0.898484	0.212	0.065	0
LMAN1	0	0.762599	0.256	0.087	0
LMNB1	0	0.756617	0.227	0.072	0
HLTF	0	1.51287	0.117	0.023	0
CCDC12	0	0.619165	0.321	0.121	0
RP5-1171I10.5	0	1.02365	0.207	0.063	0
CCDC109B	0	0.68164	0.313	0.117	0
NKAP	0	1.22198	0.158	0.04	0
DESI1	0	1.36041	0.167	0.045	0
UQCRFS1	0	0.619352	0.387	0.158	0
SUDS3	0	1.45138	0.13	0.028	0
NFKBIA	0	0.544467	0.822	0.433	0
SPG7	0	1.03833	0.176	0.048	0
CYBA	0	0.599842	0.689	0.331	0
HSF1	0	0.896835	0.262	0.092	0
MRPL43	0	0.835756	0.277	0.099	0
MRPL55	0	1.12789	0.183	0.052	0
TIMM8B	0	0.779676	0.239	0.079	0
MLF2	0	0.778989	0.299	0.111	0
ISOC2	0	1.54783	0.131	0.029	0
GPR108	0	1.17609	0.189	0.055	0
SHARPIN	0	1.13096	0.192	0.056	0
RPS6KB2	0	1.09773	0.189	0.055	0
FLOT2	0	1.0212	0.187	0.054	0
EPN1	0	1.21286	0.172	0.047	0
HNRNPU	0	0.458702	0.478	0.207	0
HNRNPUL1	0	0.458984	0.404	0.166	0
SRA1	0	0.831625	0.268	0.095	0
RPL28	0	-0.148648	0.999	0.936	0
C17orf89	0	1.03102	0.236	0.079	0
EIF4EBP1	0	1.28529	0.152	0.038	0
UQCC3	0	1.62035	0.116	0.023	0
APOL6	0	0.639517	0.264	0.091	0
TOR3A	0	1.20357	0.167	0.045	0
GBP4	0	0.824099	0.209	0.064	0
TOMM7	0	-0.619861	0.797	0.689	0
DDX17	0	0.434974	0.463	0.197	0
RP11-25K19.1	0	1.49364	0.141	0.033	0
CHCHD2	0	0.603441	0.895	0.464	0
USB1	0	1.136	0.165	0.044	0
PCM1	0	0.55959	0.295	0.108	0
SLC35B2	0	1.79132	0.114	0.022	0
FKBP2	0	0.807407	0.26	0.091	0
DCPS	0	1.38963	0.158	0.041	0
MTA2	0	1.78982	0.101	0.017	0
PDE7A	0	0.550977	0.266	0.093	0
POLR2A	0	0.708225	0.287	0.105	0
C17orf62	0	0.825209	0.274	0.099	0
SNAP47	0	1.38887	0.145	0.035	0
DYNC1H1	0	0.767907	0.259	0.091	0
ACTR1B	0	1.11489	0.178	0.05	0
PRRC2A	0	1.20389	0.146	0.036	0
FAM111A	0	0.773294	0.2	0.061	0
WDR54	0	1.19165	0.14	0.033	0
FBXO6	0	1.63986	0.124	0.026	0
KHDRBS1	0	0.579967	0.327	0.127	0
PPCS	0	0.803655	0.245	0.084	0
GOLGA7	0	0.640533	0.302	0.114	0
NSD1	0	0.901052	0.201	0.061	0
CD52	0	-0.484332	0.836	0.783	0
UQCRB	0	-0.675673	0.78	0.682	0
SEPT11	0	0.94585	0.197	0.06	0
TMEM248	0	0.821439	0.261	0.093	0
MIER1	0	0.562017	0.319	0.123	0
CDKN2C	0	1.18884	0.149	0.037	0
CHMP1A	0	1.16394	0.161	0.043	0
B3GAT3	0	0.974703	0.216	0.07	0
IGLC2	0	-5.08567	0.013	0.184	0
ARL2BP	0	0.854132	0.261	0.093	0
DIAPH1	0	0.624749	0.268	0.096	0
BRK1	0	0.396053	0.709	0.333	0
RNASEH2C	0	0.87758	0.227	0.075	0
PRPF8	0	0.710678	0.213	0.067	0
UROS	0	1.16822	0.173	0.049	0
FAM173A	0	1.00689	0.214	0.069	0
ACADVL	0	0.968216	0.203	0.063	0
ITM2C	0	0.937942	0.25	0.088	0
ZDHHC24	0	1.13381	0.168	0.046	0
FLT3LG	0	0.702252	0.378	0.159	0
FIS1	0	0.480003	0.456	0.199	0
NTAN1	0	1.40007	0.136	0.032	0
FOXN3	0	0.720092	0.25	0.087	0
PUF60	0	0.92813	0.223	0.074	0
YTHDC1	0	0.730767	0.249	0.087	0
KEAP1	0	1.45288	0.119	0.025	0
POLD2	0	1.35061	0.127	0.028	0
SDCBP	0	-1.28904	0.433	0.509	0
NT5C	0	0.86251	0.247	0.087	0
MACF1	0	0.4256	0.358	0.143	0
TPST2	0	0.722447	0.302	0.115	0
IL27RA	0	0.833971	0.252	0.089	0
MOSPD3	0	1.40785	0.145	0.036	0
DNAJC15	0	0.538373	0.361	0.146	0
SF3A2	0	0.796807	0.292	0.111	0
PDE6D	0	1.3417	0.15	0.039	0
SNF8	0	1.43972	0.125	0.028	0
THOC3	0	1.08408	0.159	0.042	0
CBX1	0	1.63818	0.107	0.02	0
SKAP2	0	1.17858	0.132	0.03	0
CSNK1A1	0	0.452236	0.394	0.164	0
AOAH	0	0.782844	0.2	0.061	0
MAP3K8	0	0.646617	0.385	0.163	0
DNAJC4	0	0.936816	0.227	0.076	0
CD3D	0	-0.750265	0.65	0.649	0
ERCC5	0	1.2053	0.158	0.043	0
NAALADL1	0	1.81696	0.107	0.021	0
MFNG	0	0.981488	0.2	0.062	0
VAMP2	0	0.811304	0.257	0.092	0
RPL36A	0	-1.4462	0.37	0.485	0
RCN2	0	0.831418	0.253	0.09	0
SYTL1	0	0.944911	0.233	0.08	0
ZNF511	0	1.26691	0.151	0.039	0
EPB41	0	0.899936	0.184	0.054	0
HDDC2	0	0.923819	0.18	0.052	0
WHSC1L1	0	0.496288	0.419	0.181	0
MRPL14	0	0.648029	0.275	0.101	0
ACAA2	0	0.957841	0.161	0.044	0
B4GALT3	0	0.880499	0.208	0.067	0
MYCBP2	0	0.448734	0.334	0.131	0
SELK	0	-0.80969	0.67	0.622	0
GRB2	0	0.60214	0.342	0.138	0
ABCG1	0	1.15666	0.164	0.045	0
MFF	0	0.713183	0.284	0.107	0
DENND1B	0	0.815139	0.229	0.077	0
SNAPIN	0	1.18269	0.153	0.04	0
ZNF524	0	1.24759	0.159	0.043	0
FAM45A	0	1.11873	0.146	0.037	0
SH3GLB1	0	0.659048	0.327	0.131	0
EMC6	0	0.809063	0.257	0.093	0
CDKN3	0	1.68816	0.103	0.019	0
FLII	0	1.42326	0.136	0.033	0
GTF3C6	0	0.483992	0.355	0.145	0
TERF2IP	0	0.46229	0.474	0.212	0
APOBEC3G	0	0.409327	0.562	0.264	0
RWDD1	0	0.420487	0.428	0.184	0
TRAPPC3	0	0.865277	0.221	0.074	0
ADD1	0	0.969784	0.162	0.045	0
DCTPP1	0	1.4119	0.128	0.03	0
SPN	0	0.635583	0.242	0.085	0
SAP18	0	-1.26092	0.449	0.517	0
ZFAS1	0	-1.03824	0.53	0.556	0
GPAA1	0	1.14621	0.159	0.044	0
BTG2	0	0.454813	0.718	0.358	0
GIT2	0	0.909207	0.195	0.061	0
ZAP70	0	0.680387	0.315	0.125	0
IL2RB	0	0.708721	0.398	0.179	0
PSMB8-AS1	0	0.555014	0.26	0.094	0
HOPX	0	0.605625	0.55	0.272	0
SERF2	0	-0.190176	0.983	0.836	0
AKIRIN2	0	0.651446	0.358	0.15	0
CD300A	0	1.13508	0.141	0.035	0
RAB2A	0	0.643447	0.32	0.128	0
BCL2L12	0	1.50571	0.107	0.021	0
ATAD2B	0	1.46228	0.12	0.027	0
AGGF1	0	1.11735	0.159	0.044	0
YBX1	0	0.55024	0.827	0.425	0
SIGMAR1	0	1.27691	0.131	0.031	0
SMARCA4	0	1.22309	0.119	0.026	0
LSM14A	0	0.651692	0.31	0.123	0
KLHDC4	0	1.45699	0.112	0.023	0
ADIPOR1	0	0.709364	0.284	0.109	0
SOCS1	0	0.512628	0.621	0.301	0
UBE2L6	0	0.411552	0.581	0.273	0
MIF4GD	0	0.930296	0.165	0.047	0
MCRS1	0	1.08396	0.147	0.039	0
SH3BP5	0	1.0488	0.144	0.037	0
TM7SF3	0	1.31573	0.136	0.034	0
ERICH1	0	1.00339	0.165	0.047	0
DCTN2	0	0.85542	0.207	0.068	0
IFI27L2	0	0.796946	0.287	0.113	0
ARF1	0	0.488369	0.606	0.288	0
KCNAB2	0	0.910916	0.206	0.068	0
CHD1	0	0.50322	0.402	0.175	0
RAB37	0	1.41326	0.122	0.028	0
SLC10A3	0	1.33138	0.135	0.033	0
CHD3	0	1.27723	0.138	0.035	0
CIAO1	0	0.996229	0.185	0.057	0
DCK	0	0.677431	0.271	0.102	0
RGS1	0	-0.780043	0.747	0.662	0
CKAP5	0	1.36698	0.105	0.021	0
FAM207A	0	1.53348	0.118	0.026	0
RHEB	0	0.609102	0.375	0.16	0
PTPRA	0	1.3406	0.147	0.039	0
KRCC1	0	0.95718	0.164	0.047	0
METTL5	0	0.634417	0.245	0.088	0
SMPD1	0	1.44095	0.121	0.028	0
PPIA	0	-0.280409	0.911	0.76	0
CD70	0	1.40473	0.171	0.052	0
AP2M1	0	0.391533	0.367	0.153	0
NDUFS3	0	0.926322	0.208	0.07	0
MZT1	0	0.844387	0.248	0.09	0
PTGER4	0	0.442596	0.492	0.223	0
R3HCC1	0	1.56333	0.111	0.024	0
CAPN12	0	1.73719	0.104	0.021	0
AKIP1	0	1.37415	0.12	0.027	0
KPNB1	0	0.451464	0.296	0.115	0
MX1	0	0.824737	0.305	0.126	0
HELZ	0	0.617295	0.236	0.083	0
PPP2R4	0	1.49112	0.115	0.025	0
ARHGAP9	0	0.430877	0.442	0.198	0
IKZF3	0	0.401307	0.293	0.113	0
RNF168	0	0.849791	0.193	0.062	0
NTPCR	0	1.45442	0.102	0.02	0
INPP5D	0	0.448109	0.235	0.082	0
NOL7	0	0.627269	0.307	0.123	0
KLRC1	0	0.787699	0.264	0.1	0
WAPL	0	0.756061	0.205	0.068	0
ASNA1	0	0.749997	0.22	0.076	0
TMED2	0	0.556861	0.417	0.185	0
KLF6	0	-0.435748	0.863	0.705	0
C1QBP	0	0.787836	0.268	0.102	0
BAZ1A	0	0.388342	0.391	0.167	0
RRBP1	0	1.40358	0.111	0.024	0
VDAC2	0	0.526757	0.379	0.163	0
CISH	0	1.18655	0.153	0.043	0
KLHDC2	0	0.947085	0.171	0.051	0
SENP6	0	0.724111	0.228	0.081	0
VPS28	0	0.504102	0.439	0.198	0
PPP2R1A	0	0.668623	0.284	0.111	0
FNBP1	0	0.305571	0.446	0.197	0
PQLC3	0	0.889159	0.218	0.076	0
TUBA1A	0	-1.47876	0.341	0.451	0
MIF	0	0.564014	0.799	0.398	0
TOR1A	0	1.09661	0.159	0.046	0
SPG21	0	0.876114	0.233	0.084	0
TXNL4A	0	1.11615	0.141	0.037	0
PRMT2	0	0.451691	0.418	0.185	0
BAZ2A	0	0.790816	0.172	0.051	0
HCLS1	0	0.332413	0.561	0.261	0
PPP5C	0	1.48772	0.125	0.03	0
MT2A	0	0.474852	0.746	0.385	0
ZNF800	0	0.727643	0.264	0.1	0
CENPN	0	1.34505	0.114	0.025	0
PRDX3	0	0.583899	0.287	0.112	0
CYTH1	0	0.707858	0.222	0.077	0
HDAC1	0	0.691713	0.218	0.075	0
LYSMD2	0	0.803501	0.23	0.082	0
HLA-A	0	-0.144187	0.976	0.853	0
PTPN11	0	1.06042	0.155	0.044	0
GTF2E2	0	0.898929	0.203	0.068	0
MRPL51	0	0.414191	0.402	0.175	0
SKA2	0	0.639954	0.242	0.089	0
INPP5K	0	1.13137	0.155	0.044	0
MEAF6	0	0.496465	0.4	0.177	0
HSH2D	0	0.926293	0.183	0.058	0
HDDC3	0	1.36178	0.109	0.023	0
PRPF40A	0	0.41266	0.341	0.141	0
VHL	0	1.11333	0.149	0.041	0
SMIM10L1	0	1.10956	0.158	0.046	0
KIF2A	0	0.462461	0.289	0.113	0
CYFIP2	0	0.627287	0.259	0.097	0
APEH	0	1.07921	0.138	0.036	0
KIF21A	0	0.970192	0.169	0.051	0
ACTR3	0	0.482834	0.573	0.273	0
CD151	0	1.1676	0.156	0.045	0
ME2	0	1.06098	0.163	0.048	0
XCL1	0	0.475767	0.467	0.219	0
FBXO7	0	0.656028	0.259	0.098	0
CENPF	0	1.17116	0.145	0.04	0
HLA-DMA	0	0.545953	0.292	0.116	0
PFKL	0	1.14597	0.145	0.04	0
KMT2C	0	0.603185	0.22	0.076	0
EIF2B1	0	1.15197	0.131	0.033	0
POLR2I	0	0.828864	0.22	0.077	0
LBR	0	0.680857	0.228	0.081	0
TMEM223	0	1.58176	0.105	0.022	0
PHF19	0	1.09233	0.133	0.034	0
ATP6V1F	0	0.397761	0.472	0.216	0
RBBP7	0	0.758127	0.197	0.065	0
DOCK10	0	0.532497	0.27	0.104	0
NDUFA3	0	0.429287	0.368	0.158	0
LCP2	0	0.483498	0.48	0.223	0
GSK3B	0	1.01597	0.181	0.058	0
CTSB	0	0.648163	0.268	0.104	0
MTCH2	0	0.83269	0.18	0.057	0
DHX29	0	1.01667	0.158	0.046	0
GLTP	0	1.00609	0.155	0.045	0
ATP5G3	0	0.401519	0.664	0.322	0
RAD23B	0	1.01099	0.135	0.035	0
ANAPC15	0	0.665972	0.177	0.055	0
FAM104A	0	0.992588	0.173	0.054	0
SMC4	0	0.642294	0.262	0.101	0
IMP3	0	0.72799	0.252	0.095	0
LRPAP1	0	0.743402	0.218	0.076	0
HNRNPA3	0	0.399083	0.576	0.276	0
SEC11C	0	0.622207	0.307	0.126	0
TAF3	0	0.867273	0.173	0.053	0
COA6	0	0.916223	0.168	0.051	0
TMIGD2	0	1.52886	0.129	0.033	0
FKBP11	0	0.824511	0.215	0.076	0
UVRAG	0	1.01293	0.184	0.06	0
TMEM134	0	0.815476	0.22	0.078	0
CISD1	0	0.780228	0.164	0.049	0
GRN	0	1.40638	0.122	0.03	0
ZFC3H1	0	1.08116	0.16	0.048	0
FKBP3	0	0.627368	0.195	0.065	0
ASCC2	0	1.0799	0.149	0.042	0
EIF2S2	0	0.637475	0.262	0.101	0
LRCH4	0	1.36782	0.11	0.025	0
DOCK2	0	0.754035	0.183	0.059	0
BIN2	0	0.256227	0.383	0.164	0
NUDT21	0	0.463218	0.316	0.129	0
IFNG	0	0.461234	0.49	0.236	0
MYO1F	0	0.455844	0.214	0.073	0
MCM5	0	1.426	0.107	0.023	0
EEA1	0	1.24652	0.119	0.028	0
BAK1	0	0.997055	0.178	0.057	0
NDUFB3	0	0.459272	0.323	0.135	0
TMED4	0	0.592203	0.253	0.096	0
PAFAH1B3	0	1.04317	0.158	0.047	0
CEP57	0	0.535582	0.239	0.088	0
C9orf142	0	0.481508	0.492	0.232	0
ITGB2-AS1	0	1.02116	0.128	0.033	0
NFATC3	0	0.763035	0.191	0.063	0
RPUSD3	0	1.29633	0.131	0.035	0
TFPT	0	1.31166	0.126	0.032	0
BRD4	0	0.757932	0.181	0.058	0
PRKAR1B	0	1.6644	0.104	0.023	0
MALSU1	0	1.12257	0.14	0.038	0
AP3S1	0	0.608923	0.295	0.12	0
PXN	0	1.00207	0.119	0.029	0
TIMM13	0	0.930041	0.192	0.064	0
COA5	0	1.21021	0.138	0.038	0
VOPP1	0	0.617969	0.268	0.105	0
INTS10	0	1.02391	0.153	0.044	0
CAP1	0	0.279394	0.571	0.269	0
ATG16L2	0	1.45339	0.102	0.022	0
SPCS3	0	0.614964	0.292	0.119	0
C19orf12	0	1.47905	0.105	0.023	0
MRPL37	0	1.07787	0.145	0.041	0
ACAP1	0	0.292481	0.642	0.309	0
PTPN4	0	0.675508	0.231	0.085	0
SEC61B	0	0.452215	0.651	0.323	0
TUSC2	0	1.06156	0.178	0.058	0
DNAJB1	0	-0.535672	0.772	0.684	0
WIPI2	0	0.925043	0.158	0.047	0
PKM	0	0.462494	0.508	0.242	0
LAIR1	0	1.16043	0.109	0.025	0
BANF1	0	0.41181	0.434	0.197	0
UHMK1	0	0.780449	0.226	0.083	0
AKNA	0	0.316685	0.313	0.128	0
SHMT2	0	0.912878	0.162	0.049	0
ANAPC5	0	0.485121	0.271	0.106	0
RNU12	0	1.30757	0.105	0.023	0
CTDSP1	0	0.99192	0.132	0.035	0
BORCS5	0	0.904191	0.205	0.072	0
ATP2A3	0	0.987667	0.155	0.046	0
SRRT	0	0.809651	0.201	0.069	0
EHD1	0	0.819276	0.188	0.062	0
RASA2	0	0.575753	0.247	0.093	0
SPOCK2	0	0.40537	0.459	0.209	0
AGPAT2	0	1.17635	0.153	0.045	0
SNAP29	0	1.07535	0.136	0.037	0
SLFN12L	0	0.807184	0.213	0.076	0
DHRS4	0	1.20093	0.128	0.034	0
RAD50	0	0.861271	0.149	0.043	0
ATXN7L3B	0	1.25592	0.113	0.027	0
ZCRB1	0	0.435645	0.236	0.087	0
SYNGR2	0	0.609355	0.348	0.153	0
TMEM9B	0	0.720908	0.26	0.103	0
NDUFS2	0	0.957009	0.164	0.051	0
TMED3	0	1.02808	0.153	0.045	0
MRPL4	0	0.841886	0.197	0.068	0
PFDN2	0	0.560039	0.323	0.137	0
NCR3	0	0.684783	0.22	0.08	0
PNKP	0	0.919652	0.159	0.049	0
TRABD	0	0.64499	0.286	0.117	0
NOSIP	0	0.490519	0.332	0.142	0
CYB5R3	0	0.847933	0.223	0.083	0
PSMG3	0	1.33794	0.104	0.023	0
ZNF217	0	0.98336	0.122	0.031	0
NDUFA8	0	0.850266	0.157	0.047	0
SH2D1B	0	1.55376	0.1	0.022	0
EIF4H	0	0.449174	0.332	0.142	0
WNK1	0	0.342942	0.288	0.116	0
HK1	0	1.07079	0.144	0.041	0
GNG10	0	1.2747	0.14	0.04	0
HLA-F	0	0.399958	0.405	0.183	0
POLR2L	0	0.468592	0.535	0.26	0
PHTF1	0	1.02499	0.139	0.039	0
SOCS3	0	0.554837	0.362	0.16	0
PPP1CC	0	0.477306	0.399	0.181	0
SURF4	0	0.620077	0.311	0.132	0
TIAL1	0	0.540235	0.27	0.107	0
ELOF1	0	0.768828	0.178	0.058	0
RTFDC1	0	0.327414	0.32	0.134	0
MRPS26	0	1.08978	0.152	0.045	0
PRRC2B	0	0.854549	0.16	0.049	0
TBX21	0	1.10175	0.145	0.042	0
TMEM183A	0	0.779694	0.213	0.077	0
CALCOCO2	0	0.46986	0.307	0.128	0
SMARCC2	0	0.685953	0.164	0.051	0
ASXL2	0	0.786664	0.198	0.069	0
EHMT1	0	1.03474	0.145	0.042	0
MB21D1	0	1.14518	0.155	0.047	0
MRPS5	0	0.684456	0.188	0.063	0
RFTN1	0	0.749233	0.228	0.086	0
TMEM141	0	0.869134	0.167	0.053	0
SAE1	0	0.775345	0.153	0.046	0
GCHFR	0	0.916866	0.202	0.072	0
NOP10	0	0.347377	0.528	0.253	0
IL10RB	0	1.26961	0.117	0.029	0
MGAT1	0	0.851386	0.202	0.071	0
SELPLG	0	0.452532	0.313	0.132	0
PARVG	0	0.740675	0.197	0.068	0
ARID1A	0	0.646464	0.149	0.043	0
YIF1A	0	0.838094	0.202	0.072	0
LMO4	0	0.825173	0.195	0.068	0
CDK6	0	0.823751	0.203	0.073	0
RNF126	0	1.07887	0.154	0.047	0
G6PD	0	1.19719	0.13	0.035	0
CEP350	0	0.527817	0.21	0.075	0
POLE4	0	0.629769	0.246	0.095	0
RAB10	0	0.631207	0.259	0.102	0
C12orf10	0	1.06822	0.135	0.037	0
RHNO1	0	0.674195	0.166	0.052	0
BTG3	0	0.481249	0.422	0.197	0
B4GALT1	0	0.387325	0.312	0.131	0
IFNAR2	0	0.781459	0.193	0.067	0
HAGH	0	0.852463	0.186	0.063	0
TRPC4AP	0	0.956963	0.191	0.066	0
PA2G4	0	0.391552	0.343	0.149	0
HERC2	0	1.27891	0.107	0.025	0
BST2	0	0.424046	0.638	0.32	0
TACC1	0	0.377282	0.218	0.079	0
TMC6	0	0.565284	0.286	0.118	0
CLIP1	0	0.734802	0.167	0.053	0
ATXN10	0	0.724126	0.203	0.072	0
PDZD11	0	0.636994	0.169	0.054	0
PIK3CD	0	1.06298	0.142	0.041	0
DDB2	0	0.571864	0.186	0.063	0
CCDC57	0	0.942581	0.152	0.046	0
PBRM1	0	0.890914	0.145	0.043	0
SAFB	0	0.855528	0.174	0.057	0
RDX	0	1.0065	0.126	0.033	0
CXorf38	0	1.12817	0.143	0.042	0
HNRNPA0	0	0.412664	0.58	0.284	0
TRAF7	0	1.28285	0.112	0.027	0
FDFT1	0	0.669656	0.229	0.087	0
YPEL3	0	1.27928	0.11	0.026	0
CCDC88C	0	0.665762	0.182	0.061	0
IMPDH1	0	1.13343	0.133	0.037	0
PHF11	0	0.615198	0.263	0.106	0
TUBGCP2	0	1.09866	0.13	0.035	0
NDUFA2	0	0.35154	0.444	0.206	0
KRT10	0	0.519831	0.368	0.167	0
TOMM40	0	1.26195	0.122	0.032	0
NUBP2	0	0.848577	0.17	0.055	0
GLRX3	0	0.792618	0.184	0.063	0
C1GALT1	0	0.780926	0.2	0.071	0
UBE2J2	0	1.10252	0.149	0.045	0
PMAIP1	0	0.413581	0.413	0.191	0
RASSF1	0	0.748202	0.232	0.089	0
GPI	0	0.599338	0.274	0.113	0
UBTF	0	0.975943	0.126	0.034	0
DCAF8	0	0.96345	0.148	0.044	0
PSD4	0	1.12044	0.118	0.03	0
SPAG7	0	0.664269	0.2	0.071	0
GMPS	0	0.868472	0.148	0.044	0
TP53I13	0	1.08912	0.146	0.044	0
HSP90B1	0	0.312257	0.485	0.228	0
SRI	0	0.320963	0.419	0.193	0
TTC39C	0	0.507405	0.343	0.153	0
ALDH9A1	0	0.863869	0.167	0.054	0
ARHGAP25	0	0.693106	0.182	0.061	0
UQCC2	0	0.602941	0.215	0.08	0
MCUR1	0	1.21343	0.126	0.034	0
MYO9B	0	1.10088	0.121	0.032	0
MCTP2	0	1.22765	0.116	0.029	0
NENF	0	1.16955	0.125	0.034	0
TRDC	0	0.75758	0.246	0.098	0
FAM136A	0	0.804015	0.163	0.052	0
DENND1C	0	0.901158	0.166	0.053	0
NME3	0	0.767385	0.225	0.085	0
ARSA	0	1.40768	0.107	0.026	0
HDLBP	0	0.87624	0.156	0.049	0
ARHGEF6	0	0.74523	0.158	0.049	0
[truncated: 2,712 more rows]

## Sheet: S6_MyeloidDGE
Table S6. Myeloid cell differential gene expression — TNBC vs non-TNBC (scRNA-seq)
[truncated: 6,093 more rows]

[truncated: 5 more sheets: S7_BulkVal_GSE25066, S8_Path_Tcell, S9_LR_Tcell, S10_Path_Myeloid, S11_LR_Myeloid]
